# Supplementary material for: Spatial Mass Spectrometry-Based Proteomic Analysis of Normal-Appearing Glomeruli from Young and Old Adults
Source: Kidney360. 2025 Sep 30;6(12):2071–81. doi: 10.34067/KID.0000000986 (PMC12708404; doi:10.34067/KID.0000000986)
Supplement: SUPPLEMENTARY MATERIAL [file kidney360-6-2071-s003.xlsx]

## Sheet: Aging_SupGLom_LCM_Dis_54s_diaPA
Protein.Group	Protein.Ids	Genes	Aging_SupGlom_LCM_diaPASEF_A47_GE3_1_270.d	Aging_SupGlom_LCM_diaPASEF_A49_GE4_1_273.d	Aging_SupGlom_LCM_diaPASEF_A68_BC5_1_400.d	Aging_SupGlom_LCM_diaPASEF_A10_GA6_1_131.d	Aging_SupGlom_LCM_diaPASEF_A50_BA4_1_321.d	Aging_SupGlom_LCM_diaPASEF_A41_GD7_1_258.d	Aging_SupGlom_LCM_diaPASEF_A11_GC7_1_231.d	Aging_SupGlom_LCM_diaPASEF_A34_GB4_1_150.d	Aging_SupGlom_LCM_diaPASEF_A32_GA8_1_138.d	Aging_SupGlom_LCM_diaPASEF_A04_BB1_1_351.d	Aging_SupGlom_LCM_diaPASEF_A21_BB7_1_379.d	Aging_SupGlom_LCM_diaPASEF_A60_GE7_1_286.d	Aging_SupGlom_LCM_diaPASEF_A22_BC3_1_391.d	Aging_SupGlom_LCM_diaPASEF_A23_GD6_1_255.d	Aging_SupGlom_LCM_diaPASEF_A27_GD8_1_261.d	Aging_SupGlom_LCM_diaPASEF_A48_BA6_1_330.d	Aging_SupGlom_LCM_diaPASEF_A38_BB4_1_370.d	Aging_SupGlom_LCM_diaPASEF_A09_BA1_1_312.d	Aging_SupGlom_LCM_diaPASEF_A08_BB3_1_357.d	Aging_SupGlom_LCM_diaPASEF_A20_GD2_1_240.d	Aging_SupGlom_LCM_diaPASEF_A43_GC6_1_228.d	Aging_SupGlom_LCM_diaPASEF_A51_BA8_1_342.d	Aging_SupGlom_LCM_diaPASEF_A30_BB6_1_376.d	Aging_SupGlom_LCM_diaPASEF_A39_BC1_1_385.d	Aging_SupGlom_LCM_diaPASEF_A19_GB6_1_160.d	Aging_SupGlom_LCM_diaPASEF_A66_BD2_1_432.d	Aging_SupGlom_LCM_diaPASEF_A65_BC6_1_412.d	Aging_SupGlom_LCM_diaPASEF_A46_BB5_1_373.d	Aging_SupGlom_LCM_diaPASEF_A45_BC4_1_394.d	Aging_SupGlom_LCM_diaPASEF_A56_GD3_1_246.d	Aging_SupGlom_LCM_diaPASEF_A62_BD4_1_442.d	Aging_SupGlom_LCM_diaPASEF_A54_GA7_1_135.d	Aging_SupGlom_LCM_diaPASEF_A40_GA4_1_94.d	Aging_SupGlom_LCM_diaPASEF_A02_GE5_1_280.d	Aging_SupGlom_LCM_diaPASEF_A33_GD5_1_252.d	Aging_SupGlom_LCM_diaPASEF_A37_GB7_1_205.d	Aging_SupGlom_LCM_diaPASEF_A55_BC8_1_418.d	Aging_SupGlom_LCM_diaPASEF_A05_GC2_1_178.d	Aging_SupGlom_LCM_diaPASEF_A64_9ul_BD1_1_427.d	Aging_SupGlom_LCM_diaPASEF_A12_GB5_1_153.d	Aging_SupGlom_LCM_diaPASEF_A36_GE1_1_264.d	Aging_SupGlom_LCM_diaPASEF_A69_BC7_1_415.d	Aging_SupGlom_LCM_diaPASEF_A24_BA7_1_339.d	Aging_SupGlom_LCM_diaPASEF_A01_GA1_1_80.d	Aging_SupGlom_LCM_diaPASEF_A57_GC4_1_222.d	Aging_SupGlom_LCM_diaPASEF_A17_GA2_1_85.d	Aging_SupGlom_LCM_diaPASEF_A53_GC3_1_181.d
			Old	Old	Old	Young	Old	Old	Young	Young	Young	Young	Young	Old	Young	Young	Young	Old	Old	Young	Young	Young	Old	Old	Young	Old	Young	Old	Old	Old	Old	Old	Old	Old	Old	Young	Young	Old	Old	Young	Old	Young	Old	Old	Young	Young	Old	Young	Old
P04217	P04217	A1BG	261646	339571	115947	308996	164173	90023.9	128735	382740	260084	104534	211826	186284	96870.8	286177	217556	121498	211667	262250	71440.5	27306.4	127082	228340	285991	164952	195224	223478	129180	266432	205486	198258	222977	237543	178028	266194	271935	203519	207190	323272	205009	255296	265066	290225	186928	179690	256004	422645	146815
Q9NQ94	Q9NQ94	A1CF			4360.48	1920.51	3257.42																	3319.91									2517.19		1789.22
P01023	P01023	A2M	398255	476022	188919	293557	256501	256425	134744	214648	279367	157068	363794	288861	262196	414082	288370	234766	319240	311078	52388.6	77095.9	452171	200321	395108	265762	174619	357853	293033	741495	397881	323549	475276	225079	156841	363267	279022	655921	303299	229300	207802	583081	334344	169984	464232	583370	526631	439959	340950
A8K2U0	A8K2U0	A2ML1					20560.9	7785.74		6702.32		8050.18	3891.7	6295.12			14129.1	5493.69		8919.64		91974.9	6553.28			11878.9	4749.51		5520.38			6162.95				4789.34	5167.38	3965.83	5394.82		6637.64			4879.31		4511.68		1995.1	11718.1
Q9NRG9	Q9NRG9	AAAS	9069.39	9702.63	9584.59	9405.79	12415.5	11695	11389.2	9207.17	11034.7	12906.6	11099.4	11686.4	10786.6	11895.3	11388.7	11160.8	10496.5	11195.9	9058.41	14216.2	10191.5	11915.5	11738.1	12889.9	11618.3	8460.23	9040.74	8716.9	10922.7	9217.18	10966.2	13531.4	11941.1	10277.7	9375.43	8450.55	9780.22	8281.36	12740.5	9466.24	8026.25	8878.96	9881.4	10027.8	9885.09	8470.79	8389.26
Q86V21	Q86V21	AACS		2318.06		2386.15	2662.26	1689.85	2275.74	1765.7	2470.02			1976.74		2435.38	3148.9				2042.12	13181.6		4185.46											1514.26			1727.63		2168.99						2323.05	5216.98
Q8N5Z0	Q8N5Z0	AADAT			13041.6		7030.35		4804.85						7105.2	9154.26		7208.88	6620.67					9603.19					3684.44				5383.76		3807.2			4832.36	4350.61					4848.32		5383.82
Q2M2I8	Q2M2I8	AAK1	18691.9	15110.6	22125.5	18687.8	20285.9	18725.9	17204.9	15697.7	16299.6	14621.7	17747	15888.9	20265.5	15863.5	15202.8	16483.4	18020	18731.3	19860.6	10172.7	17715.7	17927.8	17707.1	18740.3	12590.1	16050.1	14888.5	23574.6	17930	16225.4	15753.1	16706.7	20075.6	14215.7	17329.3	16041.1	19963.4	16724.3	15451.6	20333.5	18318.6	17035.5	17006.6	16104.8	17453	17190	17450.5
Q9H7C9	Q9H7C9	AAMDC	42668.2	15329.6	30860.9	21267	33362.2	35409.5	25899.8	40868.6	34302.4	24379.7	36595.3	35897.4	28275.3	35787.7	40946.4	34796.7	42348.2	34166.7	31426.6		38673.6	8227.81	34915.4	41584.5	24045.7	45265.2	39230.8	40471.9	43052.1	27954.5	41019.8	21406.9	42616.1	22657.3	25257.6	43632.8	37439.9	46493.2	46906.5	45015.7	35118.8	38097.2	24955	22975.7	47444.4	47006.8	35238
Q13685	Q13685	AAMP	6191.99	5102.6	6652.22	5108.72	6096.13	7177.31	4154.73	4712.58	5123.65	3366.8	6044.85	6753.13	5962.14	5108.27	4996.18	8024.22	4472.85	5653.18	6541.61	12002.2	4836.79	6521.16	4531.77	5479.6	9891.41	4789.84	4738.89	4463.36	4345.24	4719.47	3960.06		5457.1	4757.3	4038.4	4670.93		4783.88	5261.73	3930.82	4461.88	5391.68	5869.35	3913.55	5121.42	3659.52	5546.73
P49588	P49588	AARS1	38210.1	47906.1	53743.3	46605.6	38250.8	39988.4	44065	42262	41995.8	34426.7	44393.3	43045.1	39624	36140.9	40751.8	35805	37521.7	39504.4	45045.1	40273.4	45659.4	49319.3	35712.2	38272.7	36087.8	42480.7	43797.5	38737.1	38690.4	42030.6	48459.8	35930.6	37713.1	41081.4	46098.7	39556.4	40726.5	41992.7	47118.9	38592.5	38128.3	44245	40927.3	37541.8	49461.2	36820.9	44434.6
Q5JTZ9	Q5JTZ9	AARS2	8244.78	8255.92	14515.5	10232.5	14847.4	9386.36	11965.3	7307.73	8128.96	7328.27	8827.6	9870.7	9895.45	9438.96	5964.33	10273.8	7398.81	7208	9635.5	6286.6	6933.75	16625	7249.79	7952.04	10395.6	9294.62	8470.82	8372.01	7722.33	7915.72	8194.24	8684.11	8986.59	7049.11	8572.51	8514.74	9245.8	6069.54	8944.21	4934.28	8241.3	10404.8	10181.5	7902.75	25611.2	6412.08	8340.2
Q9BTE6	Q9BTE6	AARSD1	12570.6	9363.75	15153.2	8625.73	10834.1	7722.42	10338.1	9002.15	9366.09	9689.94	9797.64	8953.29	11873.2	7635.06	9207.26	9626.41	10888.2	8264.97	9568.94	8594.39	8717.98	13876.8	9922.09	10033.2	12231.2	9347.22	10322.1	11175.4	10360.8	8433.89	9976.78	12445	7310.37	10370.5	8492.29	7636.64	9673.08	8658.92	9828.39	10024.2	8729.06	11858.9	9372.79	7751.86	11507.4	9473.15	8638.13
Q9NRN7	Q9NRN7	AASDHPPT	15699.5	12020.3	19465.3	14579	14485.4	11591	17083.2	11944.4	11699	17821.9	11858	17091.5	15119.6	12348.1	12130.7	18766.9	19441.5	14524.1	21390.8	10684.5	17561.9	22637.7	11072.2	14000.2	17591.8	12909.9	20535.6	16819	13561	15049.9	17199	22594.3	12032.4	19664.4	18125.2	16736.9	17537.1	15707.7	17349.7	15312.2	12912.6	16923.6	13512.7	14788.1	10777.4	20588.7	19904.1
Q9UDR5	Q9UDR5	AASS	35050.1	27042.6	58305.5	31313.8	31577.9	27201.8	27799.7	28572.6	27850.2	25660.1	37710.4	30469.1	37165.1	32685.8	25308	32234.8	33365	33720.2	25111.9	17074.8	30155.7	70576.4	19001.5	33713.7	22291.7	25953.8	33366	27939.8	39116.7	27674.2	36141	30696.9	29342.8	31329.7	15469	32466.8	25660.6	23018.8	35174.3	32586.4	28084.6	35285.6	23403	34095.2	15108.6	24180.7	25340.6
P80404	P80404	ABAT	76204.3	42601	301578	163295	211574	69942.6	179128	43936.8	107837	23039.8	96572	54702.6	104532	88591.2	31052.6	100530	67356.5	35318.8	56482.2	27377.7	46458.9	333519	35705.1	88717	118456	43431.8	67372.2	41269.2	74060.5	51531.7	119336	61919.9	104132	43756.5	25240.7	62837.4	131071	15413.8	90503.3	21387.5	78576.6	136556	72064	78278.9	12679.8	39248.4	61286.2
O94911	O94911	ABCA8			3211.05	3938.18	5737.54						3518.7		2404.35						2010.74						5526.9			3156.68					1664.96		3131.4		2662.8					2625.43
P08183	P08183	ABCB1	10289.2	7221.21	41382.3	16236.1	25608.8	11269.7	26590.2	32292	12217.1	10663.8	11049.7	8101.81	13095.8	11377.9	11519.8	15409	9382.21	5968.67	11127.1	2424.15	8327.95	33766.7	6867.99	12499.2	21209.3	5406.44	8429.41	9255.86	10700.7	6968.37	15154.9	13570.7	13447.8	5707.05	10871.4	9970.54	17276.6	6368.35	16569.4		9364.15	18275.7	12370.7	14737.3	9246.79	4575.83	10622
Q9NRK6	Q9NRK6	ABCB10			4045.66																2384.14															2441.58			3054.46					3728.47		2337.5	3507.11
Q9NP58	Q9NP58	ABCB6	4062.75		4907.1	3760.73	6257.62		3693.57	3672.92	3084.19	4417.9	3180.62	4552.57	2934.56		3381.07				3672.57	9168.62	3279.66	4107.57	3940.25	2422.65						3565.1			3575.15		3808.74	3305.67	3204.81						4582.04	4275.07		3479.08
O75027	O75027	ABCB7	11639.6	10514.5	19048.5	11722	13742	9757.79	12002.6	7723.49	10069.7	7072.52	16881	10476.5	15620.8	12093.2	10863.5	9746.01	10820.7	9311.68	9913.81	5601.21	9057.99	16099.6	9793.35	10594.3	9769.43	9365.22	9623	6852.48	11044	7311.66	10095.4	9564.64	10403.1	8514.58	7681.92	7915.99	16371.8	7022.82	10320.7	6395.71	8015.37	11751.7	8569.4	8813.74	13359	8348.9	8219.42
Q9NUT2	Q9NUT2	ABCB8	9258.55	9692.55	26127	13372	23390.6	9766.5	16427	11556	9515.67	10313.5	8982.02	9602.56	15801.4	7836.63	6391.55	14710.4	8182.74	9556.62	11783.3	11164.8	9277.8	23188.3	10080.1	10128.6	16847	14184	19142.4	12292.3	9130.41	9125.98	12725.5	11047.4	10002.4	10082.4	5781.77	8618.95	17243.3	6463.5	8819.8	7499.66	10508.5	17200.3	14730.5	11698	15042.9	7156.48	13210.4
P33527	P33527	ABCC1	5626.82	5376.61	4422.32	4848.58	3752.77	4396.18	5502.4	7588.36	4661.24	6940.07	4754.51	5467.43	5322.25	4211.62	4543.76	3458.79	6111.7	7174.04	3990.47	4816.86	5023.54	4741.82	4664.71	5065.22	4813.4	5722.45	6698.78	4538.59	3951.42	5334.21	5043.5	5764.17	4716.44	6115.97	5789.29	5242.09	2696.78	4306.89	4617.43	6760.62	5665.04	5222.05	7033.22	6095.24	6488.18	6161.44	5187.19
Q92887	Q92887	ABCC2	3902.17	7315.25	7857.53	6198.71	14252.8	2283.7	11289	4450.12	4974.51	68960.8	4682.95		7195.76	4168.28	14011.8	8311.52	4301.18	9743.04	3810.09		2785.76	10577.6	11122.2	4914.37	11012.3	4926.08	9175.94	6378.57	4713.17	5480.46	5563.03	11063.5	7990.18	23577.8	6546.61	7762.07	10356.8	19738.5	40773.7	7078.62	27506.8	7107.01	7365.98	4678.45	18375.8		2528.89
O15439	O15439	ABCC4	5496.85	4251.46	9403.62	3209.25	8092.72	4054.5	4888.88	3806.81	3688.66	5843.45	6318.98	5007.57	5056.83	4521.41	4477.39	5168.37	4030.17	4397.23	4140.95	1672.49	4365.67	6349.12	4040.04	4563.36	5544.67	4842.82	3710.92	5639.71	4642.76	2714.4	7094.35	2813.1	3671.33	5402.4	4161.94	4300.12	4921.81	3475.97	3598.39	2416.68	4222.45	5148.4	4728.24	3996.87	6622.92	2892.39	3093.11
O95255	O95255	ABCC6	3315.81		10842.5	6719.62	14139.4	4780.5	7857.42		6383.39		6489.93	2903.72	5914.24	4942.41			4037.53		6470.65		3551.16	12528.9		4817.33	11033.5		5010.24		5851.95	2799.86	10299.7	4812.73	5408.54			3842.91	5325.43	7494.76			3187.12	4548.01	4842.23	6277.67			2919.98
P33897	P33897	ABCD1	4898.84	5016.84	8732.61	5873.6	7539.65	4272.74	7574.12	5131.79	4510.61	4966.8	4930.72	6852.15	4416.86	5798.28	5099.1	8906.74	4559.18	4732.53	7751.83		5484.8	7406.8	4009.5	5666.79	6657.34	5974.22	4986.85	5612.69	3913.9	4895.57	6009.9	6184.03	6168.9	5406.97	5730.77	5056.92	6854.39	4229.72	5650.11	6278.97	5714.88	5792.04	6540.69	5658.9	5969.13	4849.19	8491.53
P28288	P28288	ABCD3	14528.1	13187.9	50911.7	20630.1	26321	16220.3	25011.8	10681	15661.6	10640.5	16398.7	12208.7	20639.3	12697.7	10801.3	15758.6	13333.9	12971.1	20486.2	32555.3	11746.4	37729.1	14038.8	24121.4	17189.6	11424.7	14456	13033	17050.9	13607.6	20110	11481.1	17216	11016.7	11813.7	13943.4	20605	9679.65	19641.5	12955	15241	18501.6	15720	12818.4	19660.6	11265.3	11962.6
O14678	O14678	ABCD4			4192.82	1790.7	2319.94	1217.63	2314.57	802.959		1694.17		1675.74					974.898		1070.07			2235.47		2242.34	2896			1905.47			1517.36		1685.09			1034.74								2535.85	1659.06	1218.38
P61221	P61221	ABCE1	28945.1	38337.1	29091.4	31907.8	31588.5	39294	29252.1	34164.3	30990.7	31943.9	30506.6	33408.9	30002.7	26101.8	33856.1	31146	29314	32429.1	30461.8	83748.6	32003.3	31875.7	32310.2	31667.2	31771.7	32644.2	39587.7	39117.7	31355.3	36532	31763	46315.3	31023.6	35111.8	36133.2	29650.4	16526.8	35861.9	36822.8	35085.3	36387.7	25952.4	25526.5	31554	37657	35144.4	40982.7
Q8NE71	Q8NE71	ABCF1	19154.5	24322	20535.6	23961.7	24291.1	22730.6	23330.6	23239	21786.5	21232.7	20026.8	23122.8	23114.1	22841.5	23832.1	22999.9	22264.2	24099.8	25700.6	43050.4	22871.1	22197.2	21799	22311.8	14530.1	21400.8	21005.2	21614.3	21087.1	24173.5	18452.2	17798.5	23784.1	22949	25287	23528.1	20642.8	25267.1	20354.2	25756.8	23474.1	19145.5	27082.2	24089	24609.2	25484.9	23915.9
Q9UG63	Q9UG63	ABCF2	7401.85	6148.82	10457.6	4008.42	8885	7061.45	6024.03	4825.73	6085.09	5245.01	5738.86	7141.03	9503.36	6735.09	4969.25	8797.13	8052.99	6906.9	8434.26	15916	6671.88	7497.13	9126.14	9300.64	9162.23	9536.37	8304.44	10212	9182.01	7396.98	7472.31	9396.7	8371.49	6721.14	7772.48	7279.41	9959.36	6715.11	8202.49	8557.97	7657.33	8600.64	6087.92	7077.09	8205.24	6728.47	7148.41
Q9NUQ8	Q9NUQ8	ABCF3	11857.4	10137.4	14484.5	10907.6	11700.7	9934.36	11550	9477.86	9854.75	9056.71	9906.49	10913.7	10488.4	9995.76	9668.37	10526.8	9069.3	9854.5	9830.55	17161.6	10326.6	12271.2	8130.65	10401	11832.5	10035.8	9616.64	10958.3	8657.12	8980.76	9338.69	11968.3	9481.17	9339.12	9518.05	9538.35	11036.8	9600.3	10037.6	10911.6	9678.37	9785.77	9480.98	10509.7	12529.2	9406.17	13559
Q9NUJ1	Q9NUJ1	ABHD10	23831.1	22283.3	51321.9	28847.5	37155.5	26579.7	37733.6	20796.3	25394.3	15210.3	26672.4	25290	34331.5	24734.5	18825.4	31283.4	25719.1	24882.8	25047.7	9434.61	27317.6	72109.7	13986.6	27736.7	33111.2	19404.4	29385.7	18761.5	17588	24086.4	31772.4	21302.2	32453.3	25575.4	20564.5	24415.2	40680.2	19364.6	38616.1	17797.9	24552.2	42784.4	24040.5	28702.2	56433.4	25206.3	29078.1
Q8NFV4	Q8NFV4	ABHD11	14048.9	12389.5	29376.5	16193.6	16609.7	15552	22217.3	14205	21025.8	8465.17	17881.6	15287.2	21131	16966.5	11435.1	11130.9	16098.4	9910.08	17561.6	6291.51	13412.7	31049.5	10812.1	17238	16614	15569.2	13884.5	11711.1	11513.4	10826.1	17110.2	9473.98	12091.5	11279	13976.3	10520.2	22902.6	11791.2	16605.9	9005.58	15019.6	23390.6	15911.2	12204.6	36695.2	9925.39	19200.8
Q8N2K0	Q8N2K0	ABHD12	5481.3	8170.05	7959.13	9491.41	7519.81	9015.6	9650.79	8259.94	9885.74	7913.51	7728.04	4956.97	9301.55	7666.93	8902.54	7407.88	10227	8347.04	8398.77	11828.7	8680.73	9557.63	6442.36	8604.02	10477.9	7470.23	7139.23	9291.88	9208.36	7141.93	8055.67	10421.5	8231.25	6111.13	7546.8	7886.99	6197.33	7203.46	7983.65	8330.43	7724.18	7080.86	9324.74	7248.74	18783.8	5802.77	7186.58
Q96IU4	Q96IU4	ABHD14B	297099	233875	506602	168928	178113	153688	235418	236389	213965	220411	186637	319557	211189	187429	53568.8	193826	201089	282829	284014	54969.7	133516	422719	166444	238808	170909	201086	331705	181663	208448	70339.7	366510	189851	197480	362181	310021	161237	153553	241399	300752	157499	175243	292566	197868	236577	266309	156530	288942
O95870	O95870	ABHD16A	17911.2	13552.4	23839.7	17911.7	15371.9	13993.1	14382.1	15410.7	12719.7	16825.1	15835	15438.4	15881.9	16798.4	13774.6	12958.1	17013.5	14205.2	15298.1	9754.61	13879.2	20361.9	15908.8	13797.9	12866.6	14543.3	13975.4	16489.1	16685.7	12379.1	14580.5	12286	16059.6	13367.1	15621.5	12341.9	16891.9	14557.6	13248.9	16059.1	15539.8	17955.1	14267.8	15058.8	15709.6	12110.1	11570.6
Q9BV23	Q9BV23	ABHD6	3008.57	2056.14	10873.5	2347.67	8040.85		6645.39	2176.78	2437.76			3056.93	2172.63			3600.83		3571.25	5052.41	1400.23	2842.77	10848.9			4409.27	2473.63	3794.26	1911.99			4295.42	2815.68			3061.02		3302.55	1822.7	4902.7			4234.04	1910.32		3235.23	3391.36	3961.47
Q8IZP0	Q8IZP0	ABI1	47457.3	43312.5	26709.4	43344.5	44007.7	39064.5	37048.9	42183.8	43628.9	28301.9	48098.2	44979.8	42797.4	46319.8	39508.5	39925.1	51153.7	39839.8	38444.5	41359.3	45641.9	41579.8	41448.4	43971	25076.5	40990.2	51084.2	48702.3	49246.9	44443.9	51319.4	31619.7	44219.1	39860.6	44479.2	43613.1	45019.5	41837.4	45671.3	42329	45874.9	37901.7	50513	37859.2	24490.6	42932.7	42414.5
Q9NYB9	Q9NYB9	ABI2	13104.8	16576.1	8457.53	12241.1	12146.5	11778.2	10909.8	13976.1	15988	12715.9	18239.9	13824.1	16259.1	13897.8	12273	12980	18861.8	12874.2	13643.6	2859.75	9464.97	12498.3	17764.2	18778.3	10269.9	16489.6	13461.2	15756.3	18162.5	12522.6	13925.1	13736.2	14114.9	13871.4	11174.4	13411.7	14027	13236.7	8852.56	13863.8	14107.3	10616.4	7965.42	13934.4	6908.75	11515.7	8838.73
Q9P2A4	Q9P2A4	ABI3	14505.8	19137.5	11443.9	19690.3	14319.9	20044.8	17404.7	18062.4	21649.5	16736.5	17698.2	13873.1	18250.3	17439.2	21372.3	14383.5	15296.6	20022.3	17236.4	4251.2	20805.4	14207.6	19042.7	14264.7	20529.9	14659.5	17812.1	26246.5	18433.4	21068.5	17841.5	14863.6	16197.8	20019.2	20435.7	18705.7	13714.3	20467.3	17029	22418.1	20075.5	11053.9	15363.6	15495.8	13644.6	18085.6	14836.6
P00519	P00519	ABL1	3498.09	2213.75	2257.06	3068.6	3481.16	2950.55	3006.75	2934.24	3496.75	3895.52	2570.31	3413.85	3007.48	2291.92	2793.79	3030.12	2684.42	2621.45	3091.26	2683.05	2562.45	3466.45	2863.13	2491.39	3090.86	3618.26	3457.21	5004.1	1461.2	3111.67	3809.98	3310.79	2781.12	3163.34	2787.29	3427.6	3305.69	2901.08	3128.63	2559.57	2535.43	3751.63	3387.88	2130.76	1446.75	2762.64	3622.82
O14639	O14639	ABLIM1	7548.73	6527.22	18316.8	10985.7	16419.2	8770.47	11787.2	5061.76	8259.26	2846.82	9758.77	6467.78	9679.53	9830.94	6912.27	9496.85	8807.92	5239.09	10472.3	12280.7	6417.09	21013.8	5062.01	10185.5	3317.03	7916.84	9493.61	6694.45	6306.24	8511.69	10392.1	5676.12	10413.3	6926.8	5601.63	8434.47	13152.7	2504.1	12190.9	8070.38	7403.51	14959.7	7347.34	5971.57	27056.6	5704.76	7101.31
Q6H8Q1	Q6H8Q1	ABLIM2	54859	50810	17012.4	41350.3	35712.9	50493.2	36200.6	52579.3	43363.8	25966.3	51546.7	61888	41874.4	50059.1	55925.9	37870.7	50211.4	58940	37487.5	12126	57472.9	31166.1	42691	52506.2	24262.1	44417.5	53226.4	41963.3	49358	51623.4	43160.4	39474.5	48184.8	58215.8	51533.1	57893.2	39520.4	52965.3	48393	44715.5	56336.8	29047.3	48940.1	60183.4	6080.92	57449.7	47021.1
Q12979	Q12979	ABR	9455.04	9374.95	2739.85	7479.74	7735.63	8649.46	6695.93	7076.42	9012.74	14110.2	10400.1	9997.3	8025.67	7945.1	9116.54	11886.5	7811.38	11236.1	7736.94	9605.75	8317.41	8048.97	9626.93	7431.94	10456.4	8702.68	8876.94	9903.76	8718.18	10222	8563.09	9147.38	7601.25	9801.4	11370.8	8879.88	8537.6	9040.17	12549.1	8817.9	10090.1	9948.61	8473.75	9096.77	8403.45	8123.76	9412.21
Q9P1F3	Q9P1F3	ABRACL	5221.54	5288.43	5144.49					2187.85	4395.63	26335.9	5997.53		4878.41			5422.89	2566.23	4558.8	2092.14		7266.61	345.076		995.62		3190.04		9665.94	1580.34	337.83	6733.96			5797.23			4315.25		6059.63			5536.48
Q15018	Q15018	ABRAXAS2	20277.5	17240.2	14950.2	16261.2	16864.8	17908.3	16677.7	14712.4	20267.1	14528.5	17158.9	16370.8	14567.1	20752	20556.3	14479.9	16700.3	15329.9	16886.6	17911.7	19743.8	19833.7	16638.2	18216.7	22219	17408.7	17632	19893.8	18375.6	18537.2	15359.7	24407.8	17350.2	16403.7	18046.3	22712.8	19431.5	17185.5	17091.1	14946.2	19097.9	17745.1	15763.5	17148.1	18096.6	19096.9	18790.6
P09110	P09110	ACAA1	46621.2	21641.5	128387	68104.6	66681.3	35118.6	52459.6	23721.3	28789.3	13680.9	47118	21325.8	67320.7	34099.9	19234.6	34086.3	31231.7	22745.4	31023	25939.6	25840.2	84471	33900	54942.3	35841.9	29085.7	30787.7	25655.8	49673	24376.5	43734.7	18901.7	40700.3	21521.4	16114.2	22205.9	48512.3	12658.6	45714.3	13627.1	32219.8	48030.7	26761.9	41626.6	16366.1	24122.6	28447.5
P42765	P42765	ACAA2	259924	184169	659864	525280	824345	257145	644573	151085	297043	150783	403820	217673	509748	291098	113409	315413	211476	182784	283262	87730	204733	1080000	211622	152868	539650	145335	270459	167492	284588	215947	439638	235053	310740	181678	153138	200887	397641	93513.8	374169	70441.2	197260	470334	276501	323159	660806	185696	265302
Q13085	Q13085	ACACA	9035.48	6309.55	5382.2	6012.95	8981.12	5904.04	6941.3	6833.12	7035.38	10619.2	6012.19	9522.8	8808.33	6112.99	6625.83	9129.07	6687.12	7396.51	7146.15	16039	6659.05	8804.88	7223.89	7840.05	9004.59	10316.2	7866.73	8973.06	5800.75	6420.41	6988	11264.2	5766.98	6102.47	6194.04	6174.1	6955.78	6852.51	9320.73	6748.61	4877.84	8266.96	9845.16	6074.76	7854.89	5502.55	9426.73
Q6JQN1	Q6JQN1	ACAD10	10949.9	6426.28	24650.5	13136.1	17482	9524.23	16306.4	7001.84	10849.9	6070.89	11043.3	10230.4	9270.92	10005.6	8552.16	51212.4	6776.24	6229.26	6568.54	4847.92	6732.03	30474.8	6558.16	7907.69	17936.2	8453.35	6969.66	8696.5	7989.46	6040.7	10191.3	9493.34	11095.3	5650.91	5143.57	8272.22	13823.2	6159.13	10024.1	2808.91	7663.21	10135.6	10263	8646.75	19604.1	6870.37	7958.54
Q709F0	Q709F0	ACAD11	32877.2	20933.5	88397.8	52596.9	70340.4	25513.3	60089.2	17001.6	32960.9	16428	35772.6	25497.9	49214.5	19667.1	15159.5	33303.7	21787.2	17027.3	34477.2	10078.9	22162.3	116172	19155.8	35186.1	44460.4	17815.9	20991.2	16499.9	26437.8	15666.4	47066.9	22267.7	32381.6	15672.7	14881.3	19891.3	49788.3	6556.38	42213	7210.89	25637.6	43738.1	28436.1	30284.2	11555.7	13033.3	23228.3
Q9UKU7	Q9UKU7	ACAD8	22532.9	18084	60175.6	41598.5	57795.1	30069.6	50810.8	21049.4	31122.2	17597.9	39261.2	17043.6	30267.2	32278.9	20258.1	28420.5	21848.7	21485.1	21654.9	17764.2	19418.7	75767.6	20693.8	23710.8	36793.2	18415	19137.7	15653.1	18901.6	22262.9	30360.4	27048.1	33519.3	18407.6	13505.2	22139.4	37631.1	13010	27755.3	13896.6	27810.6	36603.5	22941.4	25925.1	73774.5	19149.3	23868.9
Q9H845	Q9H845	ACAD9	23868.9	25429.6	42482.7	29821.6	26823.3	24817.9	29273.3	20669.6	25066.7	21531.4	25895.9	24866.6	24478.3	24495.9	16101.8	23718	25696.3	24828.9	21401.9	42253.8	22165.2	39210.8	19864.2	27933.8	23632.4	24681.9	24690.3	25011.7	24328.2	26830.8	29060.2	24838.7	32183.5	23620.1	21557.1	26891.7	24761.6	20709.1	26909.7	22808.9	27176.3	29431.2	23558	28039.7	45624.3	21996.4	26258.2
P28330	P28330	ACADL	14797.3	8959.17	62183.9		35515.5	11826.9	26167.2	11320	16199.6	4693.81			15558.4	14693.4		17434.4	10605.7	5114.13		11528.7	9163.68	29145.1	7377.85	14172	23343.2	4654.07	10730.5	7520.02	8632.8		9263.78	9159.72	10173	5128.36		5138.8	19317.3		13816.5		4197.2	20361.6	13941.1	6947.15	24037.7	7567.95	7167.64
P11310	P11310	ACADM	274279	142824	819093	624087	738571	331169	683925	187000	321312	106700	421538	221688	435226	324110	136764	350447	199156	165565	212916	114213	89494.5	1090000	157412	239362	319407	159998	209622	170258	266374	207186	331545	194947	327006	159430	117392	263568	435999	82429.6	476219	79635.5	240897	330790	237774	378706	697779	178740	290213
P16219	P16219	ACADS	27597.3	19340	57810.1	45508.2	40115.7	38761.4	35804.3	21871.7	37326.4	10119.6	29550	23506.7	15741.1	25668.7	18298.6	16060.3	20771.7	24915.5	22704.4	11499.8	16285	51011.1	23280.2	28818.9	25790.1	16519.8	19166.5	17536.2	21578.3	26806.8	31211.1	14396.1	26264.8	21762.8	11806.7	26696.7	23826.2	10037.7	24761	12039.8	28479.3	28146.8	20324.1	31238.3	24649.2	21627.6	19815.5
P45954	P45954	ACADSB	92098	52673.6	471937	162219	170071	77606.8	152408	46666.3	106357	24064.3	102608	60603.8	142199	81314.5	39521.4	75987.2	67363.9	47825.9	55693.3	25044.4	47483.2	260237	50039.5	106231	90751	54155.5	63581.1	48294.3	64512	58884	129975	46200.7	100678	42861.1	29204.5	69225.5	129232	25108.4	106848	23932.9	61580.7	134379	60604.5	95061.7	124255	41891.5	54228.9
P49748	P49748	ACADVL	123478	93829	291559	148433	182177	132943	186346	99718.4	109100	86801.8	124571	124713	155208	114691	98929.7	109743	117962	101509	114173	141114	102934	194329	110090	131231	137462	93472.6	69171.2	97773.6	114102	142805	158231	95580.7	114098	88541.3	95081.3	108279	145077	83391.1	142100	90560.8	105662	166527	106977	106674	329810	97263.9	122147
Q15057	Q15057	ACAP2	11802.6	13802.1	9786.63	13901	10458.3	13292.9	13683.8	16194.8	12828.9	10042.5	12738.5	12483.4	16357.9	12006.7	14636.9	16716	13156.4	13994.3	12185.2	20799.9	15738.7	10347.1	13459.6	10932.5	17297.4	14595.7	13587.2	13945.4	12908.9	10589.2	13805.6	14416.8	11396	14470.7	13578.8	12456.2	12311.5	12476.2	13360.7	14754.2	10152.1	13486.6	16353.9	12537.9	7958.23	12035	13549.5
P24752	P24752	ACAT1	377490	287426	1860000	753352	1020000	430894	1080000	242628	551224	143963	569746	311424	762217	549970	221435	460454	399781	188106	458481	130244	236391	1580000	309877	692403	555465	245874	411372	298180	532987	287729	541195	274242	595508	242619	208079	271812	823863	148997	609708	144975	354113	850043	369718	534646	1120000	265360	324052
Q9BWD1	Q9BWD1	ACAT2	36522.2	48979.8	71922.9	33004.3	33310.7	23209.7	31372.7	35026.9	27127.8	36604.3	35178.6	40856.2	37763.4	21926	28532.9	47126.1	37945.6	27027.4	36136.2	57976.4	32316.5	51456.4	27287.7	31509	33772.6	63478.8	44018.5	43246.8	26536.9	25092.7	38662.3	34067	28175.3	27389.1	26605.6	19828.1	51150.8	31696.6	43383.3	22205.3	17542.9	37156.5	27462.9	33110	29550.9	30735.8	35701.5
Q9H3P7	Q9H3P7	ACBD3	10990.3	10880	8715.67	11350.9	10038.9	9048.7	11137.7	10642.6	11249.8	7127.17	11298.4	10772.1	11177.9	10678.7	12220	8197.13	11335.6	10555.7	12813.9	13947.1	11791.1	10665.8	11312.4	11596.3	6664.96	10652.8	12026	11935.8	11973.3	12986.7	11433.9	8380.51	11386.4	12983.7	11477.2	11606.3	9510.1	12385.1	11135.2	14251.6	12735.7	9505.5	8651.48	12137.6	11593.8	12329.9	10725.2
Q5T8D3	Q5T8D3	ACBD5	7163.54	5383.93	11663.8	7768.75	9379.6	7472.99	9357.42	6499.37	8686.79	3664.32	6371.26	4338.88	7965.28	6200.32	6980.14	6205.8	5927.62	6610.26	6432.46	8206.52	5885.29	11649	7047.72	6609.37	8404.04	3592.92	4526.02	5388.14	6146.71	7069.55	7299.75	5900.36	9035.95	5672.67	7422.04	7215.72	6792.29	5052.15	7184.31	6603.37	8715.87	6171.65	6048.4	6315.31	12758.4	4651.46	6993.22
Q9BR61	Q9BR61	ACBD6	7720.44	7897.4	9037.88	4680.14	5712.81	3301.54	4949.76	4256.75	3499.67	3500.22	4635.17	9385.71	7229.71	4063.87	4697.8	6073.45	5426	5134.27	6210.05	1268.48	6005.44	5687.72	3294.98	5565.59	3353.73	10084	6586.78	7348.91	6474.68	4692.49	7986.45	2772.65	4469.55	6545.3	4472.56	3763.52	8099.92	5688.05	8465.04	4492.81	2155.18	10533.1	5459.21	6044.58	3713.32	5737.67	8810.54
P12821	P12821	ACE	10247.4	12098.6	50442.9	21798.3	39927.2	12662.4	24809	8043.93	14248.9	7156.37	17806.8	13138.1	15696.9	15457.2	12082.7	19787.7	14311.8	7720.13	9346.57	2798.46	9721.27	53010.2	7598.45	8815.09	8403.27	11133.5	9408.24	13086.8	14402.6	8152.3	16443.5	13640.3	19666.9	9724.32	14016.7	8565.37	18324.9	13557.6	25423.5	6877.08	11140.1	15886	10532.3	23866.7		7363.76	9724.24
Q9BYF1	Q9BYF1	ACE2	4320.96	2594.99	17858.3	9694.94	15673.2	7262.53	19805.2	3187.46	6342.48		7481.12	3095.53	4742.15	4940.19	4357.74	5172.6	3885.83		6258.07	1742.83	4428.48	25233.7	2232.79	5481.49	4272.31	3297.76		5294.18	3365.8	4886.06	6470.34	5759.2	5638.57	4784.7	3811.9	3682.14	5846.38	1825.29	8523.4		1624.94	8142.44	4846.01	5384.8		3606.35	4161.05
Q9UKV3	Q9UKV3	ACIN1	24025.3	25449.6	27126.4	27006.4	26147.8	28088.1	28028.3	25605.7	26127.2	32541.8	27573.9	31574.9	35034.1	26910	27298.4	24256.8	29996.4	31963.5	25355.1	19969.9	25890.5	27125.1	26822.8	36689	29622.6	33760.5	29503	30813.4	34328.5	28606.5	27779	34325.7	26084.3	27395.5	29034.2	26660.6	29753.4	25080.4	26891.8	26477.6	24606.7	27335.6	25653.5	28623.2	32820.2	28258.1	27751.6
P53396	P53396	ACLY	55926.6	54201.9	60819.9	50670.6	61276.5	45773.9	58618.3	56541.1	56338.5	55102.7	48154.7	53768.1	45513.8	47184.3	42313.5	58867.6	46447.2	50773.9	58857.9	67638.8	52154	73138	49180	49311.9	47680.1	58027	53760.8	44474.5	38907	53945.5	48888.6	55351	52225.1	44547	65178.6	54738.8	55395.7	57254.7	56678.6	55823.4	54534.2	59775.9	68318	53401.6	52304.6	55596.7	56779.8
Q8TDX5	Q8TDX5	ACMSD	4940.16	5526.61	31217.9	7845.57	15312.9	4690.49	11444.2	2700.27	5419.99		7314.43	4388.06	8010.51	4971.98	3020.38	3997.54	3560.38		5796.45		5284.46	16126.6	3587.58	4876.54	4297.67	5587.19	6054.74	16287.2	5888.71	2607.79	7333.78		4526.85				12051.7	2884.95	8273.55		4059.53	7627.84	5841.99	5074.28
P21399	P21399	ACO1	136078	143679	407055	201765	236667	144828	177690	110848	169035	94299.2	193371	116752	144689	120095	146333	150908	130589	86603.7	182219	56346.4	133833	332631	103149	167963	129640	121834	126382	96733.1	100734	109557	165912	87677.9	160315	89514.2	100812	119118	159814	131018	131681	77254.4	124530	175615	161911	173665	136139	103873	106508
Q99798	Q99798	ACO2	263870	206538	644604	394783	531307	271351	414243	195725	316762	71249.7	280729	226893	307859	259278	164867	264096	241875	160776	267427	114575	210260	610348	166103	318745	236568	209960	237750	166571	208729	211875	353811	145056	282194	166306	155413	215246	417853	113874	264789	146462	229105	380548	208979	278332	589396	174962	212785
Q86TX2	Q86TX2	ACOT1	78551	82601.5	323486	126567	284383	127385	149067	62297.9	119805	47177.6	146582	86997.1	139307	95322.9	76706.5	97685.8	69629.5	72314.2	89943.8	33120.4	55266.7	281503	106356	153260	180440	77618.3	76788.3	83852.3	134545	87211.8	139194	100671	78265.4	76648.3	42670.9	119416	108418	63935.5	115731	52765.5	68730.7	148129	99072.6	96665.8	147397	81803.9	73332.7
Q8WXI4	Q8WXI4	ACOT11		8505.84	16773.1	10355.7	13319.5		5964.01	9511.99	6669.87	48537.7	8646.44	8169.37	10294.8	6069.1	5344.13		9069.68	13696.6	11380	9728.22		13138.3		13742.1	9469.14	9991.33	9113.73	7448.42	10393.8	3117.39	12069.5	5648.16	8532.38		7159.82	6530.77	13773.3		13611.7	2052.6	7359.87	14791.8	7353.87	9797.92	24983.1	5735.86
Q9NPJ3	Q9NPJ3	ACOT13	64807.9	40025.6	266900	82281.2	117411	51442.4	98563.5	41867.8	62054.8	28789.4	67341.2	53445.8	94443.2	46207	25419.7	54058.9	52973.7	42724.1	48705.9	28120.5	37962.2	194023	31256.7	72156.5	78864.6	43255.6	49449.8	41556.6	54652.7	38810.3	104581	54773.5	57558.8	37379.4	36783.8	42318.1	104248	24021	90494.5	25274.3	42203.1	121229	35788.1	61538.8	57882.2	34375.5	62448.8
Q8N9L9	Q8N9L9	ACOT4			30103	5518.33	14894.5								1639.47						11785.9			9688.94		2608.55																	2020.01
O00154	O00154	ACOT7	20982.7	18216.6	34379.6	37217.1	38719.5	31981.9	44771.8	19041.1	26040.7	18663.7	31661.4	28084	27586.7	29802.3	17632.4	23177.8	21748	21354.3	19755.4	60709.1	24925.8	26547.4	22762.5	33058.6	29184	17568.4	23130.4	20187.7	28433	19468.3	22247.9	16962.1	33131.2	17604.6	16040.7	23700	21638.2	11691.9	22480.9	14512.4	28363	24736.4	26463.5	26893.1	13836.4	24574.1	24070.8
O14734	O14734	ACOT8	6266.16	6273.22	11829.4	11070	8020.13	7539.99	8315.52	4576.49	6736.41		6713.23	4559.82	7716.73	6048.02	5807.03		5208.43	4643.85		10995.2	4920.55	4571.59	4875.64	8320.25			5508.54		5019.67	4316.47	8388.45		6360.89	3358.62	4807.59	6424.03			6899.94		6780.37	6531.81		5287.24	8633.83	4532.52	5381.95
Q9Y305	Q9Y305	ACOT9	24815.5	29666.3	32676.6	31394.8	32778.2	27469.1	35926.4	35070.4	31900.8	29826.5	32504.9	33958.1	36195.1	35112.8	31866.8	35748.1	34466	38155.9	33214.4	9969.58	39832.8	41899.3	33681.7	30981.9	28056.9	32966.5	36945.4	33494.6	38109.7	35902.1	32407.1	30136	33492.8	30666.2	30815.9	31293.2	27344.6	28569.2	35962.4	33883.3	34954.9	27043.7	31865.4	30195.6	38960.6	33843.3	31805.1
Q15067	Q15067	ACOX1	42968.9	30940	119228	52023.5	62813.9	34859.1	65699	25346.5	32919.9	32190.3	47835.1	31754.9	60943.9	28133.1	22482.2	52620.9	34375.6	30946.6	33227.6	62487.3	31040	90063.6	27205.1	39643.4	56379.1	31427.1	40110.2	30668.1	38712.3	33025.6	51157.7	46687.1	47457.5	33275.6	26661.6	30646.1	60013.8	21013.9	62555.2	21606.1	33803.3	61757.7	34296.4	40669.9	25735.9	25266.3	42018.7
Q99424	Q99424	ACOX2	20784.7	14117	73808.1	32626.8	41062.9	19210	33673.8	13403.7	24033.1	11134.3	26211.8	16894.4	28620.3	19200.7	12585.9	24248	15106.8	13892.4	14444.3	7029.47	14317.9	55816.7	13839.7	27841.8	25420.4	14031.7	13655.5	12757.7	20972	13157.3	26749.6	15667	21996.4	12514.9	9412.81	15845.2	31623.8	6261.67	23887.2	9067.69	16296.1	22511.8	10915.5	21319.4	4152.39	13229.4	16175.9
O15254	O15254	ACOX3	3075.39	3026.98	5932.34	3774.04	6241.62	2674.63	4023.58	2880.69	4329.17		2749.91		5163.52		3756.67				3575.12	11473.3		4671.62		4727.24	5233.75		2807.16		4233.2	3984.8	3694.15					3588.07	7758.48		9642.62		4663.72		2542.87		3318.82		3664.05
P24666	P24666	ACP1	194509	163021	155621	115549	188669	154483	165127	141155	146121	91715.7	155758	137145	135149	135324	182022	175748	147567	216679	166682	111513	214318	207647	113303	129753	88298.9	137396	229175	171697	94529.2	141382	199452	128017	132735	213247	201079	170701	203621	179328	126147	172132	150873	129330	148790	164808	183748	189299	190266
P11117	P11117	ACP2	13838.4	15115.9	26640.3	15288	22779.8	12990	18497.4	12411.3	11877.6	20219.5	13501.8	15274.5	13202.5	14301.2	11861.1	18225.1	14811.3	16602.4	17846.2	6247.68	16718.4	28852.3	13662.7	12127.8	20248.1	10375.8	16362.4	10603.9	14502.5	11268.6	16283	15422.6	13286.2	14541.9	21843.7	12877.2	12899.2	10632.5	15429.2	13310.8	11545.6	16926	17654.7	15481.8	15720.9	10845.7	13266.7
P15309	P15309	ACP3	3453.29		5399	3087.07	5836.65	6690.99	4619.75			4484.82	5542.32	5284.87	2961.66	4502.66		5640.94	5015.59	6072.54	3503.65	47082.6	3389.52	7817.45		2477.26	7658.77	2987.22	6178.23			7629.67	5800		5112.97		3824.06	4202.82	4499.96		6949.78		3447.39	7212.17		3828.17	10469.2	1653.85	11239.2
P13686	P13686	ACP5	2123.94		2138.13	3879.26	5880.46	4003.86	4415.77	1910.21	2991.56		2110.73	2030.69							2122.99	7546.52		4238.67			2086.57		1838.92				3278.94				2957.04	1720.66	3325.57		1174.92	2013.76	2121.15	1514.44		1869.38			1843.75
Q9NPH0	Q9NPH0	ACP6	1704.24	1883.89	6419.11		4790.93	3119.97	3863.48	2159.16	3196.42	1897.1	3233.68	2450.29		3165.81	1292.56	2721.11	1854	2747.38	3082.27	1505.28	1963.1	5591.91	2007.53	3752.73	4581.32	2280.08	1900.03	2795.45	3262.85	3344.4	2972.64	3116.68	3268.77	2314.21	1534.8	2536.3	2181.66	1321.17	2298.67	2619.57	3548.42	2271.81	3663.11	2196.33	4146.62	1733.81
Q96CM8	Q96CM8	ACSF2	66606.4	31961.4	321983	138779	135748	62715.9	115620	32014.5	75354.5	16829	77918.8	35699.4	93187	64155.2	29453.6	47429.8	42608.5	26082.6	56045.7	22612	39618.6	177076	35223.1	68224.3	59226.1	25995.2	48677	31451.7	65970.6	36566.9	74955.7	32507.4	60462.6	76484.3	17605.3	53494.6	114229	14570.2	69210.7	14798.3	43043.1	88980.8	45445.9	69350.3	12847.1	30628.2	42055.7
Q4G176	Q4G176	ACSF3	7470.06	8809.41	23893	13367.8	18735.6	10569.3	14416.7	5744.96	11327.3	11706.1	6685.31	10903.1	12336.7	11338.4	8550.12	10725.3	8976.04	11115	11205.9	7588.14	8413.45	25811.4	9982.33	9999.97	18459.2	13486.7	11428.9	11864	11998.3	7911.85	13103.1	12805.3	13263.9	5926.57	9562.95	7251.98	23296.2	7002.19	13442.7	5867.58	7818.94	23841	11448.2	11580.6	20148.1	10315.9	7878.71
P33121	P33121	ACSL1	39261.4	35253.7	121634	96230.2	94052.5	55011.6	76060.3	28532.8	51640.1	22239.2	46584.5	34842	59291	47151.3	31034.1	45467.4	31559	28971.7	53356.3	47459	36511.5	93762.1	33653.4	48418.9	51213.1	30871.2	30211.9	25160.8	36513.1	47586.6	52568.7	28719.6	45312.6	27329.4	27930.5	39821	57008.4	21975.2	42447.7	19550.1	38754.2	59208.6	36684.4	48237.9	204761	29250.8	35516.9
O95573	O95573	ACSL3	13909.9	17418.6	13709.9	17636.1	16083.2	17801.7	18252.1	17663.3	18756.5	11152.5	16225.5	15475.7	15038	14826.7	18381.3	6797.09	18406.2	22947.3	20494.3	14264.1	18492	16445.4	15623.1	19640.1	15068	18385.6	20039	21703.2	17452.2	22376.6	21211.8	14186.4	22520.9	21164.3	22286.9	20389.1	20253.7	18920.4	19271.3	23127.4	19512.4	19161.8	18682	19188.1	25187.9	21678.9	19065.3
O60488	O60488	ACSL4	10861.6	11840.3	14299.5	12084	13346.1	16221	14660.7	11299.2	13069.4	8979.02	12441.8	12959.3	15725.7	15235.9	12671	11848.2	17878.8	11821.5	14460.9	7570.73	14661.1	15535.2	12590.9	13493.4	11060.7	11083.9	14837.7	17356.6	14614	16764.1	14153.8	10647.6	23529.6	12916.4	16123.3	15822.8	16205.6	11617.4	13375.2	14675.6	17674.2	25269.5	11222.1	14506.1	16559.8	13491.1	13992
Q9ULC5	Q9ULC5	ACSL5	4110.6	4606.76			3760.54	5338.55	4838.95	6872.19		5083.43	3809.08	4552.19	3190.22	3731.11	5113.35	4636.05	3576.2	5242.07	3596.62		3520.8	5830.37	3527.58	3741.34	6067.59	3940.68	4800.85	2871.03	3474.15	3803.89		5837.54	5412.68	3374.72	5649.1	3746.14	3338.97	4446.38		5957.36	4250.61	2688.36	4413.23	5307.54	4393.34	3984.54	3675.82
Q08AH3	Q08AH3	ACSM2A	169660	100793	764689	394501	699011	191095	576813	125391	238106	46477.2	271821	100484	406094	289611	111897	269232	179943	88303.5	128454	76315.5	79291.6	646440	173900	209165	296250	104097	131699	87013	224684	115997	363744	120511	263307	134799	55036.4	198193	383505	37226.9	226844	32488.9	196181	365189	179619	292281	7620.82	78761.9	118517
Q68CK6	Q68CK6	ACSM2B	190680	127428	608656	263772	355519	152756	331188	122886	240865	35823.5	197321	77160.8	257915	235745	83715.6	169851	122328	77267.9	88960.6	62688.1	74181.5	412030	105791	204241	229942	50246.4	98835.8	53561.1	152222	92103.7	283060	121626	199363	80233.8	56730.1	132310	259136	36270.9	172379	30702.2	137813	217933	119344	216520		73517.3	110215
Q53FZ2	Q53FZ2	ACSM3	27457.1	10692.2	136064	48859.3	52153	29233.2	62561.4	13303	42046.5	7127.49	36695.5	22783.7	22260.9	35756.6	10459.1	21065.5	21724.6	14575.2	13827.8	9529.6	20288.5	191737	16099.3	23334.6	39689.5	14939.1	19441.3	6614.11	21399	19406.9	44325	16968.8	38317.8	12675.1	6599.82	24852.8	48760.9	5379.71	34926.7	6270.44	21960.6	46049.6	17740.4	23767.8	53679.3	11577.7	21010.4
Q6NUN0	Q6NUN0	ACSM5			4821.9	3192.4	4041.96	1881.76	1835.54		4748.9	2591.94			2339.74	3560.6			3563.38				2360.52	4271.35		1704.29			4132.27						2790.01	4246.39			4324.44					6119.67		1681.74
Q9NUB1	Q9NUB1	ACSS1	12898.1	13033.8	26957.7	21108.2	25370.1	16611.1	27078.7	11267.3	17715.4	8720.28	18816.8	14298.8	18044.9	16809.4	11321.8	13963	11137.8	11072.2	16687.3	5573.97	10022.2	27629	9482.4	16477.7	14537.5	9922.76	16765.4	8942.66	13837	10925.2	18325.6	10544.5	16860.6	10950.4	9552.83	12855.3	17179.8	8342.65	15571.6	7228.09	13275.5	18301	11780.1	14958.1	67085.4	11059.5	13480.6
Q9NR19	Q9NR19	ACSS2	24265.8	21019.3	11218.5	21727.6	23144.9	24101.8	23364.9	22410.9	23317.5	20298.6	22287.3	19853.1	17946.7	21827.5	19495	22115.2	21588.4	22553.8	21912.9	25943.7	24788.9	30733	17130.2	19261.6	25687.2	22660.9	22907	15578.7	18699	22269.3	22226.2	26786.9	24403	21008.2	22742.6	22315.4	19537.2	20668.5	21309.7	19955.4	20019	18365.5	26661.4	22540.8	20929	21608.2	27074.2
Q9H6R3	Q9H6R3	ACSS3	21939.2	14646	75031.6	35818.5	42082.8	22182.9	43488.5	14404.3	27238.4	11191.2	23971.3	17041.9	26413.2	23098.5	12684.2	23774.8	18105.5	13523.3	19568.2	6893.14	16905	67441.6	13131.5	25804.4	31316.6	12146	16733.8	12588.1	19071.2	15833.5	31025.6	18296.3	24037.8	12684.5	9109.88	17419.7	32455.8	6976.79	24137.4	7642.2	18824.6	24457.3	17298.1	20705	63382.1	13519.1	14944.5
P68133	P68133	ACTA1	66261.4	73691.2	41329.8	44864.1	37348.4	106767	67427.7	87435.4	53685.8	35248.8	23560.7	50929.5	124109	126408	79851.8	43833.1	30642.5	61279.8	78498.2	18408.3	32021.3	28444.1	89065.8	104842	17703.5	46788.4	50986.8	151350	34006.2	92483.3	77658.7	59765.2	81761.8	31342.7	185686	68644	71576.5	241611	64160.3	138003	23686.8	81865.5	102377	54217.2		31390.5	62921.5
P60709	P60709	ACTB	5720000	6100000	3510000	3630000	4760000	6420000	5020000	5360000	4330000	6980000	5390000	5380000	5830000	7110000	6690000	5550000	6000000	6050000	4780000	3120000	5990000	5330000	7380000	7320000	3430000	5570000	8170000	6320000	7610000	7130000	6310000	5350000	5410000	7200000	5750000	6180000	5290000	7400000	6720000	6460000	8700000	6140000	7540000	5960000	4660000	6790000	7660000
Q562R1	Q562R1	ACTBL2	172979	191454	82697.1	172745	152274	53461	83335	105678	292513	46774.8	119559	66414.8	126990	208957	122481	217304	289881	123527	54705.2	197424	57722.4	102611	191404	99716.4	40401.9	66578.9	95405.3	96795.5	105002	89731.3	46990.2	77693.4	76285	68072.2	90146.5	57090	226317	83091	97569.7	143997	460233	28109.5	116085	94120.5	89298.9	90677.6	106470
P63261	P63261	ACTG1	22389.9	21815.4		17049.2	11966.3	20974.9	15198.8	9254.69	21210	24157.8	31650.8		28108.4	58026.7	36441.5	88992.7	21005.5	24162.9	21406.6	10218.2	27360.8		69100.9	27728.4	10294.6	40654.4	25985.5	52880.1	48608.6	26312	20215.6		12264	23541	21286.1	23345.7	82219	32008.6	37312.9	16848.2	57047.7	114546	106524	16387.7	10359.1	14849.6	57848.8
P63267	P63267	ACTG2	973948	710635	696762	933569	1050000	845489	807694	961201	710190	1070000	825437	808682	796410	933188	873133	825929	649788	765640	872884	233907	1060000	1630000	816896	615898	564942	815888	1040000	833261	773694	1160000	968513	997559	875776	961793	868466	760468	774748	936808	602693	876695	1220000	733945	922882	755540	664118	563576	1150000
O96019	O96019	ACTL6A	13697.4	23984.8	11867.6	11963.8	38845.3	22357.6	21549	14633.7	14861.3	20276.1	17255.2	12073.2	13236.9	15091.7	21150		23710.2	16952.4	22207.9	19731.5	65997.7	20970.4	10811.7	12428.5			16364		11714.5	20171.6	20430.5	10805.8	15444.8	14971.3	16867.6	13882	14870	11855.8		11154.6	13655.9	10684.4		14527.1	12070.9	13509	14457.2
P12814	P12814	ACTN1	143353	162541	118881	153263	140449	142561	153724	155844	150193	178839	144286	135551	161103	170652	178495	163327	147545	158966	188342	113915	159403	142214	200825	141843	133942	155207	188074	189614	173279	166497	169793	110482	164331	192726	161942	136468	148111	177565	168673	290151	162210	175466	165159	138816	242593	145396	169832
Q08043	Q08043	ACTN3	29869.3	39325.4	10705.7	21658.5	15094.1	18633.6	22903.7	30705.6	33805.9	25855.7	21704.6	27434.4	31629.6	34488.4	41616.9	27384.4	33823.7	23934.6	16253.5	4403.29	30171.3	13878	38800.3	33478.8	44039.8	17979.5	22338.3	29243.2	36869.6	32044.2	22035.4	56629.6	26441.1	31575.4	27583.3	32849	21640.7	39098.9	21080.3	38141.5	33948.7	19351.9	28638.2	29463.3		23978.4	24069.8
O43707	O43707	ACTN4	2830000	3090000	1270000	2480000	2090000	2340000	2360000	2870000	2640000	2230000	2400000	2750000	2930000	3060000	3130000	2580000	3270000	2660000	2250000	803437	3160000	2050000	3370000	2960000	2000000	2920000	4010000	2920000	3290000	2840000	2830000	2540000	2680000	3300000	2630000	3110000	2700000	3460000	2940000	3010000	3140000	2410000	2820000	2910000	652097	3020000	3060000
Q9NZ32	Q9NZ32	ACTR10	7632.33	10454.8	7623.23	11794.3	7031.42	11443.3	11935.8	11200	12444	10478.4	10798	6200.43	9840.71	10892.7	13263.7	11013.3	13113.5	10679.9	10704.8	11430.2	11250.9	10403.6	10402.7	10703.1	13996	11472.7	12713.8	10995.6	13480.9	13871.6	11124.6	13737.9	10963.4	12763.1	13586.1	11884.6	9614.08	12658.4	11363.6	11676.7	13950.4	11814.5	13299.8	12827	10114.6	12890.2	10378.2
P61163	P61163	ACTR1A	119219	111151	66926.9	118519	86810.3	131910	110288	136098	132703	40006.5	111266	95619.4	83182.9	119806	125966	79866.2	136122	121901	102901	142674	125392	113291	132840	131173	47196.8	94072.9	114149	89663.5	98952	139162	112612	56813.3	137861	118896	119935	136533	84594.2	130649	100457	119963	138604	71242.6	112929	119135	89069.8	99673.9	102912
P42025	P42025	ACTR1B	14398.3	14836.9	9111.94	10628.9	7765.01	15071.2	10773.5	12796.6	13699.5	19398.8	14495.5	11633.7	18367.4	15509.1	10945.2	13904.1	20261.6	10490.9	11421.2	6858.51	14268.7		14769.3	18098.4		13376.3	14475.6	12774.3	18090.8	18935.5	13306.2		15538.5	12436	13563.6	15450.3	14227.6	13421.5	10189.7	11437.7	12006.2	10610.9	14636.2	13114.3	12520.5	13148.3	11739.5
P61160	P61160	ACTR2	77203.4	85134.1	51054.8	79300.8	59994.7	88944.1	65546	74730.2	83894.9	92645.1	84676.8	61964.3	90474.8	102929	94301	66483.4	80427.4	76472.2	80887.3	92899.7	93960.5	60737.9	105815	81437.3	65313.9	77041	99508.3	82779.9	84181.1	87377.8	77913.7	79153.3	83503.2	84447.6	90654.8	84659.6	70142.3	97631.8	81570.9	87479.2	112701	73025.1	105078	73776.6	50221.4	88469.6	77839.8
P61158	P61158	ACTR3	154658	193156	75607.6	176046	134326	204825	162272	207142	201330	118522	170363	148465	187380	212606	236026	146306	211701	192999	178237	195602	193433	159012	189404	201502	121532	181010	214446	189961	164630	207445	190583	139557	187044	210482	205801	191590	161553	251482	214026	215844	257012	171922	199681	185115	110218	231430	214678
Q9P1U1	Q9P1U1	ACTR3B			2943.83		4180.27					7143.87												2709.36	7830.5			4903.67		7150.71						4955.31	6154.61		5841.53					5066.81
Q9H9F9	Q9H9F9	ACTR5			1454.13						1525.41				2119.57						1632.2																		1610.83					1625.47		2179.66
Q9H981	Q9H981	ACTR8	3996.7	1929.95	1757.55	2343.55	4136.47	2099.58	2202.72	2469.02	2848.06	5927.81	2877.68	2349.12	1987.04	2157	3199.06		2960.86		2697.9	2385.7	2141.52	2628.74	2776.52	1864.69	4385.42		2591.26	3312.31	2813.05	3811.63		5476.52	3041.76		2592.79	1980.47		2573.04	2480.89	3143.69	3434.47		2403.56	2252.02	3390.43	1910.33
Q03154	Q03154	ACY1	274520	326904	870733	614064	793435	378354	950006	244158	531001	295599	647503	330979	432139	367379	349698	430532	432395	187893	463425	105321	343234	2160000	261319	430782	593632	208316	523982	223431	309384	234170	421396	511042	452492	183238	170007	339855	385937	406268	426621	199440	261429	520885	503028	508897	62244.7	240634	404731
Q96HD9	Q96HD9	ACY3	12677.3	14365	59223.6	21916.3	28400.7	22812.4	40212.1	14351.5	27620.1	10277.8	31547	13851.4	17901.1	13128.2	14184	18739.8	17625.6	6526.17	16029.6	5951.77	18534.7	89850.5	10638.5	20408.3	16097.1	10279.7	14009.2	11103.7	15647.7	10426	13274.7	14275	19773.7	9920.72	9034.06	17069.9	15804.6	17011.4	22806.6	12261.4	11864.2	22042.8	16987.4	18355.3	3154.89	12484.5	22852.8
P07311	P07311	ACYP1	15027.5	15195.7	6139.94	13813	14604.5	12293.9	14105.1	18428.1	15452	10799.8	10700.2	19247.8	11394	17540.4	14303.1	15547.3	13333.3	17019	16938.1	6698.51	17857.5	14679.5	9181.14	9654.77	14847	15656.7	17976.9	17471.9	12688.7	16668	16832.4	18925.7	14529.5	15696	18167.8	19487.1	15591.6	17885.1	17035.5	12406.9	12459.7	14264	15477.4	15946	7867.44	16100.9	15671
P14621	P14621	ACYP2	19542.4	23455.8	10267	25803	16254.7	19009.2	21334.1	28040.5	21850.2	25017.4	17127.7	15240.6	15157.9	22870.7	27181.3	13145.7	20764	23037.8	17449.4	10221.3	26946.9	18949.8	20134.6	16660.6	27400	18748.5	20042.1	19200.7	17175.8	29577	17309.2	26970.9	23181	26730	26510.9	27663.7	14374.4	20229	22975.5	32439.8	20173.8	19399.9	18149.5	18546	19389.7	21870.2	22901.3
P00813	P00813	ADA	3103.9	3494.77	3631.95	2106.16	3975.63	2887.62	4040.38	2435.6	2848	2688.77	2704.22	2888.74		3320.67	2045.87	3464.03	2836.28	3028.9	5754.08	2572.84	2825.94	2739.64	3718.43	3890.83	3206.81	3812.71	2640.23	2393.3	2544.56	2229.63	3379.01	1133.46	3246.23	3537.53		3131.58		1953.3	2661.29	8159.97	5502.11	3365.81	2644.35	2790.64	2706.24		2762.66
O14672	O14672	ADAM10	35711.2	37935.3	29588.4	36950.5	36327.4	44161.5	32315	33418.7	34923.2	36397.2	40380	39695.4	34053.3	34393	39073.8	32622.5	57542.5	33830.1	39816	10751.9	36126.4	42852.2	33750.8	34133	36564.8	31173.5	48984.4	41406.1	33420.6	33236.8	39600.7	33351.9	41092.7	38270.6	40844.3	40067	38228.9	40172.2	37496.4	39859.6	46791.7	30479.1	38480.6	40081.7	53867.9	41185.1	37984.1
Q13444	Q13444	ADAM15	6046.58	3664.92	3523.76	5873.98	5972.84	6489.52	4176.57	5352.32	6613.66	5735.21	7811.65	6611.82	8901.95	7527.52	10555.8	3941.54	9075.28	5232.7	2745.55	4729.54	7332.72	5220.34	6397.45	6239.38	6059.35	7036.96	4815.6	6233.49	12282.5	9146.22		6746.88	5680.16	5895.62		8907.81	7213.99	5032.58		8749.98	6766.31	8597.73	6508.01	5901.05	6400.78	8189.71	5136.99
P78536	P78536	ADAM17	10317.2	8787.47	6694.39	10213.9	11564.3	11170	8224.48	11309.1	9939.31	3181.68	11096.9	9398.24	11480.1	8588.46	9822.68	7837.88	12115.6	9075.13	11079.1	14886.4	14326.6	10510	10043.6	12062	5186.34	15433.7	11622.5	16010.5	14020.8	10524.8	11747.9	3433.44	11358.7	10246.5	12447.1	12069.8	9534.76	10859.6	11191.6	12191.1	6408.34	10598.6	9573.52	9601.37	10069.6	9317.12	8407.44
Q13443	Q13443	ADAM9	8105.58	11875.8	12525.8	13812.1	15337.5	12373.2	10415.9	20005.2	14760.8	12180	12203	10554.3	9369.67	11934.2	14504.1	13282.9	12749.6	13882.5	12868.6	5799.03	13846.4	10858.1	14341.2	9141.68	17535.9	9935.35	13051	10356.2	10634	16292.5	12700.3	10597.4	13716.9	12923	10840.8	16076.9	12868	12133.7	12134.7	21181	18888.8	12182.5	15718.7	12650	8558.33	9878.88	14726.3
Q6UY14	Q6UY14	ADAMTSL4	12085.4	12523.3	4086.11	7934.37	15814.2	9820.86	16442.5	15009	9629.16	8169.39	9544.58	10644.7	7994.65	8554.01	10374.3	16338.8	15064.9	12641.3	8702.94	2274.17	6166.05	10056	12192.9	9815.22	9719.22	11761.2	8737.1	9539.54	5541.43	10014.8	7889.29	10975.2	11444.7	19580.1	14548.9	10180.3	9603.66	8951.21	4408.63	30625.2	11253.7	15432.4	7405.48	8267.35	4980.62	11795.9	22710.4
Q6ZMM2	Q6ZMM2	ADAMTSL5	4028.99	5710.34	2870.8	2038.48	4794.12	4672.21	11057.8	3310.39	3472.51		3083.46	5129.89	3238.52	2341.61	5508.89	3505.34	6314.39	6673.63	2619.11		3117.3	4949.56	4240.1	2062.33	4493.74		5451.2	4562.42		4099.31		6468.14	3090.37	10244.7	2691.55	6798.46	4236.98	6848.08	4135.71	11654	3621.08	4830.25	3128.96	4089.73		7640.44	8333.26
P55265	P55265	ADAR	10872.7	11356.2	9030.99	11475.1	11550.1	11151.4	11927.1	10712.3	11337.3	7909.4	10415.1	11399.3	10697.2	11097.3	11782.4	10240.6	10449.5	11175.4	12823.9	13810.1	11878.6	11991.2	12649.9	10194.2	9566.93	10698.9	11670.4	10939.1	10086.5	13320.9	10930.6	11826.1	12261.7	11133.6	11592.6	11717.9	10144.6	10769.3	10308.2	11463.6	13569.5	9793.37	11227.3	12281	13170.7	12461	11397
P78563	P78563	ADARB1	3801.24	3952.23	2819.64	3911.52	4318.96	4026.23	5040.06	4682.16	3433.62	5536.76	3797.47	4018.23	4149.03	3981.86	4999.54	3091.85	4799.91	5305.82	4668.57	2470.05	4162.77	3121.05	5468.36	3534.76	6579.91	3247.62	1818.78	3228.21	3365.85	4003.3	4181.63	6957.41	3078.17	4641.67	4076.66	5040.61	3358.11	3900.09	4546.68	6175.5	4904.93	3026.2	2974.86	3942.01	4658.71	3368.71	4768.85
Q86TW2	Q86TW2	ADCK1			3997.27	3308.26					3075.5				7157.26						1198.13			3686.44		2245.89					2939.17	2286.89			3060.97			3270.27									4734.13
Q3MIX3	Q3MIX3	ADCK5			2290.25		4901.09		2975.44		2308.74													5149.22																						1793.7	2409.52		1826.05
O43306	O43306	ADCY6				3754.98	4311.88		2988.93	4183.28		5785.18	3604.27						2662.45		3784.22				2551.35		4549.16		4055.8			3553.5		5164.3	3199.27				4649.59	2742.7		2358.95	3558.05	2306.63	4330.58	3158.42	6387	5026.63	3246
O60503	O60503	ADCY9	2728.95	2505.19	5090.21	3657.96	4532.37	2974.03		2144.34			4001.57		4359.45	3358.46			2858.82		2534.71		3231.45	5884.06	2912.02	4717.13				3445.04	3989.94		2819.42		2354.98	2387.28		3290.55		2774.33		3099.14	3073.23			2048.5		1682.29	2281.57
P35611	P35611	ADD1	96149.8	83436.2	100438	79786.1	88155.8	77482.3	75710.3	93296	79380.6	66650.6	88170.8	99762.5	83993	81353.7	98295.9	86931.9	88654.7	78076.2	75684.1	17166.1	82065.3	82498.9	90701.9	86107.4	56298.5	74512.6	89274.5	79836.1	87904.4	82658.4	82542.6	59010	78041.3	78768.2	81782.5	90209.9	74596.2	89005.8	74175.8	80933.2	82418.9	72404.5	86924.8	79290	65818.9	78619.4	72245.9
P35612	P35612	ADD2	9523.84	25957.4		4754.6		5892.03		10812.6	14810.5	12914.5	17757.7	12249.2	5364.71	7996.33	7286.93	5584.88	5758.67	11407.5			10133.1	6553.56	6746.74	4322.68	8152.8	6529.26	13041.4	6763.68	6626.09	5806.51	6644.5	12150.1		7632.02	7226.25	12008.6	6270.23	4223.05	7089.37	5070.21	3705.87	6178.66	9030.8	6066.86	3387.93	8541.92	7934.09
Q9UEY8	Q9UEY8	ADD3	114309	88652.4	96277.5	106771	87566.8	111306	87680.8	102374	94994.1	112295	108485	113313	96589.4	91933.4	97187.2	92020.2	94176.2	89914.2	87693.1	19959.9	94465.5	97765.5	98496.2	108368	98532.4	89624.4	106252	111892	98417.2	88550.7	96970.2	104802	101261	91011.6	105612	98299.2	77878.5	102324	88264.2	98021.6	106205	84726	116003	107953	79176.9	96531.6	105019
Q96PE1	Q96PE1	ADGRA2							6163.12	4366.97					5850.73	5163.39	5641.1		4580.03	5760.31	5520.95			5022.32	8637.33	4499.04				5131.35	7976.58	3641.96		7303.31	3470.83	6766.42	4025.54	4526.26		7887.17		5982.07	6626.07			6085.61		7004.35	5259.53
P48960	P48960	ADGRE5	5012.85	5679.09	4035.78	6210.9	7148.63	4699.2	6726.91	3807.31	6069.41	5124.41	4405.17	6113.18	6037.43	5510.24	5589.32	4437.26	5742.19	5687.05	6758.4		4954.3	3843.49	7565.48	6026.13	4531.39	7929.03	5483.74	6004.98	5539.26	7340.7	5987.19	3136.96	4490.24	5515.93	5779.2	5259.11	7206.89	6323.86	4478.95	6985.42	5460.49	5173.9	3713.6	5442.54	8741.56	6171.08	4470.41
Q8IZF2	Q8IZF2	ADGRF5	10109.4	10969.2	4497.73	12045	8981.55	10064.2	8917	10838.2	9910.49	6624.22	10829.9	8935.91	8586.77	7713.32	9455.32	11483.7	9548.29	8298.1	8200.21	1834.97	9774.29	7159.95	9565.59	9020.01	6609.98	10084.2	8686.89	11766.8	8151.45	10929.4	7907.17	6548.4	12265	8993.39	9095	9658.99	7691.64	11972.8	8742.71	13251.5	12785.2	8115.85	10032.4	9234.6	5196.58	9929.81	10902.3
Q9Y653	Q9Y653	ADGRG1	5456.71	5669.56	7307.26	6002.22	9256.88	5842.07	7278.28	3551.09	5089.88	5014.35	6800.13	7881.17	5204.2	4638.64	4788.73	4365.51	5138.22	5768.88	6180	6889	5699.31	6818.57	3365.2	6588.13			5005.59		5765.82	5526.55	4472.56		6077.22	4685.21	5618.05	5070.94	5060.64	5331.92	5216.15	5149.14	5943.37	5504.53		4372.52	6431.96	3243.37	7831.48
O95490	O95490	ADGRL2		4773.16	3732.04	5310.34		4608.43	4834.75	4312.97	5210.62	3308.89	6243.05	4205.41	6442.39	6228.4	5370.52		5094	4357.96	4823.16	5215.15	6143.54	4000.11	6711.88	7911.43	4735.44		6356.51	6114.66	6339.02	4798.77	3836.34	4484.49	4984.65	5700.4	5253.22	4276.16		5147.04	4983.97	6443.52	5766.23	3704.51	5844.83	4477.22	3457.95	5301.87	3907.37
P00325	P00325	ADH1B	80819.5	87841.7	281050	84636.5	143111	137277	95087.7	50405.2	80534.9	30210.6	154597	124606	102246	68926.6	56554.4	90949.3	127232	33890.2	141504	16095.2	79656.7	316608	43464.5	146158	71645.4	190941	155512	94129.2	94139.4	129588	209378	73931	163050	56879.3	75460.6	53710.8	156679	41303.2	67311.7	100567	82677.8	209356	66685.8	80529.1	1110000	87212.8	126858
P00326	P00326	ADH1C	10053.7		7376.7	3864.91	4835	16744.9			4187.69			4428.94							4842.34		4528.55	11570.5	3495.58		6230.6		5438.2			1961.56							14156.9		7749.47			7267.48			16906.9
P11766	P11766	ADH5	200103	242523	306203	235096	178489	224466	199438	218317	235616	154568	274229	184834	228924	210764	198095	149789	228128	232002	177777	95359.2	244456	249193	182745	212005	109900	191437	210310	214047	227246	217876	230188	163984	220022	231376	204386	224464	218645	204144	207423	167585	223579	213146	202941	229329	222847	225485	201051
P28332	P28332	ADH6	10824.9	8922.83	65515.5	19919.3	27940.7	12308.9	12948	7741.55	12170.6	3969.05	25085.6	7278.29	13576.6	10206.1	6376.59	13252	8732.78	4338.08	12490.8	3601.5	8332.09	53260	8836.04	13214.5	9365.04	7379.05	8346.48	5582.03	9483.26	4855.98	12313.1	8130.4	12857.2	6442.4	5602.04	7570.79	19880.9	6745.22	18557.8	3374.07	7725.91	14976.8	12347.1	13744.8	13061.6	4908.38	8490.56
P40394	P40394	ADH7		13524.3		14707.5	12025.7		13411.5	13304.9		24775.4		12237	25323.7	11534.6	10092.6	18277.6	10336	15277.2			8710.72		13282.5	12873.7	10615.9		9554.28	24699.9	18354.6	6422.1	11683.3	13730.8	11861.5	10734.4	8456.06	7527.26		15067.1	12322.8	8782.28	6373.12		26025.1	9965.39	7469.42	12310.3	10041.7
Q8IWW8	Q8IWW8	ADHFE1	3648.77	3897.99	8493.57	6191.17	7410.91	3819.49	7104.58	2102.31	3572.77		4252.17	4564.92	4766.06	5651.16	3242.3	4883.09	3037.59	3591.86	4477.81		4131.28	15461.7	2106.58	5753.1	5683.08	16857.8	3896.39	3160.11	5441.06	3646.03	6641.01	4193.75	5873.17	3048.27	2173.01	2562.77	15018.5		6425.91		3071.99	14966.8	5050.13	3812.14	17839.1	4229.11	2819.52
Q9BV57	Q9BV57	ADI1	5498.92	6570.11	8503.02	6888.92	8130.24	6594.85	6711.19	7203.22	6034.1		9283.36	4900.71	5816.77	9147.97	7103.82	8832.86	10065.7	7153.53	4324.91	8128.88	7700.05	9199.08	4791.18	7075.56		6945.43	6973.39	4904.68	6939.06	8152.27	7395.4	10006.6	7914.08	6342.72	5745.68	6709.12	5174.65	5109.95	4967.53	4240.07	7176.45	8106.93	7196.46	6197.62	7876.97	5241.41	7591.69
Q15848	Q15848	ADIPOQ	33379.3	38173.8	11448.3	27156	32504.3	33816.2	23965.9	33896.4	24771.8	27847	46289.7	52593.8	31715.5	38008.7	29443.2	46146.9	27896.7	27050.3	18320.9	4611.98	44864.2	19320.2	23939.5	35669.6	29832.7	42911.3	33048.7	41591.1	33526.3	31943.9	34075.6	32208.7	20985.2	37555.1	29032.6	32274.6	22198.3	42253.1	32362.6	28654.2	55138.2	21003	34722.5	47802.1	25833.7	42999.7	36450.5
Q15847	Q15847	ADIRF	103948	102202	76213.4	77681.1	96140	139361	91852	65081.7	64384.3	37955.5	103795	81875.4	87751.6	145017	77513.5	91418.9	101798	64627.7	52142.4	25407.9	111417	139840	85097.3	155269	42334.1	105341	136925	89953.1	111963	224096	99569.9	46551.5	100490	83229.4	70695.1	113002	77483.6	87212.1	143867	68257.1	107884	139278	53133.8	87131.7	35613.4	82658.2	124255
P55263	P55263	ADK	68582.4	74712.3	52424.1	59724.8	70058.2	70551.8	83022.4	64499.4	69873.4	75203.4	75491.6	85808.5	78070.7	76519.5	78305.3	71095.9	78844	86546.2	82512	110934	80160.8	87690.6	69422.8	71111.7	64472.8	81764.6	58532.1	72776.6	67614.6	79176.4	67338.7	79298.1	74015.1	84690.2	69589.3	70312.4	69674.5	76750.2	78257.6	56389.8	53608.8	78630.3	76751.8	80715	108879	70768.7	79832.4
Q9H2P0	Q9H2P0	ADNP	6350.73	5693.58	5741.98	5273.07	7627.47	6049.22	6260.08	5391.42	6275.12	4546.5	5959.26	6212.77	6346.81	7407.16	5957.96	4680.16	7217.75	8043.94	6216.71	3753.14	6287.07	5478.86	5856.43	5753.12		8470.46	5976.11	5426.19	6747.9	6387.44	4843.41	7475.19	5451.39	6335.6	6396.58	5871.12	5687.57	6601.63	5474.58	7055.73	6457.88	8822.25		6331.36	6162.98	6274.88	6708.52
Q96SZ5	Q96SZ5	ADO	16252.6	15227.7	13560.6	18325.4	19199	21053.7	25829.1	19683.8	21502.1	20106.9	18758.7	22325.4	16949.4	19802.6	18634.6	18177.7	20553.8	19909.5	16325.8	11213.4	15857.5	17330	22392.5	18549.8	18479.9	21047.3	16795.3	17330.7	18649.2	16980.1	14774.5	22738	21895.4	18575.4	15260.7	19462	20250	20784.7	19170.7	17243.9	16657	15198.7	24376.8	16976.7	23827.2	14581.8	18339.6
P30542	P30542	ADORA1		3234.12				2535.42									3644.5		3023.52				3338.74					5109.48				4328.59	4485.4		4140.96	4012.43	3987.57								6034.95			4505.56
Q9BRR6	Q9BRR6	ADPGK	4918.09	5022.43	3185.4	4838.77	4073.86	4017.5	4802.32	3944.61	5193.28	4935.64	2657.56	5119.12	3173.46		3295.45		3466.38	2795.85	4297.76	1500.31	4943.06	5039.92	2875.32	8449.99	3516.79				4973.24	3040.11	4521.51	3202.98	4235.53	4615.14	3596.98	3014.53	3479.07	3612.51	3974.69	4409.96	3366.65	3513.89		2741.74	4533.55	4915	5720.22
P54922	P54922	ADPRH	7076.26	9465.27	5869.24	8098.77	7731.52	8612.59	7646.69	11158.6	8985.09	8073.96	9617.41	7629.17	10624.3	8993.09	9448.86	8695.68	9657.16	10761.9	8993.84	2040.1	9024.98	9504.3	14860.3	11383.7	9190.81	13025.1	10268.1	10297.2	9356.01	8287.57	11695.9	11711.4	6913.81	10351.9	9634.16	8919.89	12257	8298.25	16368.9	7699.75	6737.32	8922.93	7654.13	7614.91	5743.12	8013.62	10875
Q9NX46	Q9NX46	ADPRS	41907.8	41220.5	33099.3	37170.6	38533.2	40065.9	39797.9	36380.1	38926.2	18314.9	41233.4	35668.1	36314.1	36336.5	36834.6	38866.5	34139.3	31187.8	36185.4	37019.2	37666.5	38728.3	34409.9	37949.4	21845.8	37190.5	35842	39487.9	38636.6	32741	35970.9	21678.6	34264.3	31824.3	32330.8	32286.9	37574.3	33913.7	35835.2	30562.6	32073.9	42965.4	34076.6	31210.9	41194.3	35253.5	35120.9
Q16186	Q16186	ADRM1	11399.6	15407.4	10583.8	17495.6	18626	21461	16342.6	22414.9	16681.1	13533.4	29250.9	7029.08	25509.3	21294.1	23637.1	5198	26426.4	22363.9	25737.2	29526.6	19050.3	22652.9	25853.4	24876.9	9254.73	29331.6	13642	32638.9	24597.8	23211.1	20585.3	7486.39	16357.3	19150.5	18270.3	25449.4	32017.7	17663.1	20343.1	19536.1	22873.7	23892	16460.1	21452.7	17394.8	15848.3	13083
P30566	P30566	ADSL	28413.9	32706.5	37202.8	29994	26638.9	20614.8	24543.3	33819.5	28907.6	26456.4	25712.5	26847	24982.6	26996.6	28486.6	24047.9	22274	26662.2	24807	16875.6	25994.5	29068.8	22181.4	21769.7	24435.7	25539.4	26438.2	24035.4	22466.4	23649.2	26437	25718.1	20244.3	25273.8	28270.9	21577.9	26356.6	25263.6	26567.2	22164.6	22887	19824.8	27329	26271.2	20036	27188.1	23922.2
Q8N142	Q8N142	ADSS1	13713.9	7230.58	25941.7	11489.7	16304.1	10746.1	17034.7	6386.33	11050.2	2849.93	12343.2	8542.37	10542.2	9387.71	6260.82	12629.3	5857.27	5681.65	6901.5	4116.6	6719.67	22501.1	4586.33	15957.7	14397.3	4705.36	5902.3	5741.65	9990.97	6179.29	9189.13	13146.1	7031.83	8168.62		7692.09	11862.4	4982.93	11012.7	3863.55	7109.12	11363.1	7248.6	7022.11	10454.2	7758.58	5900.52
P30520	P30520	ADSS2	22284	25041.8	21062.6	28196.8	26204	27356.5	28356.3	24875.7	29590.8	25639.8	31684.8	27190.4	26402.2	28550.1	32875	29674.3	27003	33586	30856.7	20901.9	32991.4	35352.2	21214.8	30031.7	24176.9	28312.3	26426.6	27280.5	23214.2	29997.1	26596.3	28000.3	29909.1	25066.3	35083.7	32297.1	21162.3	34465.5	28635.4	23169.4	30284.3	22486.3	29745.9	24938	42511.3	33627.4	28211.5
Q8IUX7	Q8IUX7	AEBP1	11734.2	8385.57	11211.5	11539.8	15468.8	14382.5	19591	6959.95	10886.9	6182.23	13031.3	7465.34	8159.47	7415.91	14419	9129.31	9210.76	7378.25	14240.9	4682.3	8844.66	25210.2	7237.47	13150.9	16877.1	9486.04	9414.62	14747.7	7136.69	9443.84	12298.7	15151.8	10017	7659.69	11558.9	8385.21	13702.3	8560.11	8336.97	8414.2	8604.86	11329.7	10534.3	6581.56	66911.1	9019.7	12461.2
Q8N556	Q8N556	AFAP1	9238.06	9654.46	5465.61	7921.75	7758.23	8791.33	6850.56	7584.2	5521.64	8246.66	6672.94	10266.1	6652.6	6776.94	7391.92	9670.65	6394.59	7828.48	7153.73	2097.18	11433.8	6308.99	6910.25	7344.62	7010.6	9403.47	8780.24	7297.72	8031.32	9001.85	7907.78	7580.05	7316.44	6145.4	8246.33	10163.9	6286.53	7817.05	7418.48	6305.26	8404.24	7130.91	7374.88	7725.76	5419.49	6095.53	8024.92
Q8N4X5	Q8N4X5	AFAP1L2	47311	48455.2	24540.6	44287.7	34804.3	42999.7	37954.7	45398.2	42243.1	34376.4	43918.8	56191.3	56568.6	44354	48262.1	39974.3	54440.3	48485.2	34283	12344	41746.7	32282.8	56255.9	47917.1	26406.9	49741	55273.7	46673.2	51468.7	41223.9	41391.6	43431.7	46978.8	56604.1	42449.2	45412.1	43248.8	51469.3	51814.6	45388.5	46764.7	40782.5	40594.5	46177.8	29717.6	48442.6	51118.6
P55196	P55196	AFDN	39278.8	41416.2	34544.7	40320.6	43084.4	42079.9	43709.4	43352.9	38453.5	33156.9	40374.5	40253.7	43434	38667	41424.4	46235.4	41843.7	48064.2	38419	39133.6	38702.2	40983.2	39136.4	40191.9	36971.4	43913.7	43085.4	44021.5	40420.7	39457.7	39953.5	37561.6	38787.6	43755.1	36756	38875.4	40335.4	41195	43641.1	45335.5	40127.9	37364.7	49213.1	42343.1	34279.1	42292.3	44669.2
Q8WV93	Q8WV93	AFG1L	4124.45	4501.67	6830.94	6265.65	11168	4955.4	9194.13	3742.36	6227.54				5511.77	5972.32			4926.99		4410.38	2901.33		8049.08	3998.4	4424.82					10313		8726.15		4174.67		3516.04	4857.89	3770.74	3676.82	3536.63	3069.58	4649.7	8976.28	5287.96	4533	12757	4071.74
Q9Y4W6	Q9Y4W6	AFG3L2	28925	35954.4	75018.3	50159.6	65197.2	43687.3	54771.1	31645.4	47385.6	33453.1	38405.9	29849.7	45407.5	46270.2	34068.7	38319.2	40211	37988.6	44656.6	33180.9	39531.6	81779.6	32264.6	44356	48470.3	29654.5	38251.4	31757.5	40101.5	35068	45889.7	44094.4	45515.2	31115.3	36105.6	36462.6	46422	27276.1	45807.1	26930.8	38255.7	48159.4	36906.8	37949.2	111042	30606.8	33222
P43652	P43652	AFM	54514.3	53765.6	26551.2	48142.9	29500.4	36236.1	22230.7	72049.8	68311.8	22525	42254.2	30643.1	23452.2	72924.1	29958.9	43682.4	47781.9	75436.5	8646.68	7794.24	37834.4	54795.5	104220	32050.6	33470.6	53025.8	21167.7	49219.9	44097.2	44648.6	50043	39012.4	27438.5	54853.2	29019.4	57140.2	35673.8	86320.8	42567.4	58756	77581.2	41789.4	42351.6	41753.3	62101.2	89245.8	28102.6
Q63HM1	Q63HM1	AFMID	12103.1	9308.76	34974.1	12122	25276.6	9440.81	31143.2	7624.27	16734.8	7180.79	16785.5	6437.88	9273.95	4876.38	6651.58	15241.8	11388.8	6148.48	8998.66	3261.67	9920.15	28746.8	5502.7	10381.6	7552.09	11692.8	13516.3	5961.36	6511.46	4841.86	12319.1	8773.93	10645.3	4837.99	8164.57	8221.25	7898.82	10034.5	12424.9	8075.53	7412.83	11773	9966.01	12333.3	6046.07	5373.01	8825.36
Q6ULP2	Q6ULP2	AFTPH	5243.84	5393.65	11016.3	5809.22	7789.9	4991.13	7895.96	4453.43	4852.49	4583.24	4462.85	5278.91	7287.94	4882.83	5011.59	5004.73	5496.64	4943.37	4904.03	5470.83	6111.78	7413.28	4567.51	5687.44	11944.3	5592.67	4629.69	6353.16	6172.84	3958.63	6176.58	5055.95	4553.01	4344.99	4330.7	4836.99	6835.53	4409.11	7235.59	3356.79	3892.95	8325.15	5955.38	5982.06	6988.72	52261.4
P20933	P20933	AGA			3364.46		7154.86	5555.31	5497.47		1714.59	8472.71	2938.86	4481.71		5035.58	2349.84	8432.68	2776.91	5015.7	2704.42	7370.87	1442.51	4303.35	5447.9	2407.01	4710.14		3974.25		1806.09	4462.11	4996.68	3004.42	3847.65	4198	6493.59	3333.31	6785.15	4127.65	6921.78		3552.29	5384.42		2797.68	11697.2	2155.13	5362.69
Q9UPQ3	Q9UPQ3	AGAP1	1672.35	2143.19	1906.87		1624.44	3738.8	2748.74	2932.12			2540.95		1824.35	3232.09			3387.03		1723.22			2058.81	3451.95	3050.12			1525.94	1483.85	2870.32	2890.08	1342.42	2618.8	2587.26	2584.23	2010.64	3299.45		2835.23	1586.37		3355.53			1912.46	2587.23
Q96P47	Q96P47	AGAP3	9281.52	9827.7	7326.55	10182.3	7016.59	9401.67	10545.9	8028.89	8957.2	13921.3	9778.01	12272.5	9788.89	9563.56	11416.9	8028.83	9704.49	10306.8	9069.38	3804.1	10203.5	8082.94	11445.3	9061.57	8045.15	10823.7	9046.57	12045.1	11503.3	9574.61	8348.18	9755.55	9177.96	9865.77	9225.06	10242.5	8481.46	10557	11178.1	9074.17	10471.4	9139.02	7793.61	7893.6	6317.72	8898.73	11064.8
P52594	P52594	AGFG1	41825.6	41820	35910.9	39618.3	38550.7	40340.9	33541.7	35281.9	37113.4	19022	41981.6	47245.6	42161.2	36537	35578.1	36903.8	49383.9	39522.7	42830.1	17441.9	39008.5	31188.7	45910.3	49568.4	21250.5	46908	36503.2	35768.3	38011	41157.4	42856.7	28631.7	36527.3	38771.8	39825.1	38113.1	29769.3	37343.9	40556.2	38611.1	43276.4	32420.8	39449.5	39252.7	27653.2	41739.8	35372.2
O95081	O95081	AGFG2	6407.86	6975.59	4987.77	6977.03	10163	7794.63	7606.04	7611.08	7567.61	5068.67	5936.23	9471.65	6690.54	7013.38	7107.94	8466.78	8917.6	6078.02	9318.44	3622.58	6987.94	5729.35	6439.03	6636.09	6697.79	9941.73	6572.73	8572.26	7844.6	7054.58	6792.75	5579.94	6385.78	5571.92	8854.38	6031.7	6146.94	6907.14	7098.1	6284.74	7384.89	6042.31	7220.96	6601.56	8115.09	7269.17	8849.17
Q53H12	Q53H12	AGK	19974.5	14776.7	24112.5	18027.5	25512.4	16302.9	21052.4	13317.1	20856	9718.21	18504.9	13947.5	14767.6	12853.2	12878.4	17260	15655.9	16430.8	17774.2	13368.6	16104	31730.6	13252.1	18035.3	14825.1	19057.4	14730.4	14295.1	16248.8	17181.2	19189.6	14688.2	18555	13051.6	14945	18627.1	17053.9	11994	18553.6	13980.5	16596.9	23640.4	13696.3	15889.6	26617.7	14289.2	15941.6
P35573	P35573	AGL	28432.6	32305.6	20517.1	31009.4	28663	28935.1	29238.9	25868.3	28011.5	26588	27024.4	30166.9	28425.2	29504.6	27100.3	35153.2	26619.6	31063.6	31699.9	26466	29211.9	41458.9	25765.1	29517.9	28144.9	22972.1	30458.1	26525.3	27097.4	23618.2	28191	24368.3	29838.3	28712.1	28738.1	25342.4	25345.5	27490.5	29104.4	24607.4	25276.7	27896.2	34753.4	27657.7	44790.4	30698.7	31587.8
Q9BSE5	Q9BSE5	AGMAT	178421	100554	890700	415676	749216	222475	551266	165282	290253	42490.2	343883	129990	423910	294520	93801	291883	195069	115275	176316	65265.6	120397	810169	173070	367618	373278	62994.2	148050	83592	246830	151477	347581	154561	348827	132214	51904	181455	389767	45505.9	274586	35238.4	191598	363928	254244	333900	10806.1	111612	172489
Q9UL18	Q9UL18	AGO1	20764.7	18555.3	18274.8	15196.1	17359.4	18079.1	19619.8	18972	18042.5	15524.6	17417.4	21673.7	19692.1	19706.1	19722.3	18026.5	21289.9	26253.1	23394.6	13587	19621.7	22775.7	18905.4	16875.4	14229.5	17597.2	22221.4	24250.4	20675.9	19879.1	21812.9	17735.7	19309.8	24494.5	22108.1	18242.3	18773.1	22162	21567.4	21426.2	20583.3	21384.8	22052	21635.6	19218.3	19005.2	20849.9
Q9UKV8	Q9UKV8	AGO2	12504.5	15227.8	9189.25	12802.1	9445.36	13534.8	11539.2	14924.6	13622	9729.48	12171.5	15275.9	11375.1	14370.9	13669.8	11401.3	13458.5	15015.3	9345.84	12470.4	13102	11416.2	13790.5	10962.8	10367.7	11896	13412.1	13124.3	11860.8	13474.5	11876.1	13010.5	11238.4	14841.5	13226.2	13205.7	11854.9	11844.7	11518	12635.1	12187.1	11867	11534.4	11908.1	8958.4	14185	13560.1
Q9H9G7	Q9H9G7	AGO3	4281.36	4377.64	2122.77	3849.86	4253.97	4120.04	4690.14	3990.09	3367.87	4142.62	3525	3323.71	3323.05	4011.43	4033.37		3319.35	6684.14	3513.06	1444.45	4148.86	3266.39	3090.12	4177.32	6505.82		4301.88	4474.02	4121.78	4174.89	3071.99	7060.12	4049.25	4832.38	5554.6	3412.21	5538.78	5082.04	4241.96	4383.06	4634.99	4857.85	4093.18	3819.31	2894.21	3360.04	3703.76
Q99943	Q99943	AGPAT1	10045.3	11094.3	10514.9	12475.4	16472.3	17053.2	14746.1		12539.8	11435.1	10071.4	13125.5	11370.5	12928.1	13802.6	15816.3	13916.6	15257.9	16113.9	6432.23	13019.5	19011.9	15173.2	13320.8	15680	13067.2	13526.2	14019.9	11211.2	13593.5	11441.9	14953.3	16634.1	13874.3	14692	12441.8	11741.8	13804.7	12200.2	17545.3	13848.7	10639.2	22286.9	14577.3	11392	15828.4	17341
Q9NRZ7	Q9NRZ7	AGPAT3	10920.1	7365.49	45080.7	17550.4	29681.3	14139.6	23023.8	7153.33	14274.3	9885.66	12438.9	13376.2	17644.5	14440.6	9991.61	16669.4	12710	9095.15	16900.3	5729.42	11153.4	34209.9	11680.4	18509.5	25381	9353.94	10858.5	11678.5	15094.6	9532.75	17087.1	14963.3	15132.3	8885.87	8935.2	13572.7	23946.9	5191.55	14898.6	5904.67	12381.8	23564.6	14469.8	15105.4	6958.43	7686.46	8712.12
Q9NUQ2	Q9NUQ2	AGPAT5	5853.19	3217.01	5893.02	6298.4	7402.3	4540.59	6726.14	3728.93	4526.44		4347.84	4628.53	2719	2517.66	5943.11	4179.39	4462.84		4338.38	5113.59	4285.93	10440.8	4534.11	4074.73	3324.2	3339.07	4183.16	2953.54		5165.85	5907.06		5701.68		5484.74	5093.87	5717.79		5340.66	3936.42	5222.24	3603.12	4360.96	3356.08	12195.7		4006.65
O00116	O00116	AGPS	7450.07	6638.57	7235.69	8395.29	10582.8	7041.89	8798.02	7154.37	7031.82	4165.79	6800.29	6732.98	7730.58	6527.6	6476.75	8115.02	6030.62	5833.25	8175.51	9751.06	6521.81	13517.3	5768.54	6849.75	5196.13	9175.01	7129.37	6782.99	5924.58	8027.49	8371.55	4865.85	9213.13	5830.46	7466.2	7699.23	8305.04	6883.99	8566.69	7256.42	8007.21	7219.64	8574.78	6798.15	7904.98	7838.46	7789.27
O95994	O95994	AGR2			2401.52				6449.91				4295.78		4872.44		4556.23		4571.41				5223.98									8260.5			8733.09		6573.69	5253.07			5077.44			10836.4		4616.76
O00468	O00468	AGRN	1010000	1500000	453108	1260000	640897	1390000	1430000	1600000	1570000	1470000	1310000	1050000	1010000	1340000	1730000	1070000	1420000	1470000	1230000	257845	1190000	784032	1540000	1130000	1550000	1160000	1150000	1300000	1350000	1690000	1150000	1790000	1320000	1650000	1290000	1560000	1060000	1860000	962377	2270000	1730000	696017	1270000	1950000	420069	1690000	1470000
P01019	P01019	AGT	63628.7	54392.3	41384.1	95662.6	82293.8	74175.4	64160.2	83278.4	53980.1	72090.7	83344.7	57260.1	47164	98170.8	63591.9	70831.1	56630.4	279478	23457.1	10948	65397.2	60763.1	103723	61584.7	97580.7	59441.5	54578.2	84186.2	74011.6	92509.3	75224.3	103674	303569	158498	124427	94085.3	59784.6	125859	67819.6	68761.8	116427	79228.5	93822.5	199818	122255	126901	49818.7
P30556	P30556	AGTR1		5659.27				6599.63		4839.52	4078.22	3218.27				5943.22	5683.45			5453.27					6118.44						3989.18					5257.58		7305.87		5799.92		9964.14
Q6RW13	Q6RW13	AGTRAP	23494.6	20750.3	30248.9	26891.9	15477.8	21282.5	22181.5	22184.4	22442	15106.2	13915.9	26133.3	18024.8	23533.7	18409.6	15083.3	28435.8	31566.5	31846.5	14216.7	14517.7	14371.1	20738.8	21311.2	11239.4	18406.9	22665.3	28720.1	21778.6	15727.9	31893.3	10108.3	20817.2	24171.6	19916.8	20854.2	20266.7	24454.5	23420.6	21678.1	20588.8	19592.1	24751.8	28198.3	12497.7	20565.1	23006.6
P21549	P21549	AGXT	4229.81		16118.4		10164.9		10363.2				2542.17											51588.9					3928.51	2243.06											5230.42				2430.23
Q9BYV1	Q9BYV1	AGXT2	35613.9	17685.6	124455	52712.3	134980	19438.2	39684.3	8694.9	38452.4	10155	58879.9	22300	39419.7	51891.6	17202.4	39901.3	29476.8	24826.6	5496.7	7162.66	20307.6	151619	28323.3	65558.2	44940.8	20864.9	10298.1	16829	17077.2	27071.5	55187.9	43056	65470.1	31176	11357.4	20400.3	53247	11172.4	29573.5	6837.54	23181.2	58769.4	20115.6	43479.5		17156.6	34140
Q8WYP5	Q8WYP5	AHCTF1	8094.02	8077.84	7755.4	7509.94	8740.89	7147.16	7142.23	7870.58	6287.86	6321.07	6885.16	7819.88	7702.48	8115.2	7051.68	8023.98	6711.21	8535.27	6044.19	5527.42	6507.18	7634.46	6984.8	5249.76	7604.59	9506.88	6695.38	8861.72	7068.73	6894.93	7805.72	8490.71	6734.33	9080.98	7120.96	7213.35	8908.05	7442.59	8115.29	6696.79	6597.05	7813.75	6593.17	7294.66	6111.73	7641.74	8126.23
P23526	P23526	AHCY	265056	289771	792883	393901	464448	337592	397954	231296	286607	134616	369268	248033	323375	301301	231964	257100	223217	203892	291475	323588	250130	758030	212483	270300	189837	195138	231419	217336	263117	215111	262703	161996	253121	197271	217003	256194	299062	213492	256520	145501	198395	315973	214200	267225	229046	177253	203982
O43865	O43865	AHCYL1	59146.5	76594.5	79278.2	73920.4	59560.9	70235.6	58222.8	69391.9	60899	69210	65986.9	63258.8	78614.5	73450.8	65502.5	69742.5	76645.1	76255.5	76653.6	27114.3	68276.1	75603.7	63745.3	69454.6	58339.1	61296	72506.4	79188.6	61927.8	61443.5	72554.9	66556.4	65433.7	82047	72989.1	77300.6	58490.1	76055.3	63684.8	68121	59367.1	72579.8	68439.7	79695.4	81771	73255.9	74586.9
Q96HN2	Q96HN2	AHCYL2	26117.8	20791.9	15341	23794.5	33983.6	27535.5	32791.2	27113.4	22397.3	19867.4	25665.4	23296.2	22889.3	30985	25151.3	20897.9	22819.8	30928.1	28630.8	6681.91	24605.7	28161.7	20419.2	28204.9	24430.6	25712.6	22121.4	27085.9	19005.2	22055.7	25561.2	26567.7	26536	22700.2	27854.3	22214.2	31963.5	27325.4	35633.1	31335.9	27720.8	27556.4	33430.1	31513	32024	34609.2	29492.7
Q5TGY3	Q5TGY3	AHDC1	1420.81					1434.6		1365.93					653.625	1757.73						871.675									1160.45							1341.17		1016.39			1048.84	1277.08		1048.93
Q09666	Q09666	AHNAK	788224	712326	406896	648575	620685	823345	644825	692544	711400	622655	821939	699245	983391	786239	753823	642452	923646	700415	641348	758410	786896	576555	897433	948569	546781	954008	854827	972536	1030000	772711	757195	698982	775527	773162	684032	808240	778614	838169	890154	717198	806860	697615	707602	764493	592950	781550	857182
O95433	O95433	AHSA1	20690.2	18590.3	21325.3	31035.3	26081.2	25148.5	25617.3	25990.9	22580.3	19167.8	22312.1	18081.4	25858.9	22419.7	23570.2	20019	23227.1	24403.9	35040.9	32053.3	25124.2	24424.2	24246.8	22077	19153	19121.9	18862.1	19228.5	19713	22122.9	21587.8	17759.6	24432.3	23020.5	25593.6	24438.8	23934.6	22792.4	18918.2	25091.5	22777.6	26166.3	24215.6	22257.5	24597.2	19257.8	20285.2
P02765	P02765	AHSG	126540	138277	83844.5	241147	77081.9	124586	84853.2	348529	246833	96294.1	193030	113299	89755.7	346375	160426	85351.9	141019	232010	31525.1	36861.4	119966	159527	201994	203952	99826.1	157381	59764.8	156365	156117	130981	189322	152750	150076	134547	81499.7	184325	144038	281442	115817	210163	313973	109318	158163	110712	185117	240532	93330.8
Q9NZD4	Q9NZD4	AHSP	15221.7	30758	4770.21	12899.4	8772.94	9342.71	2593.68	9735.87	16165.4	6845.26	19117.1	17448.1	8713.9	21377.3	13696.6	16275.1	17120.9	10679.4	2457.76	4642.68	15934.5	13505	10086.7	13929.5	8453.4	18653	15895.7	18381.8	11951.2	18304	17211.7	12427.4	10759.1	8642.35	9601.59	15364	25355.7	7867.26	4585.65	10990.2	6879.67	5582.83	23046.4	15049.9	3624.97	24787.1	8903.94
Q96BJ3	Q96BJ3	AIDA	29108.6	32476.6	17857.6	22121.3	24801.2	23240.4	28423.5	25920.5	21571.4	29881.6	24676.5	22910	26617.2	27537.2	31115.9	25634.6	20298.8	22743.1	21437.3	8502.59	27135.3	19111.1	24488.3	20977.6	26579.5	25395.6	25404	29795.1	25090.1	23707.3	24716.4	24887.8	23542.4	24651.4	22449.5	25482.7	23781.3	28190.5	25007.8	25430.8	21730.3	24672.6	25551.1	18010.6	20679.9	29334.7	25849.1
P55008	P55008	AIF1	127818	218493	64065.9	189776	114453	186697	119939	245781	202852	202684	210923	98031.1	195341	264375	200700	75268.1	205346	196139	159260	32110.6	236417	135805	177730	201192	127796	211122	240155	181410	266896	191730	164253	260974	156360	213553	252786	246116	152342	205454	156667	137351	193190	139701	233162	232963	21789	154378	171113
Q9BQI0	Q9BQI0	AIF1L	139290	75659.2	55279.3	62725.7	31348	65264.9	55906.2	70927.7	55829.6	65479.1	66003.8	34559.1	70764.9	103696	81498	33472.5	72408.1	109572	70351.1	11715.3	87869.2	58472	66117.3	83468.9	57912.9	82517	105204	58040.3	92048.6	85216.9	67708.2	80644.5	62934.8	76879.4	86766.1	72847.2	65667.1	111183	76145.8	50653.2	92661.8	66474.1	75112.3	105454	65389.8	96333.2	79608.6
O95831	O95831	AIFM1	124681	87086.1	523467	252906	264361	162169	276819	80676.6	184017	57297.3	173292	110135	206469	146188	81126.2	146295	118259	84441.7	143650	54849.9	93487.5	381948	91283.8	158376	174354	84513.4	110596	80723.5	148292	103314	212999	108636	165800	93526	77905.5	102534	196738	47649.1	154090	50385.3	115782	187843	103614	155783	221799	81783.3	108542
Q9BRQ8	Q9BRQ8	AIFM2		2554.01	2778.92	3277.88	6811.24		3833.8	3984.93		5623.16	4144.47		5492.07	2896.66	3217.57		3265.02	3485.72	4181.58		3955.62	5119.43		3682.09	5195.55	6068.99			4298.71	3155.02	4521.21				4624.38		4839.79		4693.98			4760.24	3816.44	4646.7
Q12904	Q12904	AIMP1	48089.8	50611.1	62056.3	54521.5	46065.3	54093.2	53776	52607.4	51098.6	33942	47684	47100.3	57908.1	48943.1	47375	39923.2	52823.6	48729.2	44044.2	73707.8	55847.8	57618.3	43675.8	55051	26872.1	48979.2	49465.9	52792.5	51908.1	48478.4	50636.7	33285.6	47063.2	52004	50557.1	47326	45124.3	40769.5	57006.9	45006.9	47526	50751.7	49234.2	40647.9	49570.2	39615.8	45690.1
Q13155	Q13155	AIMP2	14515.6	17722.7	30765.8	25908.9	20812.4	18954.1	24170.2	20971.2	21161.6	22620.1	20214.1	23680.9	18093.7	20865.4	21685.4	16745.3	19402.8	20916.8	23247.6	32719.1	17690.2	33367.6	19750.8	16687.7	16879.7	21822	23805.1	16711.2	14196	20105.1	24951.2	21160.8	22502.3	23272.9	21193.2	20636.5	21075.2	28600.7	24836	18119.1	20654.8	30573.3	28566.1	23429.8	28564.4	21960.9	23217.8
O00170	O00170	AIP	39039	45916.8	40907.1	43791.1	48456.6	44004.6	40113.7	41694.1	51498.3	39492.9	46748.6	47761.9	47091.4	50611	51793.5	42770.7	42866.3	39830.7	53151.7	23043.4	42847.5	40594.8	50062.4	45169.3	36766.8	47824	49479.6	48579.7	41852	54032.3	48746.2	58009	52494.7	41147.8	44504.4	49024.9	41877.2	50834.3	51989.6	53887.9	35708.9	41272.5	43189	53107.3	47136.1	54327.3	46928.1
Q96IF1	Q96IF1	AJUBA	17831	15675.7	5619.22	14985.2	12049.2	17885.1	11471.8	15959.3	16526.2	21540.5	13767.3	25054.9	11607.7	18278.5	12438.7	13462.6	17735.8	17945	10289.6	6187.79	19055.2	13439.1	13053.9	11793.3	20409.2	16801.6	19159.2	11851.3	12025.8	12632.7	12416.4	16050.4	17471.6	12898.1	14413.7	14746.9	13460.8	15326.2	16503.5	8615.32	10356	12691.5	12302.7	16507.8		11866.5	14630
P00568	P00568	AK1	218614	302578	117472	205485	187768	232054	193073	243440	200519	139334	230789	211003	210330	239428	201442	173459	246741	226221	152350	87937.8	243468	220666	210593	223334	127821	187751	215138	231103	195743	270451	170601	136651	174264	224395	211905	223501	184421	198340	184022	166971	185750	168858	204354	198929	168747	189832	198873
P54819	P54819	AK2	249730	154813	604177	339842	455158	217430	446537	155098	261652	164394	324187	155333	238667	276387	157095	244226	229080	140449	264686	163092	175711	569894	152446	293086	307308	162345	211565	132468	195996	163473	311708	239916	238661	159693	165874	202419	260860	135255	352181	116069	262757	391622	220313	249257	451161	133026	197117
Q9UIJ7	Q9UIJ7	AK3	132611	162940	203125	178298	159157	151514	208977	175277	150010	199894	180745	140824	212605	194935	139866	174348	157704	159686	199585	81907.4	192219	232408	131601	209768	184416	160287	159746	197687	197421	169110	163907	174743	205740	163392	156788	153129	191647	160700	182719	149288	174567	210971	185299	149643	399743	154014	168349
P27144	P27144	AK4	230566	127138	1310000	471426	650193	188923	400636	124389	239013	55932.5	307739	153773	359109	203801	85910.4	275935	186421	93664.2	238537	93975.2	138929	953190	129756	290828	256749	116218	156773	113718	195669	115192	363703	136935	274866	99401.3	67230	137678	358782	40513.6	288442	40614.1	137085	471839	203417	261072	31875.8	98159.3	151473
Q9Y6K8	Q9Y6K8	AK5				2005.55		2142.09	2692.85	1765.45	1827.87			5326.93		1462.93	1687.34		1861.56		2373.44				2893.98				2974.62		2342.91	1974.62			2727.21				6661.54	2068.99		2089.18				2223.78		2565.83	11083.3
Q9Y3D8	Q9Y3D8	AK6																			7595.07	4314.86		13627.9	16508	10090.5					9271.32					6336.15			10259				6628.75	10348.2	6363.74	5537.8
Q92667	Q92667	AKAP1		5623.74	9934.98	5583.94			11408.9			9329.26			5763.11	7452.88			5809.54		5388.42		6166.11	61058.8	4720.5	8311.09					7054.81	21981.9		17930.3				5877.75	10515.8	19942.8				11378.2		4544.4	9696.4	5614.34
O43572	O43572	AKAP10		2916.22	3019.14	3033.33		3215.37	3468.13	2745.21	3421.58				2142.38	3068.06	2834.41		2452.03	3571.91		2816.86		3050.2		2775.17		3758	8438.56		2698.09	3142.2					3158.9	4811.61			4280.41	4008.39	3590.08			3391.23	4308.57	3266.8
Q02952	Q02952	AKAP12	73670.2	78660.1	63236.6	65649.3	69651.6	89120.1	80985.4	67528.3	67275.3	34878.3	84024.4	91901.1	74840.9	70382.9	70917.2	90701.3	68794.6	62996.9	73920.1	13820.5	77965.7	71875.3	77959.6	75116.3	40460.7	91161.2	65984.3	83633.9	69189.3	74962.6	92456.4	42959.8	83299.5	92086.2	78308.5	84795.9	67313.1	75845.2	73631.3	104048	71361	63070.7	67411.4	61454.6	95297.6	84641.6	88037.8
Q12802	Q12802	AKAP13	5179.97	5531.2	4608.11	4409.9	6151.67	5237.91	4828.97	4792.28	4799.87	5480.67	4978.66	7299.78	4884.31	4969.98	4945.19	5287.45	4285.92	4387.33	5777.99	7121.88	7223.33	5664.79	4440.3	4735.44	9620.64	7055.56	5414.79	7304.54	4997.97	5250.51	6042.46		4496.57	4802.93	5921.44	5667.73	4895.38	5379.76	5831.18	4201.24	4857.52	4960.52	5899.72	4968.35	5144.3	4526.08	6732.49
Q02040	Q02040	AKAP17A	8604.54	8471.85	10811.9		7972.87	8661	6981.73			14114.2	6721.76	11350.6	11407.9	6027.14	5240.95	8707.34	11208.6	9737.49	8214.92	4654.96	7453.69	9435.85	10692.6	10065.1		20295.9	15273.4	10378.5	10123	7164.19	12823.6		5494.03	11897.6	8425.4		10964.1	7480.26	11365.4	7362.61	4343.16	7812.99	11791.5	8475.6	7601.01		8732.04
Q9Y2D5	Q9Y2D5	AKAP2	45137.3	43872.9	27264.3	56607.3	45640	55531.4	47022.5	37846.7	55682.6	50359	48962.5	34895.9	57847.6	51616.6	60859.3	38646.9	51741.9	47616.6	45499.4	16192.9	49888.1	35673.3	51098.2	52986.7	50985.9	59982.6	58480.2	54583.2	51517.3	52350.6	53289.2	63064.6	55105.1	51758.4	49902.3	58836	60499.5	60223.9	49677.7	71726.3	54448.6	53581.5	50973.1	62536.3	31792.1	69886.2	70178.4
O43823	O43823	AKAP8	5503.3	4666.52	4996.84	6559.29	7550.57	5999	4027.9	6440.36	5142.99		5421.17	6948.89	4767.21	5385.33	5301.07		4543.69	6540.05	5428.82	5998.28	5051.6	7897.37	3402.35	4602.94			6591.72	3691.03	3028.53	5542.93	7000.15		5349.93	4579.68	4172.82	5843.36	8490.56	5533.04	4656.1	5072.91	4351.13	5206.6	6831.39	5446.09	5416.05	4919.09	6651.91
Q9ULX6	Q9ULX6	AKAP8L		3779.41		2694.92		3154.45		2457.67	3362.24	3412.6	3740.89	3279.85		2848.68					2937.05	3390.69							3182.51			3457.4			2891.23							3240.95				4275.93		3578.78	3551.62
Q99996	Q99996	AKAP9	9067.7	8414.53	7951.97	8289.32	7783.41	8393.13	8822.19	7662.6	7941.92	8920.68	8168.54	8324.57	9827.72	8087.36	7726.82	9521.86	9330.49	7628.83	7672.36	3323.51	7786.64	7991.9	8012.41	8458.25	6174.29	10859.8	9124.59	9719.16	8925.45	7884.95	8618.44	7582.79	8799.07	7168.59	8906.92	8093.16	11987.5	8289.71	9513.83	8760.53	7252.9	10747.7	7777.36	8236.08	11029.6	7348.83	8746.28
P14550	P14550	AKR1A1	336901	429356	1310000	751553	641596	424078	616532	417347	595995	329773	734976	359115	368182	518971	422030	489197	472406	255630	634836	200981	438968	1040000	303050	637557	462409	274683	431093	332136	523403	343900	617687	350113	548183	301440	416238	377673	469431	409913	462967	253772	397847	622588	475510	579567	214626	259714	390558
P15121	P15121	AKR1B1	134306	176676	117146	142623	113460	136731	128074	178560	132484	125848	165366	122814	129247	143795	143879	134863	131396	214820	134337	33464.9	155710	147014	131364	127330	147081	113417	148261	119786	115494	145154	138917	122884	139243	150130	183734	148555	102654	131995	132201	147335	144450	138514	139649	166119	2230000	140683	161639
O60218	O60218	AKR1B10	9711.98	2172.92	2142.72			5427.11		5613.68				3318.39		3171.53	5204.97	7252.67	6930.45		7904.4	110477	5931.96			7516.35					3029.49	5308.46	5521.4		3195.5		2636.61		3333.26		3508.34		2401.81	6972.62	3798.72
P52895	P52895	AKR1C2	2741.11	2117.19	4747.41	2133.5	2288.97	4617.52	4154.92	1551.08	2980.77		3664.5	1924.38	2300.04	1665.13	3315.25		2551.59	4063.42	1859.08	27295.5	3494.67	3474.41	1801.43	5103.53		1899.15	1681.09	3785.3	1322.62	4763.63	4697.48		3698.92	2877.13	2108.94	3204.28	1343.81	3358.04	2863.07	3717.83	3602.26	4309.08		3222.33	36524.9	3520.57	2533.3
P42330	P42330	AKR1C3	114308	89127.8	380587	160847	190875	152474	184988	69809	134183	68134.4	202382	84623.5	154339	116269	108283	135305	97819.7	100923	91519.2	89821.5	110801	260804	80085.5	149576	136249	85489.8	78353.9	71877.6	116792	108106	153852	101581	141114	82650.7	136305	75594.4	106635	90617.6	127729	90725.8	104577	164357	126458	108783	282954	72813.5	107222
O43488	O43488	AKR7A2	60399.1	95595.4	168178	158801	130904	122129	166322	81119.6	127733	144641	100673	70086.8	116979	148427	132379	112145	121146	96453.9	136645	59293	107556	193168	93672.8	128223	148667	82522.2	101513	81692.3	119576	117215	122332	156016	126498	64587.2	87215.2	119322	129082	120606	123536	68845.8	124050	127087	137172	110213	117996	104731	104249
O95154	O95154	AKR7A3	80331.4	85489.1	461779	178960	217321	105838	257188	53187.5	134767	62164.5	152624	72128.6	98062	105424	86138.3	125676	63645.9	37761	144826	27902.7	88688.8	351528	89965.5	104732	140252	59282	68077.5	53530.9	96065.7	48856.3	90418.6	72014.3	87354.4	49022.2	62110	63993.3	132393	56424.9	121281	34009.2	65752.3	106750	96113.7	94886.8	48775.3	50769.8	59805.5
P31749	P31749	AKT1	6102.59	6752.13	11591.8	4763.33	5808.59	4810.09	7209.64	3448.38	4115.83	11972.2	9524.12	5491.42	9561.9	5381.88	9670.67	6597.46	8264.65	9914.24	8694.02	2691.84	7663.67	8738.27	7971.1	7453	6910.62	8008.11	8134.17	8302.37	9796.91	5631.05	6908.23	6999.17	6779.14	9820.82	7068.25	5281.24	9604.77	5736.37	7385.49	6027.45	7106.57	8847.54	10145.3	7928.6	4143.93	6955.52	4638.88
Q96B36	Q96B36	AKT1S1	6424.76	5544.02	5145.83	7284.15	7228.57	6021.69	6997.86	6491.72	5924.71	5442.68	8072.63	6247.53	5447.58	5599.81	8704.75	5526.01	7876.53	7836.48	7292.58	4875.25	8516.26	7486.6	7045.1	7896.7	6015.41	8123.33	7400.9	5883.55	5570.59	7667.25	6384.96	4971.26	6189.93	6817.28	6792.41	8211.35	8716.19	7708.16	5446.32	6481.63	7199.81	4697.4	7693.56	6666.85	8134.69	4784.92	6491.12
P31751	P31751	AKT2	10678.4	9340.77	10415.1	7324.85	6946.63	7445.03	6478.63	8609.88	9263.85	11471	6368.84	10524.2	8923.9	8158.29	7749.54	11928	6438.97	9503.1	7741.63	6728.69	8976.64	5387.97	6715.25	8612.48	7608.14	14771.1	9618.63	10012.5	7814.09	10393	9418.74	8612.98	7697.12	8600.92	9203.23	7254.78	12926.6	7981.75	8680.68	7006.63	8209.75	9243.18	9238.49	6989.41	4613.06	5462.65	8494.73
Q9H8T0	Q9H8T0	AKTIP			1268.3			2076.73		2057.42	1766.07			2038.93		1951.06	1985.91					2292.96	2749.14	1146.92	1528.08				2188.16			1862.63					2183.13			2120.79							1729.31
P13716	P13716	ALAD	72733.8	69133	106095	67716.5	67242.1	61740.4	51543.4	61662.3	63481.7	83494.2	69456.3	54768.1	48981.5	86653.4	57234.1	73346.5	39282.4	60070.5	58740.9	27869.9	54774.2	88338.5	60561.6	52503.9	66320.3	48911.8	50399.8	43723	48543.9	44801.3	49794.8	75268.6	40003.2	46679.9	49740.8	48513.5	64185.3	68048.2	52399	29263.4	36284.2	54186.6	82151.3	55577.7	38852.8	63470.5	64752.4
P13196	P13196	ALAS1			978.162	784.83	1738.67						840.834											1434.48																			572.692
P02768	P02768	ALB	4400000	6900000	4050000	5270000	3080000	5350000	3150000	6410000	5790000	4460000	7240000	3510000	5380000	8770000	5370000	3680000	5980000	7820000	2030000	1580000	5590000	6360000	6270000	6040000	4420000	5670000	6370000	7230000	7150000	6730000	9660000	6010000	6480000	7740000	5800000	7050000	6770000	8330000	5660000	7210000	10600000	7010000	6360000	6050000	7420000	8830000	5670000
Q13740	Q13740	ALCAM	12820.2	12529.2	15819	15477.8	14054.8	16037	13991.4	12136.9	14337.8	9610.72	16246.4	11698.2	14103.5	15143.1	13350.4	12827.3	12895.7	11902.5	12488.2	3926.97	13106.5	12726.4	10902.8	13710.4	12318.7	10820.9	11939.7	14440.4	12083.9	13706.3	14840.3	13562.9	15599	9772.32	15103.1	14045.7	17927.6	12958.7	13135.5	8403.48	13423.2	12391.3	12221.5	17857.3	7800.3	13294.2	10486.8
Q8IZ83	Q8IZ83	ALDH16A1	25940.6	25076.4	15270.6	32058.3	29818.5	25436.9	33680.8	19551.8	33438.9	24667.6	26222.2	24434.6	22935	25706.1	30953	27732.2	28939.5	27055.2	26823.7	24955.7	28764.9	32523.6	25208.3	26792.7	24310	26647.6	33146.3	27937.5	23751.4	25688.6	26894.9	26323.1	22975.4	27181.7	25394	28352.4	30026.8	27720	26802.6	33834.9	27402	24539.5	28724.6	26804.1	24663.6	30621.6	29510.5
P54886	P54886	ALDH18A1	12743	9865.96	22565.4	13095.3	12427.7	10861.7	12229.2	6425.31	11151.8	10208.2	10299.3	9723.15	14482.5	9670.65	6760.74	8419.86	9914.9	11110	11577.3	10153.4	8222.3	16394.3	9693.28	13112.4	18542.7	10402.5	12947.2	7724.57	11708	9660.84	9155.02	13107.6	11998.7	9394.89	8767.84	8891.26	13207.3	6409.7	11551.6	9826.05	10649.4	13161.8	9781.04	9434.31	17904.6	7140.92	9290.65
P00352	P00352	ALDH1A1	174944	179717	355884	243888	292839	210445	317879	180408	220373	78884.6	246538	171258	204750	215457	240186	207664	193785	153386	347213	108332	228157	529830	174032	224435	122039	176097	202858	174593	150970	197558	271126	91431.5	254399	131665	171125	138080	186425	199179	255940	188561	186197	233898	195251	251645	433734	193066	197737
O94788	O94788	ALDH1A2	36568.6	38919.8	21152.9	39416.5	41518.1	31279.8	53869.5	33485	31849.7	47285.6	25164.7	50964.7	35394.7	37463	48737.9	50742.4	46756.2	46646.7	51180.8	11077.4	38596.5	39207.2	23337.7	31060.7	54142.8	36006.1	41584.6	44307	29029.1	31604.5	48914.4	46167.4	42548.9	44646.1	42349.8	34865.8	24940.6	33231	45544.2	62864.1	30912	37592.1	31885.2	46378.5	52980.7	43506	41689.8
P47895	P47895	ALDH1A3		2146.77	4411.71	3045.56	3130.39	2445.57			3323.44	3364.87	3683.9		3289.18				4942.78		4451.87	9431.62		4100.34		4342.89		5912.63	4756.07	2661.1	3166.15	2605.71	5310.17						5625.45					4995.65			8999.99		13688.1
P30837	P30837	ALDH1B1	80625	63436.5	216782	192411	152209	97049.1	339406	29120.1	143815	36363.8	70890.2	81547	113056	61104.7	53896.9	86801.1	63399.2	51733.5	102690	30671.2	110161	196124	59873.9	89202.5	96796.3	53448.6	86309	33766.5	81143.4	61911.7	114700	56791	104240	60787.3	44148.2	94976.5	180156	25418.7	135667	19042.4	70674.8	33745.1	55646.6	125466	26893.5	47605.6	42476
O75891	O75891	ALDH1L1	70607.6	71521.1	250172	120443	149484	82175.9	123453	54916.7	87973	53140.7	96509.6	81488.9	83130.3	88237.7	72916.5	92130	61707.7	37832.4	86570.3	19785.7	67905.8	196184	43200.4	73647.1	93989.4	39151.8	50490.7	33469.3	67626.3	45856.6	85772.3	70108.2	84676.6	47614	40933.2	79700.7	102287	56574.5	76839.2	26090.2	56671	99413.5	86798.2	124300	24712.6	42815.1	51619.8
P05091	P05091	ALDH2	759058	404643	1890000	1290000	1560000	648147	1450000	433880	941082	229757	859169	508913	966105	827027	354087	900630	556388	355450	574812	731790	517401	2400000	426528	799840	744749	362634	532716	405137	854532	561568	905389	481338	833689	379590	334185	598503	1120000	240735	813675	105905	628387	1130000	535623	892952	707703	346725	463314
P51648	P51648	ALDH3A2	68594.1	43645.4	311362	85677.8	103000	61022.7	83037.6	45034.3	74764.4	37667	76494.2	44788.1	61298.5	54526.5	44130.8	63005.9	43603.2	44339.2	55954.5	133897	50799.9	129371	47440.3	70547.9	99673.5	39256.7	38770	42729.4	71534.7	42472.8	68195	55871	61510.8	42810.5	36137	48361.9	78351.2	36048.5	62284.8	27658.7	38067.8	65568.7	60610	57056.5	52816.6	34267.5	55873.3
P43353	P43353	ALDH3B1	29473.4	38552.3	18172.8	30707.8	32750.9	29722.3	32634.6	22641.8	25986.2	22104.5	34819.7	37805	28948.6	25061	33604.8	22665.2	38015.4	30414.6	25140.6	3363.86	35605.6	26507.2	28330.6	31961.7	26286.4	33635.8	33884.2	34696.1	34368.7	33607.9	28064.2	21333.3	33601.1	33518	31288.8	32527.8	37110.3	32622.3	25304.8	30660.4	37349.8	38118.3	34182	28463.9	4262.2	31871.2	38412.1
P30038	P30038	ALDH4A1	296210	173183	799824	563393	587159	296250	571980	152448	366347	103104	415296	227958	442287	308581	168476	466191	275320	154049	348809	126946	189094	642868	207497	235844	490355	146165	220661	157924	271110	215248	434213	250626	372861	207423	101130	249605	522329	80857.1	318660	97708.5	233638	361439	267362	368169	91321.1	170802	288824
P51649	P51649	ALDH5A1	69825.1	60878.3	246715	113965	134910	79938.8	104411	30169.3	76843	46871.2	99731.7	66760.7	91262.6	81037.9	47101	69524.6	61256.8	55393.9	62249.1	63119.3	56756.5	199394	48653.7	104714	108693	50856.6	79544.1	50313.1	77596.4	55616.4	96974.9	72268.9	91018.8	58044.4	39305.3	63516.3	133555	33636.8	97477.2	31387.9	68979.1	117713	66336.3	85670.8	123752	53981.4	68302.4
Q02252	Q02252	ALDH6A1	331573	189359	1200000	706375	906720	301521	870324	236960	474706	129462	467994	210166	546610	481786	159792	401593	314642	197273	337819	95617	244066	1450000	248909	467098	585741	193771	313809	203209	388952	242422	516766	315466	466729	210381	127318	277800	680076	91967.7	499687	83856.1	325130	767140	333052	524733	237250	187764	245850
P49419	P49419	ALDH7A1	152440	155365	455053	255758	285753	175671	234617	152712	223523	160362	191277	201774	283920	197123	161921	194561	175775	158448	185736	95315.4	172225	482495	158314	210213	225308	151070	214669	155995	207522	181879	252516	194764	212709	163568	145999	186034	253894	165948	208399	128112	200292	222093	190119	249646	142197	166276	197495
Q9H2A2	Q9H2A2	ALDH8A1	18106	14272.1	52122.4	28678.2	40933.4	18879.1	43846.9	13734.6	25630.7	11296.3	22427.9	14636.9	16038.6	16236.2	15634	25504.5	13005.8	10420.3	17951.1	5538.55	15000.9	58776.5	12446.3	19537.3	23229.3	9257.23	12917.9	13777.4	13068	8967.55	20370.9	14075.7	19367.4	8702	10743	15406.8	24362.8	12776.9	19499.7	6844.5	13454.6	22573	25213.2	12742.8	7686.12	10642.9	13854.1
P49189	P49189	ALDH9A1	206420	259139	505851	313022	311674	343469	354568	284081	304262	299175	313271	252742	267528	354745	267264	235574	328807	316893	247409	220895	250388	383362	272648	344541	339974	217613	280314	225404	397766	236331	297354	324784	244903	269139	255175	261569	271573	216305	274773	164122	255947	252546	240573	322583	236449	229685	257801
P04075	P04075	ALDOA	610361	811665	477497	689945	604900	756086	710068	740664	781904	588514	685246	674882	613541	903937	808561	688311	789117	637158	645659	949789	842358	735355	774983	899892	545474	671007	916142	732034	757011	949148	733996	755156	729513	792400	725851	832893	777150	856052	729367	724195	896130	751983	719916	780465	860120	765506	784781
P05062	P05062	ALDOB	671339	952211	2430000	1370000	1530000	1080000	1290000	526563	1240000	351414	1150000	594299	1090000	1250000	920052	676831	697265	281126	1040000	226639	814578	1610000	818173	1330000	789032	434577	840047	634319	878493	625361	977055	533446	944292	410790	276595	895396	1060000	989636	879067	279678	806325	1210000	1290000	1220000	31959.1	501506	691142
P09972	P09972	ALDOC	43660.5	45251	19204.8	34760.4	29325.6	44911.8	31060.5	31052.3	34678.9	37884.4	37683.1	52890.7	47677.4	50268.8	54498.6	38551	44776.9	43064.5	27334.5	35277.8	52096.5	34896.4	48909.9	47803.5	35755.9	51057.9	42068	38278.1	52870.3	46689.8	39836.5	51328.2	37148.7	35578.5	50250.8	39278.4	41838.1	61006.4	29560.2	37808.4	43437.7	30323.7	40386.1	46510.7	42087.7	45119	51532.4
Q9BT22	Q9BT22	ALG1	10129.9	7516.33	11305.9	9628.61	11432.3	9686.66	10940.5	8606.25	7508.86	7277.86	6625.57	8608.94	7053.7	7756.73	9923.66	9282.26	8960.19	6561.12	7331.42	14622.9	6922.72	16997.7	7648.66	6935.54	6424.19	8463.52	10919.2	9451.54	4174.15	8902.42	8949.05	6396.5	8042.64	6705.68	8909.13	7006.83	8712.63	6747.97	6415.66	5967.21	8988.65	8652.21	10237.6	7383.32	8893.78	7651	8256.92
Q2TAA5	Q2TAA5	ALG11	3335.36	3701.26	6043.67	3393.25	4639.27	2892.98	2771.22	3607.84	1692.25	4175.37	2121.19	2949.44	2602.65	1856.5	4027.32	5007.18	3608.88	4714.78	5137.43	1161.18	2666.15	7242.63	2721.85	2502.02		3917.35	4060.29	3916.14	2472.56	2777.05	3615.84		3837.76	3592	3151.67	2131.33	4149.53	3651.71		2831.86	3501.41	4526.08	3902.84	4402.73	6253.75	2633.34	4793.95
Q9NP73	Q9NP73	ALG13	3079.23	3384.2	8805.58	2990.87	3165.25	3851.46			2007.75		2618.77	2453.26	5027.35		1942.34	2762.08	3643.18		5497.2	4534.13	2723.09	5608.69	1872.26	3745.83	2280.11	3857.84	3695.91	6165.38	4867.97	1751.05	2824.98		1966.58	2736.44		3033.47	4331.85	1735.98	3076.38	3379.75		4507.27	2691.15	2424	3018.25	2168.42	3812.61
Q9H553	Q9H553	ALG2	15250.1	11413.5	13848.5	14740.1	18328.8	16976	16061.9	12734.7	15437	8483.29	13458.8	15583.6	13588	14862.9	10937.9	18599.7	12071.2	13938.9	15229.5	11820.1	12509.2	19511.1	13678.8	12246	11939.9	10998	12285.7	12319.1	12619.3	9574.07	13473.4	16568.6	12078.2	14077.6	13417.5	14183.3	18030.6	10539.1	20726.6	8838.45	11516.5	15811	20329.5	11181.7	15565.9	13627.6	15132.7
Q9Y673	Q9Y673	ALG5	7105.87	7698.29	6334.06	9674.6	8698.77	7664.84	10136.6	7570.56	8428.27	7324.14	6870.15	5165.1	6064.99	7780.56	7572.15	6472.07	7108.96	6912	6084.04	9542.3	6914.78	12129.6	6089.32	8177.76	9104.45	8467.58	6925.8	8875.83	7703.67	7793.81	7380.19		7369.17	5794.28	7108.55	8240.59	7728.84	4834.02	6749.28	8497.93	7529.25	6779.94	5549.02	5555.14	9532.8	7447.26	7867.27
Q9H6U8	Q9H6U8	ALG9				1738.41	2000.86	3360.62	1665.44	3192.05	2079.31		1601.48	921.11	1438.09	1537.42	2567.95		1733.9	3074.28	1649.02	4048.42	2243.27	3046.02	1808.93	2182.86	2350.41	1478.11	1696.75	2437.44	1900.63	2685.11	1702.3		2126.71	1680.58	2714.6	2280.37		2022.3	1337.57	2135.48	2961.9	1541.09		2646.97	3181.14	2485.04
Q6P6C2	Q6P6C2	ALKBH5	7508.55	7880.96	7692.16	7716.1	8177.34	9595.79	7792.16	10545.2	8716.57	12684.8	8128.7	9083.71	9023.29	9158.24	6741.96	9834.83	7469.36	10068	7162.55	2102.86	7854.61	9523.43	8675.95	7828.81	11224.3	7876.34	7737.79	8756.11	6826.24	7537.71	6743.89	10940.9	8905.66	7948.62	6790.02	8172.93	8483.3	6947.37	8775.6	6226.95	6822.55	8146.19	10625.9	7103.18	10227.6	5933.58	7511.62
Q9BT30	Q9BT30	ALKBH7	3075.34	1814.27	4125.51	4529.26	5465.04	2968.67	5264.01	1629.52	3165.38	2451.84	2931.03	1768.78	3839.36	3707.54	2953.72		2688.73	2596.31	2811.76	1046.76	3314.67	7101.75	1594.42	3311.8	5029.61		2013.15		2989.84	3164.24	3961.8	3772.01	3837.35	2214.31	2653.49	3027.87	3693.88		2516.89	3039.5	3754.53	3590.26	3725.63	3165.34	4193.76		2611.1
O75342	O75342	ALOX12B	6190.25	4094.94	8379.42	3206.18	6943.91	22357.5	7866.01	6738.29	6913.41	15113	3596.43	17068.3	4374.93	5799.17	4489.23	12856.9		26595.2	6140.92	111822	14420.8	5193.2		3653.12	9843.17	6304.59	15155.4	5582.54	4850.97	5925.92	7923.48	6119.13	3240.64	13494.5	14480.7	4171.02	14229.9	4249.42	12317.5	4670.36	3968.2	10320.9	16563.7	7886.72	3508.81	5418.1	26040.2
P09917	P09917	ALOX5		1803.46	1147.08	1888.03					2085.09		1767.1							4659.48	1808.19																3828.04			8193.89	2161.69			773.858
P20292	P20292	ALOX5AP	7533.04		4273.7	16459.7	22263.8	9027.51	28848.1	13320.4	6201.88	36929.7	17272.3	8140.11	14530.5	13579.6		12559.8	10584.9	21345.5	48495.9		4459.04	17522.9	3813.97	13232.8	11204.7	21384.3	20762.1	12005.8	9838.07	17413	20700		24031.1	19537.2	38169	22618.9	17121.5	29010	17304.3	12378.2	30980.6	22911.4	19888.1	12211.2	28102.9	25658.5	9318.93
Q9BYJ1	Q9BYJ1	ALOXE3						63322.7				7086.69		10369.6						34409.9		33555	7037.95													7556.62	7510.54			4042.4	7918				2233.65			4638.63	8216.86
P05186	P05186	ALPL			11106.7	6964.22	6734.62		5852.1				4504.32	3727.38	8169.76			7235.94					2627.37	9334.44		7286.63							5258.99						5884.12		5048.67					18062.5	5929.95
Q96Q42	Q96Q42	ALS2			6120.08	4000.3	4525.83	4912.18	4679.15		3510.06			3647.74	3853.32	4872.44	3307.84	4027.7	3496.34	3983.76	1970.66	3268.67	3383.1		4051.75	2760.06		5172.34	3065.63	4152.41	3893.19		4934.92		4281.63		2457.88	3722.54		3793.95	2941.62	4180.57	4239.03		3469.38	3474.41		4257.75	3751.79
Q60I27	Q60I27	ALS2CL	36385.3	33696.1	20082.1	34022.6	28472.6	31703.3	24752.8	50410.5	32030.5	51515.1	38894.1	48932.9	37559	33291.1	38483.5	45370.1	45447.1	45532.1	26594.9	16727.2	45460.5	31028.2	39394.8	41756.6	32771.2	46466.4	44538	43591.2	41295.3	39160.5	39864.7	43740.2	43916.1	36160.3	41372.2	37622.4	36163.4	50380.9	37858.4	30111.6	34806.7	32455	36634.3	30640.7	20386.3	39086.5	42392.1
Q86V81	Q86V81	ALYREF	42627.4	49188.4	38213.8	57968.9	54737.5	57533.6	54373.4	47949	66122.7	84252.1	58158.9	72844.7	58186.8	60635.7	57654.8	69578	55639.1	46098.6	58265.1	52720.2	52211.7	55304.3	55391.3	71268.4	79654.3	50732.4	49596.5	61636.2	54089.8	58090.3	52356.3	83463.7	52977.9	45624.5	53983.7	52702.9	50976.3	58142.2	50797.4	56420.1	48182.8	56399.3	61126.5	59702.9	65615.6	51817.6	46771.9
Q9UHK6	Q9UHK6	AMACR	29399.2	29256.5	125109	97518.9	67153.5	23847.4	94650	20685.5	38136.7	14145.9	44645	22183.7	51413.9	18994.8	13440.6	28162.8	12683.4	9259.59	29571.3	9266.14	24878.4	203285	14569.6	34417.5	22964.1	14477.9	22575.6	16785.3	17405.1	19605.6	52813.2	20296.8	30275	15277.1	16593	26288.9	60015.9	11858.4	46432.6	5484.46	19054	34642.2	21100.8	26589.5	18817.6	14463.7	18950.6
P02760	P02760	AMBP	690619	979737	465583	881225	696300	1050000	1080000	1010000	1010000	913044	974538	711406	763196	865154	996695	870797	880272	965992	537791	171312	649311	737870	1070000	939651	629524	567244	587425	1040000	1260000	1320000	884806	947853	1040000	788361	835065	1020000	1270000	1220000	617392	1520000	1370000	848631	656414	1010000	1290000	879038	897695
Q96NU7	Q96NU7	AMDHD1		5986.51	15740.9	10296.5	16904.9	9750.78	11874.4		9592.23	3525.1	7789.63		6125.42	8094.3	7102.56		6975.67		8716.11		5974.83	11337.2		5054.34					3722.23		6488.05		5766.79	3495.55		5735.25		3304.95	9616.02		4880.2	7663.98	5995.64	6628.88		5880.09	8072.84
Q9Y303	Q9Y303	AMDHD2	23669.7	24254.3	52000.4	37859.2	32741.2	27612.5	34618.9	28728.6	25669.3	23942.2	32297.9	26448.9	29113.5	23671.7	27359.4	22768.4	21357.3	19771.5	25097.2	13745.3	24924.7	36841.7	23669.2	23771	30093.3	20483.4	23626.2	18881.3	24176.9	17743.5	30832.6	26109	19740.1	23283.2	18317.3	22457.8	26149.8	23526.2	26139.1	13183.2	17028.9	31261.4	17371.1	24987.3	13759.4	13808.6	19359.3
Q9UKV5	Q9UKV5	AMFR	8286.41		10777.5	16635.1	13036.1	15142.4	13464.4				6952.11		9317.3	13678.1	14219.9				8672.16		8217.86	8790.22		13980.5		15890.7	10098.7						14568.8	12308.9	13436.1	20842.7	8239.33		10129.1	11296.6		4572.75	6642.13	13066.1	13543.7
Q86SJ2	Q86SJ2	AMIGO2	3872.97	3506.38	1585.35	3937.71	3684.74	2597.19	1952.05	3245.34	3953.39	3052.49	3357.31	3250.98	3855.73	3410.96	3615.26	4300.58	4646.18	3595.98	2013.79		4452.37	2783.18	4132.75	5010.93	2715.95	5766.9	4300.98	2919.16	3259.19	3387.42	3923.45	3184.39	2328.75	3499.26	3023.23	3825.34	2171.24	3593.23	3997.63	4213.82	3802.1	2450.54	3360.62	2993.87		3290.99	3443.95
Q9BXJ7	Q9BXJ7	AMN	23668.7	25691.7	100278	66418.9	70145.4	37286.9	78636.2	17622	46069.6	19918.5	34488.4	27005.4	42054.5	32787.9	22056	28011.1	19967.7	15333.6	37655.6	11042	24939.3	109899	21360.7	33533	82553.5	9848.17	18823.7	22012.7	25116.1	16755.5	41847.3	38531.9	37167.6	17640	16672.6	24540.1	46086.5	18039.3	36617.9	10755.1	24080	55723.9	32365.9	45050.7		24528.6	22928.9
Q4VCS5	Q4VCS5	AMOT		5295.2	4839.52	5691.3	3319.62	9287.79	3435.28	9568.31	5225.57	6254.42	5936.62	5891.78	5338.12	4170.11	7308.89	5337.54	4928.75	5591.02	4280.26		7073.99		4942.16	3813.09		7545.46	5581.37	6394.11	5970.91	5509.99	6766.76	5998.82	6175.95	6301.71	3806.09	4119.54		7375.79	6207.68	9274.71	6874.39	7507	5110.14	2941.85		3554.79	6687.34
Q8IY63	Q8IY63	AMOTL1								1743.98	1610.93	3136.17		2031.95	2333.21						2920.49	1585.48	2338.02					2946.22					1881.05			3567.55					2195.66	2107.72
Q9Y2J4	Q9Y2J4	AMOTL2	3192.38	2733.05		3429.7	2564.38	3317.11	3511.51	3384.47	3347.25	5944.73	2865.67	5303.65	4351.22	3876.99	3567.13		3717.32	7547.98	3392.64	1868.27	4077.19	3339.74	3182.01	3482.76	7013.98	3969.17	5349.91	5817.49	3582.95	4038	3036.23	4934.33	4479.84	3672.35	3399.21	4585.85	3826.29	5849.26	4685.15	3544.09	3518.77	4841.53	6021.46	5023.9	4996.62	4645.95	7145.83
Q01433	Q01433	AMPD2	42577.8	43892.5	30725.4	40894.8	42661	37204.7	39713.4	45246.2	36457.9	44803.2	44122.4	38043.2	36766.9	39564.2	36115.5	45282.7	40120.5	36398.9	42568.8	17931.1	43854.7	45017.7	36259.9	47000.2	52999.8	47007.7	48590.5	38796.8	54891.5	36402.6	41338.7	51140.8	40893.7	34988.8	41571	51298.6	45304.9	35901.7	38220.6	34868.7	38491.4	38550.2	38344.3	43015	55137.3	38405.1	39628.9
Q01432	Q01432	AMPD3	5477.69	4659.07	4782.58	6792.13	5769.64	6021.27		5494.62	7338.12		6155.51	3646.49	5057.87	6897.72	6770.29	6935.76	4904.14	9501.12	7753.21	14400.8		6480.29	4929.2	6841.94	6531.54	6598.93	4522.24		5058.78	5680.66	6199.47		5794.9	5418.96	7546.87	6930.37	5975.52	5152.1	4922.77	5323.44	7472.56	6265.29	6222.47	4249.38	9554.24	6413.01	7119
P49418	P49418	AMPH		4982.95		4786.09	7472.35	3727.7	5111.21	4626.23	3660.35		4364.02		4820.01	6021.28	6770.37		4057.19	6830.21	2625.31		3667.09	5306.83	5668.53						2386.22	5521.02		10645.8	5684.23	6167.81		5230.6		6952.95		5106.09	6291.35		3742.45	7414.52	8682.67	7428.68
P48728	P48728	AMT	4709.96	3562.62	17841.3	7970.37	10630.2	5726.62	9570.45	4045.02	4907.01	2505.59	6324.1	4389.34	5129.3	6107.29	3665.42	5215.9	4076.99	6225.58	3654.32		2708.54	8723.21	2725.63	5177.13	8862.12	3608.82	5601.1	2819.87	3398.41	3699.34	5670.65	5793.29	6398.76	3270.3		4043.85	10835.1	3698.85	5330.96	2184.2	3992.43	8299.93	3849.11	6322.88	10086.7	3523.78	4802.91
P04745	P04745	AMY1A					2392.91	1214.06		4216.87		1530.44		1948.06			33829.8		711.141		828.147		2027.56	1000.56		16908.3	1220.58	1981.44	859.155	1376.52			1344.21		2780.57		4884.98						707.256					519.963
Q9UJX6	Q9UJX6	ANAPC2	8453.57	5152.57	9261.22	2714.52	3525.35	2570.98	2696.8	3249.59	2737.56	2708.74	4632.33	4037.43	4021.28	1408.01	1957.07		3403.12	2584.06	3715.52	2376.61	2964.94	4839.67	3931.61	2976.11	3234.9	5434.8	3957.25	2763.23	5669.36	1833.74	2573.63	3105.31	1915.48	2903.76	2505.97	2256.32	6934.22	2089.23	2719.54	2651.01	2011.46	3985.63	3215.43	2160.88	2410.75	2951.29	3643.3
Q9UJX5	Q9UJX5	ANAPC4				5846.63	8210.71	5451.38	5653.11	5922.09	6077.76			5389.91		6358.38	5296.94	6410.06	3878.64	7526.95	4348.43	5430.53	4682.53	6832.12	5687.68		4249.65	6358.33			6844.82	4686.97	6018.68	3618.38	5932.96	5184.55	5918.93	5510.98		3723.85	4231.44	4589.67			7751.12	5054.94	4768.48	5061.57	4314.75
Q9UJX3	Q9UJX3	ANAPC7	4024.33	4119.69	4065.85	3318.53		2617.55	2992.3	3896.83	3152.54		3448.92	5265.21	5114.8	2241.14	3667.92		4925.35	3949.47	3129.45		3485.97	4021.58	4091.95	4635.58		9203.2	4199.97	4507.43	4419.55	3459.36	4632		3635.19	1974.83	3177.8	3272.04	2607.42		4132.56	1522.49		4198.59	4009.62	2569.99		1528.16
P03950	P03950	ANG	10847	18571.7	20674.6	25937.3	9732.88	27184.2	19065.8	13164.3	11342.4	15017.4	29926.6	28822.3	15598.2	9303.27	15697.9	11160.5	14671.8	10234.6	5043.74	6498.32	17822.9	17139.8	11994.9	27659.6	5674.62	4936.93	17038.9	16730.9	13754.9	13546.1	12916.6	6586.37	11120.8	13560	11699.8	9440.57	20406.9	14469.1	8220.56	17958.5	13375.9	12487.8	8182.33	17823.4	16348.6	11621.5	9169.85
Q9BY76	Q9BY76	ANGPTL4	1338.94	1288.74	745.682	717.804	1188.89	1450.18	1677.97	606.229	1101.65		1081.53	797.677	767.663				1377.3	1418.87	658.708	1718.54				1490.26			1981.32	2593.21	1759.14	1420.4	2062.56		1068.36		1081.31	1303.72		1771.58	1644.34	2780.49	848.11	1733.3		655.849		1163
Q8NI99	Q8NI99	ANGPTL6	27369.4	32158.9	15452.4	15111.5	28667.4	14235.6	80537.4	54019.7	29067.5	35110.1	27518	19354.1	11819.3	21978.6	36296.3	37675.5	22533.5	37059.5	24509.2	7368.9	20903.3	22468.4	61981.2	23176.3	19284.5	29562.4	26899.7	18912	16703.8	42511.1	30083.1	32097.1	23450.1	45127.4	27673.6	39420.5	21235.3	55023.3	24021.7	111729	41755.6	17454.4	25812	15348.7		33530.1	42181
Q6UXH0	Q6UXH0	ANGPTL8							17616.3										3343.56		4064.89				7168.62	3824.62		5133.2			5178.76							6276.56		7713.33		27499.6			5591.01	3148.38
P16157	P16157	ANK1	114792	133910	25703.8	81809.8	54143.9	34581.6	21980.8	116527	94743.2	75030.4	75520.1	100118	53788.7	93794	81457.8	75797.9	58326.4	85124.7	14623	16739.8	83933.3	55747.1	56496.5	53525.1	59644.3	105225	110343	78730.3	60038.7	77322.6	56694	74337.2	43860	76832.2	71964.9	95142.5	80147.5	63198	45473.4	53939.4	38201.3	48998.5	103400	76584.6	34464.2	130393	71822.4
Q01484	Q01484	ANK2	9756.01	8828.9	14427.2	10660.1	12427	10939.2	12116.2	8901.78	9484.55	6309	11896.4	11662.1	14192	9474.87	7801.27	8895.76	9107.66	10467.7	7829.77	3555.83	6660.02	13840.6	8276.32	10012.8	10525.7	9549.71	10270.7	8458.07	8754.63	10036.9	11437.2	9238.08	8279.36	10037.7	6434.27	8182.67	14127.8	6613.26	9296.4	4908.42	7321.95	11136.2	8299.24	12495.2	61409.8	7928.59	7521.17
Q12955	Q12955	ANK3	21613.6	14667.2	47471.4	28431.4	37832.6	21899.7	33694.9	14858.1	26250.8	13404.7	22320.2	17055.2	24679.8	19889.3	17966.9	23456.4	17379.5	16070.7	24623.2	13215.2	15010	42305.9	17009.9	21878.7	24176.7	18144.5	20559.6	18659.1	18700.6	15986	26883.7	16202.6	22694	18308.6	14099.1	17986.1	30671.5	14686.8	26138.9	18627.4	16543.1	33079.1	24177.6	19027.2	51830.2	15546.6	21908.7
Q9P2R3	Q9P2R3	ANKFY1	25361.1	29944.7	28432.1	27796	24266.2	26241.9	27396.3	29114.6	24989.6	26192.8	29722.7	25626.6	32974.7	29213.1	25599.5	22039.9	31128	27576.3	25318.9	16636.4	29838.8	27007.9	28203.3	30038.4	21971	26803.2	32410.4	28373.3	30424.7	28258.1	32739.6	25585.8	28098.7	25747.8	28378.2	27310.5	28564.9	28441.1	29108.7	23491.1	29587.4	28337.6	26085.4	24491.3	17177.6	25584.5	29723.2
Q8IWZ3	Q8IWZ3	ANKHD1	10633	7626.36	9849.3	6251.02	9252.92	8943.8	8557.25	7870.26	7428.25	8460.24	8790.49	9521.37	11359.3	5463.42	7030	11853.4	9623.45	8989.97	8132.26	10946.9	8628.42	9509.36	6906.14	8614.78	10618.5	9119.04	9255.89	12035.7	6119.13	7664.15	9355.76	9310.34	7557.71	8740.57	8508.22	5996.03	8683.35	8171.92	10862.1	8361.25	7301.49	7521.79	7321.28	7984.14	7705.31	8001.11	9499.91
Q9P2G1	Q9P2G1	ANKIB1			4769.11	2961.41			4997.76					3835.42	3769.75	3185.6			3112.48		2938.44		3169.8	7180.28		3377.71			3784.84						4515.33	4007.6					4151.48	3918.63
Q86XL3	Q86XL3	ANKLE2	6765.02	5323.84	6851.67	3976.46	5969.06	4694.84	5177.41	6057.53	4647.73	3607.87	5679.11	6479.89	5485.36	3575.03	5139.33	7079.37	4389.05	4919.11	4238.57	3622.94	4790.73	4368.33	3785.18	4747.42		7052.89	7707.41	6284.91	4509.49	5127.34	4728.07		4417.95	5170.63	5586.88	4394.24	5023.98	4860.53	5256.5	5343.19	3137.84	5958.1	6682.76	3031.2	4432.35	3317.4	5170.04
Q8IV38	Q8IV38	ANKMY2	6826.3	5309.46	8937.56	5092.32	6681.29	6900.99	8011.6	7118.89	4458.57	6083.2	7418.2	7691.47	14656.3	6364.06	7900.82	7299.36	8345.92	8562.66	8546.42	2661.46	5624.69	7854.4	6725.69	16797.6	6553.56	8354.56	10857	12687.4	11441.8	7958.21	8843.14	7654.4	6339.6	7709.69	6594.18	6073.58	6064.76	7435.34	10144.7	6632.13	5805.37	6159.44	7592.28	6925.28	6411.49	7306.11	9170.38
Q8IZ07	Q8IZ07	ANKRD13A	8840.01	7306.96	4718.04	6036.36	9883.28	6067.32	6209.21	6088.27	5998.27	5444.35	6702.06	9916.78	7422.07	6871.98	6703.81	8966.92	6637.06	5789.58	7384.26	9363.97	7013.01	6440.43	5830.58	5911.83	6795.5	7667.72	7066.55	6555.08	5431.15	7003.97	6080.84	8756.66	6478.44	7672.45	7617.78	7955.31	4954.56	5983.35	7103.11	7184.24	8052.13	5959.95	7207.83	7435.82	7042.34	6859.93	6479.08
Q6ZTN6	Q6ZTN6	ANKRD13D		4869.31	2447.87	2544.59	2733.45	2474.31	1708.77	4171.21	2473.56	3635.76	2671.28		3534.57	3255.65	2589.57	2892.81	4278.86	3106.86	2506.73	2018.82	3745.07		3365.16	5174.19		4755.2	4535.17		3576.73	3515.11	3325.29		3030.53		2480.95	3561.15	3100.48	2338.62	4173.08	3648.36	4483.7	2489.57	3498.29	2822.82	2668.09	3591.42	3353.49
O75179	O75179	ANKRD17	3209.91	2357.76	3101.4	2636.31	2857.9	1729.14	2578.16	4046.21	2985.34	3637.52	4075.9	5051.73	3232.87		2957.65	2839.07	3460.55	5549.36	3511.67	3002.7	2666.67	2912.73	4041.58	2874.41	3804.12	2948.6	3774.01	5109.27	3184.5	2625.51	4080.34		3884.5	2825.58	3485.11	2647.78	4235.46	3681.28	4457.76	3323.17	2683.05	4253.13	4247.6	2905.02	2654.05	2342.22	2939.18
O15084	O15084	ANKRD28	4693.31	4783.71	2890.45	3231.24	3737.84	3526.01		4788.86	3482.67	6698.37	4199.01	4978.99	5822.05	3625.06	3574.93	6565.73	4679.99	5210.98	4384.02	3448.49	4392.82	5178.96	5135.65	4793.08	5090.26	2863.65	4855.52	4515.54	3510.62	3942.83	4388.94	4236.4	4316.45	3753.28	4196.32	4883.72	4603.33	3778.44	4648.56	2294.69	4158.37	4905.01	5264.07	4312.7	3616.37	4335.31	4918.69
Q8N8A2	Q8N8A2	ANKRD44	7075.5	7291.82	4079.05	6542.84	7548.73	6554.42	5339.52	7534.62	6395.76	8805.89	6706.69	7399.03	7592.03	6577.11	6491.69	8080.89	8405.21	8565.45	7742.48	2799.25	6839.54	5816.57	6272.85	7870.12	7359.43	8133.56	8532.27	7924	7360.75	7124.04	8637.34	7600.2	6318.86	8507.29	7501.07	6551.67	7931.7	7420.86	8535.92	7204.27	6968.78	6683.81	9121.97	6728.21	4621.78	7159.34	8089.68
Q92625	Q92625	ANKS1A	17028.7	26713.2	18817.6	20368.4	16556.3	17211	14862.4	17318.3	21127.9	16284.6	22682.6	19948.8	18191.3	17628.3	26316.2	16746.2	18078.6	16701.4	17950.9	16199.1	20634.3	16495.9	20918.3	18629.9	9693.87	18423.7	17449.3	16931.5	22063.8	19963.2	17549.2	18556	18995	15815.3	20998.5	21082.7	13824.8	20182.1	19694.9	18622.9	18157.1	17714.1	22668.3	15441.7	10489.4	24636.8	15654.4
Q7Z6G8	Q7Z6G8	ANKS1B							12813.3			18425.5			6869.14		7819.36		15526.3	8819.48	11854.3	13254	6339.06		4214.49	7847.03	15119.1	6748.15	18121.5	12701.1	8962.75		11825.1		7184.96	14957	10913.4	7205.36	7751		8173.88			13581		7249.27			11774.3
Q8N8V4	Q8N8V4	ANKS4B	7121.85	6296.37	43094.1	16120.4	25088.9	8676.39	22040.3	5724.43	12518.2	4160.27	11004.4	7881.09	11716.3	9103.12	4900.64	13642.5	7383.69		10465.6	6659.91	4007.19	34411.1	6384.03	8455.87	12852.4	5535.93		6488.82	8812.37	3226.54	6482.36	6729.3	9188.51		3024.09	7852.57	9715.62	4024.83	9650.43		5424.14	11308.8	9099.54	13060.1		3987.88	7840.06
Q9H8Y5	Q9H8Y5	ANKZF1		4879.21		5553.46			37313.2							11801.5	15661.9		19778	17483.2	24011.5		11276.4		8600.65	19413.3	39661.7			28534.1	22839.3	18739.1	47229.6	37076.9	16197.1	42261.3	24763.2	27103.6	15943.4	28064.7	37927.8	92713.6		33078		23255.7	43840.5	35873.5	53017.6
Q5XXA6	Q5XXA6	ANO1	4194.08	6381.76				6798.8	7416.38	11426.6	6100.34		6699.93		6778.02	6850.08	7742.87		7807.05	8904.85	5001.35	7981.87	6793.72		6548.01			5133.39	8001.86	6172.42	6247.03	11263.8	6495.23		5602.16	9877.12		6727.46	5945.59	11349	8035.82	7007.34	7720.04			5437.52		5035.79	7773.95
Q9NW15	Q9NW15	ANO10	9150.97	12164.4	14810.5	12135.6	10225	8959.8	10858.2	10050.1	9914.48	13535.4	10644.4	8693.54	10776.8	10693.8	11377.7	12388.8	13055.3	9792.54	12963.7	15002	9826.49	10382.1	11142.9	10984	18124.5	10896.1	9036.34	10574.3	12050.7	8996.76	8018.01	13316.9	10592.8	7508.4	10312.7	9899.74	10864.5	7608.55	10994.3	9713.39	10427.3	8556.56	8601.33	11673.3	11690.8	10917.9	11156
Q4KMQ2	Q4KMQ2	ANO6	35093.3	39919.9	25002.9	38018.2	40906.7	39064.2	41573.9	36519.6	48745.1	47677.1	42810	34503.8	34321.3	42945.6	38948.1	56198.4	44421.6	55949.1	34398.3	8716.75	41372.5	36059.9	43531.7	41217.3	44923.3	40849.2	47455	40639.3	42299.4	36033.3	46193.2	47578.3	38906.9	36676.6	34686.4	41000.3	39136.1	47949.1	35620.1	37987.8	48570.4	37275	44647	44915.1	26139.3	44432.6	41549.1
Q9HCE9	Q9HCE9	ANO8			453.315									358.402	1999.8						872.975			747.933					1234.89	1104.3			1255.74		1047.38	1394.58					859.023	1805.35			1204.24		1427.03	1584.38
P39687	P39687	ANP32A	81712.1	76838.8	158866	86604.7	74746	93306.4	117268	83073.9	99249.7	67672	104272	74659.8	124131	101471	91400.6	52119	111211	100656	112438	41000.2	109985	107855	79873.7	111962	96012.5	112826	112443	124551	142806	123500	122366	74367.1	90777.5	118014	103626	101693	104221	111287	112947	88210.4	92412.4	130545	94387.4	121240	134983	97505.3	94069.3
Q92688	Q92688	ANP32B	29211.8	39254	23018.8	38639.9	20049.4	38661.1	39174.8	41807.9	39546.1	55974.8	48199.2	23844.4	46715.6	52173.9	42455.9	81457.4	48843.4	39349.9	46096.3	46681.3	40727.3	30315.6	40116.4	41809.4	40234	33137.3	38385.7	36030.5	43261.4	43271.7	34920.7	43922.4	35744.7	35351.3	45312.3	38559.7	39920.9	46025.9	44052.3	32109.8	36927.6	36336.9	41172.9	36483.3	40810.8	26191.2	32399.2
Q9BTT0	Q9BTT0	ANP32E	21511.6	18195.5	22703.7	15448.4	27530.6	20189.9	17469.2	18537.6	17649.3	11348	19069.1	23204.9	23779.1	18912.7	21390	19145.8	24443.1	22006.9	29643	16501.4	24426.7	19749.1	18199.7	29170.4	13602.7	31605.8	25701.7	25688	23949	22997.4	33888.7	15532.5	25030.9	26746.1	19983.1	19516.3	25444.5	19582.8	28634.1	19683.9	19707	33108.4	21792	24862.7	39088.7	21099.5	19566
P15144	P15144	ANPEP	364548	222621	1600000	671245	960456	310803	699448	183872	411037	177318	308020	235569	367820	361430	219090	429129	251376	105113	445762	68446.4	213497	1070000	182162	331335	336709	162031	243893	180169	204624	117868	376788	243925	360199	138568	241211	205810	571437	234605	444543	108818	178682	651422	270165	385381	27617.6	131535	194546
Q9H6X2	Q9H6X2	ANTXR1		5278.42	4736.73	5047.52	4013.17	3676.88	4939.57	7033.4	5715.14		5729.35		4245.79	4955.62	4619.02	5428.99	3937.03	6277.78	4532.81		5974.91		9352.57	5185.84			3063.11	6948.75	4127.93	4503.62	3489.34		4448.42	6760.3	4370.76	5374.92				9568.94	6336.3	5525.54		3647.56		7311.96
P58335	P58335	ANTXR2		9072.75		2053.92	7503.39	6076.21	5551.87	3686.77	8740.84						4424.03			6615.16	4198.56	4995.49	6248.36			2159.57	7081.31			5560.52	2722.69		9523.47		6005.58	11971.5	5582.65	6689.98	11135.2	6921.67	10114.6	12187	10574.5	11764	5334.33	6849.47		8320.01	12249.4
P04083	P04083	ANXA1	380063	275398	185059	337637	344634	372988	296734	407836	499093	392469	440675	234491	332142	322897	713144	498296	432165	409447	366926	453554	536940	253330	439696	542816	391660	484426	503334	636416	291064	497555	474980	251479	424757	346443	541508	492787	328663	378440	391807	676983	599884	400062	388343	361334	164707	391400	353620
P50995	P50995	ANXA11	134238	155189	110139	131049	133411	128349	154169	150726	140592	136727	139885	122322	136221	145237	142917	133424	133132	139439	133162	45440.1	164079	140402	135753	120142	124654	132993	133333	142519	119403	131594	132904	134448	130271	150453	132603	113659	111881	144067	129995	136898	123884	136691	134636	141390	181953	126579	151896
P27216	P27216	ANXA13		6190.62	55004		16623.8	3558.84	25224.1	4954.82	11932.6		9868.49		12161.9			13284.4	6248.26	10041.1	12654.3	9187.91	8869.88	28294.2	5918.24	13483.5	10352.8		5484.41		3974.17	6342.96	14058.1		8876.05	12543.1	5662.01	7838.47	7215.19		13858.8			5951.76	8154.58	7970.18		5050.21	7039.59
P07355	P07355	ANXA2	1380000	1160000	561865	1040000	933366	1350000	847933	1200000	1080000	1120000	1350000	956151	1440000	1570000	1360000	1170000	1550000	1240000	853592	1080000	1670000	1060000	1480000	1470000	792543	2000000	2070000	1490000	1450000	1460000	1380000	1070000	1450000	1380000	1580000	1250000	1610000	1220000	1500000	1400000	1630000	1320000	1550000	1280000	724385	1460000	1620000
P12429	P12429	ANXA3	50128	70218.9	45627.7	71561.2	61337.5	67934.2	47641.5	50350.5	73335	148329	56647.6	68359.2	59280.9	69076.8	52824.5	81272.5	50492	84156.4	126060	34371.2	75613	70781.6	33037.9	60838	79962.2	51503.6	79572.5	34869.9	46288.6	45148.9	74983.2	66680.3	88232.1	42646.6	96554.3	63681.5	63975.8	80772	51099.8	38793	70879.7	92847.1	65838.2	46864.5	311531	83404.8	56999
P09525	P09525	ANXA4	225337	226028	581549	300873	329262	245814	256971	216157	244239	258248	260575	253085	268794	286498	258945	236725	229921	211584	333411	196212	203217	308216	209859	271600	318375	189727	263866	231843	239110	223100	301457	211196	255363	195712	280741	215849	239566	202269	249458	130665	217393	394901	262339	223639	332053	197469	230749
P08758	P08758	ANXA5	1160000	1010000	983953	1070000	1400000	1370000	1540000	1180000	1140000	1540000	1540000	1740000	1610000	2030000	1530000	1570000	1360000	1350000	1620000	477134	1420000	1610000	1580000	1370000	1260000	1670000	1470000	1620000	1890000	1640000	1870000	1350000	1380000	1560000	1490000	1240000	1490000	1670000	1710000	1410000	1620000	1450000	1770000	1720000	1710000	1530000	1690000
P08133	P08133	ANXA6	464997	518799	478116	463955	494437	458088	474209	422093	429133	580890	506427	476223	525873	468318	455229	533038	484762	509446	568901	75102.9	492064	521505	642957	441698	455125	502807	501974	549594	552451	416787	563344	435954	429542	558276	483473	221696	455393	568836	474602	622914	505939	544877	478683	395053	325306	390977	523600
P20073	P20073	ANXA7	151742	165739	140535	134957	133818	133387	150243	173126	135919	200414	143419	136487	142563	183106	149879	137889	141421	172194	149933	88335.7	180113	162572	154258	131922	157592	147197	170379	156800	131875	139388	178935	168194	118499	167304	160544	129952	160576	162689	180554	149130	136339	195397	175759	155103	149701	150101	191744
O76027	O76027	ANXA9			9792.38				6956.55					9469.22	6430.46						6618.09	81704.7		9618.51						6261.65	4798.96					6645.03			6612.44		6422.08		4981.28	8176.31			41435.7		6337.4
P19801	P19801	AOC1	41223.7	14370.1	69989.1	29897.1	43982	44750.4	118053	32160.8	26046.7	12118.2	67811.9	37567.3	34861.6	76300.2	15232.2	44502.7	30335.4	29463.5	15248.4	16565.4	26295.5	100356	35318.5	49369.3	121801	25388.8	31165.6	15696.2	40527.2	25261.2	50091.7	71867.1	39578.5	58791.9		26425.8	48556.5	20887.8	51989.7	17063.4	37897.1	85421.2	21057.4	38536.3	22628.4	43027.3	31711.2
Q16853	Q16853	AOC3	90649.9	53722.6	209319	91108.3	167398	171062	237673	65219.3	120373	48332.8	137312	68390.4	108190	92243.8	61312.6	83577.5	51965.1	61832.1	160832	21390.5	42376.2	298423	69935.2	89019.4	147044	144585	71965.8	44040.9	78107.3	155334	138377	116414	116910	45906.8	42344	64007.1	164547	36122.9	85283.4	46104.5	69080.8	133720	74262.8	78014.6	366288	76736.2	97541.2
Q06278	Q06278	AOX1	15077.6	13075.9	53575.9	28007.3	21354.6	15689.9	16138.8	9723.38	19202.6	11653.6	19692.1	6429.28	8672.94	10103.7	12583.9	13504.1	8447.94	7829.47	13252.9	4733.49	13375	64726	8848.86	11936.5	16624	8971.25	12321.6	13286.1	10415.3	6689.75	16482.7	7255.3	15550.5	4805.86	7627.7	11551.8	18656.8	6596.62	12882.8	6498.57	11143	13165.6	16440.8	9557.61	6157.48	5867.81	6845.48
Q10567	Q10567	AP1B1	44584	53333.5	57951.6	51790.3	48303.2	52917.8	59461.9	42886.2	50219.5	21943.5	49607.2	36480.5	47353.8	47641.6	52271.8	35175.2	49311.9	46767.1	51418.7	71565.6	46604.6	59914.5	42852.1	48826.3	29427.9	46695.4	44012.9	46423.6	50775.6	47922.8	46199.5	50775.2	42027.5	48816.3	45799.1	48932.5	52718.5	43659.4	49052.2	47431.6	54013.3	45477.3	49072.2	41561.8	46538.2	41979.7	42811.9
O43747	O43747	AP1G1	44814.3	46903.5	73880.2	42585.1	43957.5	38206.7	50920.3	42863.2	37627.4	42761.6	51075.9	45753	52914	41423.7	42973.8	51573	48677.7	51069.2	53157.9	45226.7	46569.3	54363.5	43373.7	51107.7	31852.8	51899	59756.8	49732.2	52128.5	42813.5	45934.3	30519.5	43587.7	52286.8	50555	38841.6	47433.6	49498.8	46947.5	40225.9	45946	45319.3	55503.1	47713.8	44889.5	42656.9	51262.4
O75843	O75843	AP1G2		4541.33	8992.53	3773.87				3477.54		3574.5	3379.22	4494.3	3949.96		2816.92		5226.11		3152.42	20375	3712.68	6079.63	4800.34	6086.03		13006.4	5318.48	4209.15	10257.7	3373.93	5423.45			4483.12		2682.78	5158.72		3542.97	3163.41		4843.14	5465.56		3874.23	4456.09	4703.08
Q9BXS5	Q9BXS5	AP1M1	31641	30632	30492.6	31372.3	31356.9	28925.1	33136.3	31752.4	28450.4	21178.2	28609.7	26663	30133	26374.7	25295.5	30112.7	24578.1	29757.3	30766.6	26179.9	32430	31023.5	22390.3	28625	27433.5	25333.5	36828.5	32109.6	28193.3	26971.9	29877.2	25892.5	30216.8	34353.5	29353.9	28848.5	24956.5	27422.2	33974.5	27530.4	33589.9	26075.2	30130.5	32592	24850.5	28816.3	27099.5
Q9Y6Q5	Q9Y6Q5	AP1M2	3685.89		6899.82	3731.22	6393.92	4721.51	7065.28		4351.73	3509.68	4488.68	4301.98	2945.31	3660.63			3158.77		4767.41	36934.4		7474.33		4055.7	8592.85	6705.35		10199	2795.5	5515.81	4282.43		5092.72			2862.7			8591.17			9368.41		4112.92	32923.2
P61966	P61966	AP1S1	4921.48	7583.96	10212.5	7485.08	8099.19	6939.72	6712.58	5021.41	8160.32		9502.71	5621.86	8548.88	7278.2	8573.76	6821.23	5341.71	4165.71	6416.03	13836.1	6673.96	8421.77	7104.02	7671.78	3502.1	4260.56	6282.23	7557.94	6308.35	6388.12	6543.12	4186.45	4282.58	5307.35	5871.58	7145.91	6359.64	6366.5	7205.23	7083.84	5886.4	6678.74	6653.72	3929.79	8167.94	4287.33	5110.09
P56377	P56377	AP1S2	28679.8	20047.8	20732.6	35095.1	28672.2	30176.6	22103	33032.3	32760.4	43322.8	26239.3	29708.2	38032.7	28970.5	28937.8	40537.1	38804.3	25390.7	32595.9	12745.9	21042.9	19799.7	48801.8	22456	31734.7	61749.6	34339.6	34948.2	40061.2	28793.6	28164.5	31725.1	30833.3	38991	29245.5	27559.2	32169.6	26658.7	29324.3	31661.9	29836.5	35743.8	35988.9	32472.3	11861.6	29753	32843.8
Q96PC3	Q96PC3	AP1S3	15029.2	20276.2	12509.2	9006.49	10807	5121.06	11495.6	12708	9765.79	25368.4	7038.77	23620.7	13978.2	7968.53	8081.34	16679.5	15693.2	21247.8	15146.1	3937.16	17841.5	13425.9	11043.3	13498.7	10304.6	19083.9	26349	12186.6	10488.3	8380.77	14241	15391.4	6972.16	24619.3	16079.8	8594.91	14176.5	17091.3	20856.8	10504.2	9110.35	17083.2	10753.6	14392.7	11675.3	15216.7	26941.4
O95782	O95782	AP2A1	114486	99648.5	76825.3	87266.1	76772.8	80753.5	87454.1	114758	85448.8	90033.3	90421.9	102007	95959.1	88384.3	102314	85500.9	103155	112652	97087.9	64823.4	97073.3	80886.4	92466.5	92154.2	87229.3	101845	98848	96109.8	92437.9	90673	91341.6	87513.8	87554.9	107750	106905	92946.7	99455.3	113371	111077	97407.1	104272	93453.2	90799.5	93534.9	61674.6	95122.8	98642.8
O94973	O94973	AP2A2	42573.8	42414.1	64719.1	36107.9	33473.8	33995.5	34949.8	40840.8	32962.9	30861.6	39147.2	44102.2	44343.4	32909.2	34274.4	35637.8	39176.4	39026.9	43099.5	12728.7	37014.4	40444.4	37623.5	33216.4	20909.5	39874.1	45936.8	42479.5	38983.7	30826.8	40847.8	30848.7	31856	43767.3	42824.3	29423.6	41139.6	39836.3	34857.9	30930.1	34985.3	41435.1	35217.9	35623.2	35433.9	33237.2	44257.1
P63010	P63010	AP2B1	115943	142528	116642	129870	116073	119539	117355	141981	123069	110185	124967	120473	128289	132230	141204	121446	138434	146552	150183	75315.9	144987	146075	124842	129572	101932	125658	139745	146925	134841	130784	134634	112717	138239	145943	142049	141013	119088	146739	134130	129473	141558	117445	142976	154895	116970	154386	133306
Q96CW1	Q96CW1	AP2M1	123455	110291	81492.1	99908	95912.6	99228.8	91011.7	120621	101282	103542	90102.6	106109	84832.5	93802	101518	96052.5	104138	121191	128945	61256.6	116509	111717	93299.7	99792.3	79872.3	85679.3	111973	95624.9	98114.1	101283	96492.4	77967.6	111166	108607	113367	110520	88266	100091	95876.9	88871.5	114043	96749.3	104576	112455	79130.4	100691	105763
P53680	P53680	AP2S1	118813	132222	141505	205976	72129.7	129188	127727	175622	116977	286371	141406	167815	150534	138614	129103	123442	166336	235612	189523	66953	145239	146395	164206	149678	160422	123211	190348	144023	137981	110897	148018	205536	167631	246613	171317	128510	110775	149616	122594	138137	133367	177182	234913	227980	116691	203786	172427
O00203	O00203	AP3B1	45248.1	48313.9	51975.2	42958.2	48589.1	35959.7	44247.4	46872.2	42751	42628.9	45061.2	46773.6	41912.5	42899	42328.7	47119.5	45311.5	48700.8	48448.4	35717.9	48460.2	48789.2	40757.3	40705.2	41116.9	40319.3	43459.1	39890.4	46681.2	39134.7	44795.8	42839.6	42849.8	46646.8	50102.1	42418	40184.9	44979.2	45322.2	45160.5	44406.4	41350.5	49874.2	45227.3	38130.2	43775.4	47485.8
O14617	O14617	AP3D1	26137	28549.7	30443.3	22473.2	20492.7	24137.5	23477.6	26182.5	22315.2	23667.9	26946.4	26088.3	25710.1	30304	24860.6	21080.1	28427.3	28282	21364.2	16871.7	28338.8	28909.9	27753.3	27462.7	24548.5	25300.6	30809.7	27277.3	30907	25959.1	31151.1	25227.4	24391.5	28851.9	31727.4	24746.4	25683	26423.5	29403	24006.5	30642.2	27367.8	25624	29171.4	22236.8	30959.3	25535.2
Q9Y2T2	Q9Y2T2	AP3M1	24425.3	17326.8	27385.1	17230.2	19240	18459.9	18891.3	19273.9	17195	22659.2	19604.9	23457.4	20223.2	18132	17296.3	20008	19839.3	22067.8	22210.8	20558.5	21770.9	20072.4	17921.8	20520	17495.2	19641.2	26111.1	19025.9	21824	19709.5	22322.4	21600.3	19746.7	22427.2	20380.8	20543.8	18650.5	19323.8	22447.8	17697.4	18279.6	19590.1	18685.2	20590.6	17679.2	16796.6	21010.8
P53677	P53677	AP3M2	10315.7	6688.1	11108	7758.84	10553.8	8464.44	10766.1	7758.81	8906.7	12720.2	8873.69	10651.4	10113.2	10031.7	8843.07	9809.85	9636.32	15414	8995.71	5372.69	11171.9	9727.08	8627.1	7448.4	12179.4	13016.2	8780.6	8799.26	9383.83	9843.35	9515.57	11909	8299.46	13412.2	9786.2	8412.36	8397.31	10948.9	9078.13	10083.5	8988.48	8589.39	8847.51	7777.17	9478.12	10212.2	9130.77
Q92572	Q92572	AP3S1	29434.3	28542	14772.6	25181.4	27370	22121.9	26649.5	20261.5	25959.2	31600.7	25282	29985.4	31391	24361.2	23504.8	27296.8	35815.4	24926	30028.4	17691.3	31546.4	22555	30831.4	31667.4	27829.2	37743.2	30402.8	33787.6	29624.3	27469.8	32293.1	26901.2	30252.8	28072	29595.3	28845.2	26840.8	28751	30342.3	31818.5	30753.8	28116.3	31653.8	29665	18989.8	29549.7	32569.4
P59780	P59780	AP3S2	9182.85	10012.8	24731.3	14843.5	12140.5	9440.86	18304.5	6082.45	12565.8	9473.98	10682.3	13508	12312.5	12714.6	11204	17781	13097.9	12106.7	12822.4	5903.53	10241.6	10279	8472.83	12068.1	16443.2	8735.05	10444.8	11062.9	11009.9	11941.4	15731.2	17791.3	12427.4	6795.45	9724.36	11528	13998.3	9674.73	11785.3	9196.28	11993.1	10327	12005.8	14078	27912.4	9714.81	10005.5
Q9Y6B7	Q9Y6B7	AP4B1	1315.18	1351.15	1398.86														654.379	1518.4		1411.9	1084.1	1686.69							827.178	1040.08	1827.49		766.505	1136.3		876.968		1106.43								1103.54
O00189	O00189	AP4M1	2759.18	2891.83		2488.05			3605.58	4511.23						5081.05	3941.91	2691.04			2543.39	4582.18					3819.84					4875.37			1653.13	2928.46		3342.7		2320.26		3563.42	2821.08	1772.94		2621.86	2445.04	3220.38	3094.31
Q9Y587	Q9Y587	AP4S1			3271.87			3447.26		3661.34		6985.78	2989.46		4210.75				4058.67		3691.26	4961.33			3960.62	4387.22					4121.23		3921.43		3393.04	2666.26									3165.33	2222.86		3299.22
Q9H0R1	Q9H0R1	AP5M1	5277.38	5482.79	4836.42	2262.9	3412.59		4061.61	4178.64	2556.8	4961.52	1703.89	3530.05	2356.58			6777.85		5043.44	4579.58	2703.37	3993.22	6219		1434.58		4177.22	4357.22	3319.87	2272.88		3894.3			4270.45	3519.58	1764.65	4285.85	3602.71	4878.89		2613.13	4263.51	3789.08	1535.46	3235.51	2468.31	4098.97
O43299	O43299	AP5Z1	4976.9	4625.04	5121.72	4082.55	4449.78	5746.85	4680.15	4332.46	3979.31	4354.27	4225.38	3732.35	5420.94	3375.86	2971.09	5221.83	4507.82	4707.24	4851.94	3743.02	4866.57	4624.58	3897.41	5591.48	5063.86	5099.81	7731.47	4982.64	3866.93	3355.1	5054.33	4000.09	5551.23	4435.54	4006.46	3429.59	8294.14	3682.33	6228.64	5255.34	3667.26	4591	6001.47	3504.45	3642.08	4345.77	5581.37
O14727	O14727	APAF1				3748.26				2905.07	2866.16			3749.5					2898.98		1508.58			2595.59	2886.19	3041.71			2669.36		2972.47	3120.39	2881.91		3483.57			2621.1		3878.76		3319.63	3201.78				3852.08
Q02410	Q02410	APBA1							5025.97		2246.51	5764.27				2043.32	3487.81		8873.68	4643.31	2790.76					1831.37	8856.13		10622.3	3074.45		8208.04	8017.21	7011.18	4032.85	9021.74	5400.04	4981.34	9953.41	6431.71	9713.38	6960.12	6965.33	7899.31		5162.86	2178.74	9694.02	15448.5
O00213	O00213	APBB1		962.415	1649.66							1036.17			2105.89				1106.9				865.237		591.359	1815.09				1544.12	1604.97				1261.3					401.098						736.786			929.295
Q92870	Q92870	APBB2	14082.2	16233.1	11156.2	12559.5	11466.3	13239.1	10865.6	13982	10372.6	15778.8	12593.5	16119	18867.2	12593.2	13035.6	11570.1	16137.3	13541.3	11992.3	9233.34	13766.9	9709.16	13881.7	16975.9	11583.5	16002.9	18695.3	19479.4	23794.7	11264.8	13794	13890.6	13769.9	13357	12916.5	13351.2	17419.5	15898.5	12858.7	13710.4	12200.6	11615.9	14562.3	12155.9	4555.49	14341.2	15476.4
P02743	P02743	APCS	419041	586875	251930	406803	368050	677896	466323	611466	495291	252633	493555	363286	341270	248472	502684	563958	568411	446914	219987	82754.6	487844	619607	486119	578358	186480	381422	514488	963976	764061	1000000	1070000	328631	575504	871455	596853	1190000	646359	389698	574887	1430000	1170000	569819	495608	434424	203979	468325	652693
P13798	P13798	APEH	53826.8	74239	72674.1	77438	85854.7	61338.9	73800.3	60983.7	77657.7	42818.8	73566.6	53541.9	54205	61372.1	70966.5	52455.5	60923.1	61928.2	74230.2	69050.6	66631.7	106862	46149.3	59519.1	61431.1	64589	69985.6	47682.4	44799.1	61234.2	73193.3	77423	68448.8	57960.8	64881.5	75808.4	64650.7	59656.3	65887.9	59909	54945.3	67511.2	70430.6	76743.5	66699.6	71174.8	67966.6
P27695	P27695	APEX1	107670	87295.6	112392	100552	102271	84830	119805	102984	110602	74400.9	92241.4	76359.7	85336.6	107815	84073.2	109538	136518	99164	119199	78925.7	97284.6	120936	94667.4	99709.9	83030	94559.4	105335	96576.6	116252	106338	112566	92411.8	109786	102661	101771	119250	149692	96282.1	102554	104944	111087	140663	91856.5	121531	169981	100204	109838
Q9BZZ5	Q9BZZ5	API5	43770.7	38151.2	39063.1	45929.7	49691.7	40197.3	46772.6	48691.1	45574	42141.7	44376	50520.1	46098.8	49834.1	38244.4	47936.8	47072.4	44668	65434.7	41495.8	47420.8	57253	48716.9	45126.3	36750.6	55620.1	43920.6	46134.9	44584.3	42302	44262.4	36630.2	47822.9	44890.8	46465.1	41790.9	47159.1	51111.9	47552.8	41583.6	44548.8	50073.3	43200.4	49951.5	64588.4	43576.9	48225
Q96GX9	Q96GX9	APIP		9780.22	17771.4	4412.29	8581.41		8907.34	6357.2	7893.91		9051.97	7059.31	9429.65	4035.15		6817.07	9690.72	10907.6	15823.4	3460.63		12046.6		12397.3	7428		11486.1	7841.98	7587.28	5241.19	18731.9	6184.33	6853.16	8488.36	9405.58	5895.48	16331.3	5352.87	17676.5	7831.34	9089.74	3947.58		6840.38	33732.7	6695.53	7934.09
Q06481	Q06481	APLP2	4593.5	5778.54	8680.26	4874.94	6390.03		4019.89	6560.63	5840.35		6143.84	6590.53	8456.84	5811.6	4598.94	5933.6	4925.53	4169.58	4416.66		5240.03	6231.04	5519.37	5000.56		6910.7	7054.54	9697.94	7172.52	4862.19	5636.8	4257.98	5461.25	4203.27	5645.19	6823.99	8184.13	5384.55	7164.86	5741.31	5245.15	9963.71	4900.67	6370.67		5215.29	5076.72
Q9HDC9	Q9HDC9	APMAP	87997.9	94785.7	70954.4	70502.7	67278.8	77352	61072.2	71569.2	66691.1	76842.8	71183.4	75965.7	89686.7	77593.1	69393.5	74657.7	71646.4	82691.9	79568.4	40057.5	78899.6	73523.7	81662	73818.9	60202.5	74701.7	86224.1	79572	76230.2	73098.1	71798.3	57087.7	76829.2	77458.8	69111.7	61297.8	67983.3	71472	61284.2	75233.5	75838	79919.1	87643.1	80616.3	97002.2	78153.7	63277.2
P02647	P02647	APOA1	1190000	1470000	636321	966059	1210000	920304	719289	1330000	1150000	503413	1060000	1100000	596594	1690000	786265	1110000	1200000	1430000	138590	220873	1070000	1140000	1400000	1300000	570469	1260000	901590	1030000	1310000	1290000	1110000	1140000	970019	1450000	663942	1370000	1320000	1070000	1330000	1220000	2060000	1490000	1040000	1600000	1800000	1630000	880288
P02652	P02652	APOA2	163577	251297	84652.3	205142	390913	111134	189538	236204	462831	66518.2	399810	217268	240252	508787	256535	157722	380839	506610	49817.7	70969.1	414360	357440	382477	323260	131729	405097	241794	491221	443427	502760	461905	133008	241182	516842	234931	573761	584027	320418	516564	282413	604879	404194	326772	459005	611174	521551	282499
P06727	P06727	APOA4	410589	654091	754654	446982	1410000	962452	346146	696982	795880	145931	660751	950912	484364	672853	345661	556269	522976	575355	86445.7	120179	500707	678934	495337	532236	170592	578016	411940	495387	747541	619210	492319	462142	466597	307464	308335	700538	1390000	296151	443114	639046	835191	759377	201680	522931	704826	503176	414793
Q6Q788	Q6Q788	APOA5	6604.59	9439.12	8778.32	10630.1	13549.9	12125.6	16396.2	10289.6	10225.2	6672.88	10173.3	5738.91	6425.36	6265.63	11272.3	8709.47	9424.92	7805.8	6956.92	3128.2	6272.7	11544.5	11252.8	8363.52	8265.25	7269.85	10578	13134.2	11009.4	9565.44	11581.7	12083.9	12715.7	12572	11135.6	16531.8	8073.33	11779.4	12636.9	48428.6	10021.7	10916.2	7721.41	9588.89	7853.52	12918.8	13262.1
P04114	P04114	APOB	139903	126558	71019.8	161816	103652	68364.9	75067.8	184178	133680	50364.8	123187	141760	85414.8	90269.7	164493	118468	98939.6	98903.8	19852	39058.8	125638	105675	132913	114289	92610.4	121628	97467.5	146890	97777.8	112687	152878	70915.8	83831.4	167136	94664.9	165183	98603	97844.9	97967.2	168715	96736.6	80378	196957	147897	111635	186183	85334.5
Q8IUX4	Q8IUX4	APOBEC3F		2918.25	2350.2			2399.93	3078.11		2640.13	1496.01	2477.07	2625.01	4028.32	2527.51	2899.39			2585.48	1328.17		2941.53		4023.5	2406.52			2314.16	1677.55	2529.94	3021.94	3821.32	2558.47	2442.02	4864.35	1979.79			3170.88	3397.55	2808.09	2932.48	3015.28	2810.14	3444.37	1846.09	3575.54
Q0VD83	Q0VD83	APOBR		2746.25		2274.97		2473.41								2946.89					2993.54	1292.04								3273.21			2851.11				4195.03	1706.97		2169.98			3031.68					2818.59
P02654	P02654	APOC1	68634.9	70544	38092.2	50017	66861.9	30601.1	40972.2	66115.9	61615.7	13991.1	50985.7	37300.8	27617.7	52364.8	43189.4	50252.9	72435.3	81094.4	14566.1	16534	57700.9	46728.7	53552	48307.5	20649	39825.2	55521.3	46567.5	67715.6	53205.9	38020.6	38316	28187.8	50114.5	31796.4	55046	62051.5	58073.8	53474.9	85682.3	48131.7	50689.7	54836.9	74548.6	53823.1	92592.4	43095.2
P02655	P02655	APOC2	33626.6	39771.8	9494.2	31152.8	48100.9	17897.5	25361.8	30816.8	30114.2		17897.7	16640.3	8009.61	18916.5	32451	29652.8	26247.3	29615.1	2891.2	4367.4	20897.3	13773.2	32269.9	25996.7	6552.15	24908.9	14386	19967.3	20713.1	25527.2	12988.9	8382.92	9751.98	22007.7	10792.9	28336.6	33901.6	27068.6	31920.8	37807.3	14757.5	12825.8	30539	43369.4	18919.8	38693.9	27091.8
P02656	P02656	APOC3	45625	105645	30603.6	92320	112368	96088.7	88012.5	56598.3	117829	6368.25	73108.6	42600.2	38721.8	69546.1	82571.1	59445.2	53514.2	32317.9	5802.08	10155.4	53025.8	24920.9	101623	91595.4	19914.4	70405.8	29797	67099.9	85539	91196.8	35757	21884.9	36839.4	52663.7	25027.4	89632.5	122059	75376.1	63749.9	107519	66128.4	25555	67558.7	183274	65030.2	99486.2	30269.6
P05090	P05090	APOD	79037.2	127693	199648	93685.5	100656	60036	130087	93767.3	132984	64299.3	122694	89998.4	54367.4	108825	133434	98139.2	111019	113574	35022.3	139549	86699.1	200847	84194.1	76756.7	82927	67300.2	71139.9	87529.2	97021.7	90751	251127	73343.3	91227.5	90767.9	62316.6	117523	104378	49798.5	83962.9	61705.5	183724	152223	84746.3	84196.3	46902.6	55723.9	86190.5
P02649	P02649	APOE	356882	428276	331004	434333	618915	558373	707477	408518	548188	175633	449695	299383	380001	351156	516580	433056	529606	380280	210987	126200	317646	365368	495325	473919	288908	468352	476429	580029	390419	559927	548312	437778	513428	511000	467168	654433	511517	416549	445148	1630000	619416	621769	440900	429701	504059	572209	781035
Q13790	Q13790	APOF	6658.28	11541.2	6186.83	7729.66	14124.7	6403.71	7965.09	6793.35	10431.5	17964.3	7609.1	15156.3	6603.9	8263.58	8373.92	8043.77	7918.1	9409.39	4280.28	1391.82	10586.2	7007.56	6078.45	8177.94		10924.9	10039	12806.2	8943.75	9770.9	11984		8055.84	8272.2	11525.2	12467.5	12538.6	9878.79	10622.9	14107.1	11355.5	9401.73	10155.4	6482.61	6641.49	9726.24	7839.8
P02749	P02749	APOH	107940	189543	93747.6	241750	121950	171196	131879	121133	213551	95578.9	161489	101377	77172.6	179878	170536	102942	163778	175088	40270.3	52422	73532.5	181104	154913	134943	87187.9	123221	113624	134266	145141	172023	171824	123554	170613	152716	149066	166860	203952	180694	78069.2	211848	207297	129515	133391	138963	245226	190524	131583
O14791	O14791	APOL1	48884.9	33092.7	12163.6	32948.5	21764.5	16198.8	22210	40342.4	45058.5	9802.81	31772.8	47547.9	19190.4	25034.5	36718.3	31510.6	18394.4	32105.1	8588.48	6952.36	25583.9	18144.3	34918.6	25266	19805	27632.7	15957.6	27096.6	17728.8	28898.8	15946.1	18354.8	17940.1	48636.7	24446.7	35781.6	25237.2	30804.9	21256.4	41188.6	30682.1	24086.7	26615.4	39191.6	31123.2	56095.4	16353.8
Q9BQE5	Q9BQE5	APOL2	26304.2	28347.4	20506.6	26371.8	32622.1	26605.4	26582.4	27969.3	28518.7	14259.7	23973.8	24947	35148.4	23870.5	32798.9	15206	26038.6	28972	22959.8	17017.8	20910.6	16942	40497.1	19555.5	25838.1	37460.6	20185.9	31492.7	31136.1	28637.5	19439.6	21033.3	26648.4	23941.2	28582.1	22845.6	22484.4	34080.6	27585.4	32235.7	34545.4	19499.3	22872.4	22798.6	12338.2	33245	26814.7
O95236	O95236	APOL3	5933.1	6532.54		5732.66	5565.8	5134.02	6116.35	6656.3	5905.86	7995.03		5447.06	3842.03		6029.04	5301.11	4503.7	6146.43	5778.62		5076.22	4449.77	5371.08	3792.05	11178.8	6433.19	5712.33	5652.23	7032.78	8264.56	6967.07		5668.66	6753.19	9104.63	6867		7614.7	5274.95	8105.32		2268.42	5099.44	6773.03		9144.07	6627.05
O95445	O95445	APOM	59319	28819.5	17700.2	24433.6	17787.4	19005.2	19482.9	40494.9	37672.7	15542.2	38050.1	14984.7	21264	23327	24561.8	17156.2	24181.5	41726	4402.12	4064.06	20368.1	25342.5	22944	29309.9	27331.7	16769.8	13733.7	24297.8	21568.4	26020.4	17110.6	32579.4	21566.1	26662	14256	30118.9	31670.1	28370.3	23598.1	20670.9	34720.9	24344.3	41334.9	27902.2	16860.7	31584.1	18229.5
Q9BUR5	Q9BUR5	APOO	20217.5	26418	68380.1	42845.4	41502.8	31809.7	39047.6	20468.4	32457.7	9091.78	36608.8	27815.4	42708.6	39259.1	23768.6	27045.2	26818.8	21909.8	32577.8	10494.2	23062.7	46278.5	27421.6	35600.9	16140.9	24067.2	26503.1	27345.7	33567.2	28458.1	26547	12955.2	33721.1	19050.2	21323.3	26627.7	39826.7	16186.5	33707.8	21944	27651.7	43014.7	33877.3	34733.8	90421.6	25268.1	27290.4
Q6UXV4	Q6UXV4	APOOL	16665.4	18572.8	21684.2	11489.8	17039.8	19943.8	12389.8	11504.2	13878.2	3534.41	15627.8	12028.5	14014.4	10304.1	9910.65	9561.12	12975.5	10257.6	9803.24	14172.9	12106.8	24773.7	7545.19	12754.8	5379.02	10334	12686.8	13504.8	11337	12686.8	13643.2	5909.71	16774.7	11698.8	8378.49	10093	11166.9	7689.5	15666	6196.16	10988	13081.3	6254.5	11639.8	22630.3	11865.8	8559.16
P05067	P05067	APP	16409.4	17032.4	12275.2	17211.8	11891.7	17029.6	11554.4	19063.1	16032.3	13493.9	18371.1	13595.9	13435	14703.2	15527.3	17020.2	17357.8	18135.7	16086.1	6621.56	14825.5	14485.4	17975.5	14373.6	11169.3	14971	16248	16130.8	14835.3	16508.8	15233.3	15558.5	18750.3	15201.9	20376.5	14208.1	16855.7	19926.2	13699	23098.3	18527	12899.6	18678.5	16157.5	26583	16404.3	14136.9
Q9UKG1	Q9UKG1	APPL1	54470.4	61547.5	38030.9	49996.5	46946.2	57855.7	53627.4	59083.2	56598.1	42449.1	51060	58255.1	51679.4	57674.5	60085.3	52594.4	60112.3	56073	46873.1	31831.3	60518.4	42928.9	56827.1	55034.4	34572.6	48819.8	56054.9	52175.5	56791.4	60031.6	54757.1	38355.7	52415.4	66467.8	63651.8	59097.7	51511.5	61216	52613.8	64181.5	62267.6	44785.1	55031	55932.1	29999.7	55581.1	54540.7
Q8NEU8	Q8NEU8	APPL2	18142.3	16376.5	16213.6	14880.5	17882.2	14742.4	14450.7	16351.6	13717.8	10267.2	16592.9	17854.2	17219.3	16129.2	13894.5	16326.7	17555.9	15817.1	14887.9	14581.8	16582.9	15402.4	19410.4	17050.8	10747.1	26483.4	17337.9	18479.6	18076	15367.9	17859.3	14630.6	14628.8	16857.3	15735.3	14870.1	20049.6	15429.9	18068.1	15591.7	16394.5	15330	17688.5	12681.8	9506.36	15634.7	19656.1
P07741	P07741	APRT	145521	144299	157677	130769	205907	123071	192760	143846	143954	185308	127175	120739	127985	112253	133861	170237	136448	133827	169559	181821	145030	175137	106714	144806	205233	127256	178955	137601	136705	115911	183803	168824	149791	156219	129682	102009	173148	149748	168330	126263	124069	182526	155916	178953	145299	134349	166975
P29972	P29972	AQP1	12036.9	22314.3	24830.2	34145.1	14672.8	32832.1	31406.3	16518.8	27735.1		17781.1	10010	21876.5	26765.5	72319.4	18285.9	26987.4	28516.9	9558.59	4584.16	27097.5	36126.4	26462.8	20896.4	4319.99	14916.8	19985.8	19144.1	24150.4	32450.1	12483.1	93761.3	18269.7	30758.3	29948.8	41770.6	19919.9	24522.8	13427.4	37505.5	31865.7	18232.2	18837.7	20374	30540.2	23687.7	21060.2
O60306	O60306	AQR	8394.64		12269.2	14332.5		10141.8	12085.4	13918	20192.4	21484.2	16381.9	14009.2	21980.1	17950.6			16385.7		12558.7	12816.5			13736.2	16152.5				27069.9	21936.2		21187.4		11914.5	14390.7		22777.1	30673.8			12832.8	15433.8	15317.4	5938.87	16007.6	20059.4	12897.8	15710.8
P10398	P10398	ARAF	5244.34	6272.41	4441.15	6163.08	5469.23	6412.57	6646.9	5719.74	6134.77		6364.1	4976.91	4810.01	5980.71	8279.97	7462.92	5018.93	5675.49	4700.39	9656.29	7399.33	4985.68	6845.22	4507.45	9546.87	5330.09	4984.04	5750.85	3856.97	5851.83	4303.64	8338.08	4519.56	5488.58	7266.47	6039.74	3960.31	4798.56	3984.37	5133.45	5527.91	5129.56	5404.4	5881.76	4693.68	4728.15	5819.91
Q96P48	Q96P48	ARAP1	10243.7	10328.1	8331.73	8432.11	9728.03	9691.72	8113.81	7466.1	7728.58	13318.3	9339.6	10144.7	11771.8	8066.97	9759.89	14885.6	6776.2	9433.46	10147.2	9323.5	9168.95	10287.4	7814.18	10443.1	13847.1	12760.5	10634.3	12700.9	9923.27	8201.67	10660.5	11975.1	8869.08	10469.9	10335.3	6121.06	9731.73	10095.5	10353.4	7688.05	10984.8	8860.66	11100.1	8718.29	8802.94	8431.55	6409.51
Q8WWN8	Q8WWN8	ARAP3	7334.81	7100.93	4470.77	7351.38	7553.59	8036.88	9746.16	8068.58	8553.3	6406.05	7680.84	6983.53	7468.12	7439.02	9979.3	9099.23	8125.12	9063.62	8375.04	2417.6	10622.5	6383.35	8698.13	6709.78	9050.27	9408	7504.66	8196.11	6983.02	8969.69	8092.17	9774.63	8634.58	9237.15	7960.56	8573.58	7334.52	8050.4	8946.75	14102.5	9960.04	5677.07	8312.53	8097.17		9174.31	8277.69
P48444	P48444	ARCN1	49674.9	55650.3	60064.6	56390.9	53032.5	55748.6	57910.9	51981.4	55125.7	56182	60426.3	51260.9	55958.9	51027.6	53421	50389.7	54536.1	60093.8	61814.5	96417.2	61737.8	63997.2	54408.6	51672.8	53645.1	56019.5	56764.4	54244.4	49687.7	56711	60062.1	53225.6	59497.2	50075.8	55626.8	55194.3	51246.3	55706.8	54351.1	60530.9	53889.1	51423.1	59397	55609.6	61267.9	54976.6	58982.8
P61204	P61204	ARF3	365890	424844	164585	559531	358960	393757	421390	520063	530565	432096	295822	459923	384057	622065	504840	443679	404853	367747	392040	355184	447304	343069	577284	439927	413961	291992	408801	306958	540645	461314	336362	507922	377186	395306	442585	457754	253869	582296	366708	388112	533258	411304	419089	530952	452235	467832	440174
P18085	P18085	ARF4	133290	163924	178062	150577	163323	137453	181004	114830	149708	175430	155696	119588	187382	139209	155343	167846	167305	105386	189383	189111	154472	150680	162950	158513	130259	140442	136750	175476	218632	157532	121559	116992	141534	100489	159257	134852	194900	133048	141011	174137	133225	137985	155865	135544	170828	142130	146074
P84085	P84085	ARF5	5906.41	26555.9	11672.3	34003.5	10065.9	28473.6	31564.2	11353.7	31730.2	19559.7	33013.2	22022.8	30278.7	31934.9	27627.2	16433.1	29351.8	28206.6	35047.3	35328.7	31149.4	23437	34880.7	26986.4	20449.5	26395	26178.1	32461.5	31229.9	25687.6	30770.1	20733.6	32421.1	18594.1	26373.7	29247.9	39280.1	29118.7	28286.2	24345.4	24975.5	28093.8	28974.6	31415.3	39451.8	30376	28636
P62330	P62330	ARF6	131202	118469	50055.3	68501.7	59402	84036.5	75509.4	120397	79344.6	77297.8	84125.6	118884	90543.8	122899	99980.6	118869	100316	134144	77132.8	38522.2	140719	89727	97390.5	99803.2	63725.2	76235.6	116385	91198.5	120004	101417	102716	89408.5	58660.5	125962	151668	97019.7	61536.4	102703	121450	74482	104238	83420.9	81594.8	93154	41599	74753.2	123491
Q8N6T3	Q8N6T3	ARFGAP1	11300.5	11018.5	8499.02	12089.8	11333.8	12680.6	11913.1	10762	11568.9	8695.72	12311.5	12602.5	11185.3	11628.1	13444.7	10082.3	9752.85	11844.1	10207.5	8860.12	13132.5	10519.2	11377.3	10854.2	6769.29	12901.4	14545	13316.9	10293	13648.7	11449.1	8926.86	12887.9	12127.9	13705.7	12227.6	16901.5	13598.7	12210.3	12499.8	11793	10629.6	10548.8	12481.6	12320.3	12001.5	11868.2
Q8N6H7	Q8N6H7	ARFGAP2	19220.2	16250.6	13528.3	22538.9	23184.6	19431.4	22388.4	20704.2	23734.2	13269.6	20446.2	24756.7	18003	19274.2	20759	21992.2	19242.1	21001.4	20797.1	26127.5	22017.9	23674.3	16917.4	18192.6	17511.7	18550.3	19279.5	20844.2	18299.2	20745.8	18658.1	18040.6	18461.4	19228.8	19652.9	21407.2	29416.7	20287.8	22843	20801.4	19638.7	14857.1	19385	18227.5	22363.9	18580.3	21475.6
Q9NP61	Q9NP61	ARFGAP3	10039.8	10974.6	10809.3	9330.2	9403.97	9530.93	9019.79	11584.5	8384.93	11519.5	8285	10783.7	9071.3	6492.43	6305.87	8272.4	13507.5	10844	11554.9	3853.94	9874.39	12035.4	7814.99	11763.2	8364.26	11331.1	15351.6	14047.6	10947.4	10521.4	14107.3	10103.6	8276.15	11213.8	10651	9402.56	12874.6	10287.4	13626.4	8902.72	7843.47	12405	7955.12	8921.36	8876.34	7675.26	9175.96
Q9Y6D6	Q9Y6D6	ARFGEF1	9347.08	9828.38	10981.7	9011.77	9007.29	9431.61	9031.82	7784.55	8879.96	7719.49	9486.76	7982.23	9301.55	7576.52	8769.74	9886.6	8822.29	7898.67	8995.73	13058.8	9121.37	9663.86	9397.24	8948.18	7403.03	9025.86	11790.7	9113.35	7593.46	8628.77	10116.7	9840.78	7643.58	9238.63	8589.08	8130.89	10238.4	7793.57	10828.7	8523.34	9727.95	10269	9655.35	7612.9	8281.99	7879.12	7683.16
Q9Y6D5	Q9Y6D5	ARFGEF2	11259	10428	11203.5	9435.44	10193.7	10518.6	11650	11730.7	10234.3	12084	8820.84	10900.1	8574.42	9142.99	10252.5	13620.1	9480.81	15046.8	11474.9	10151.3	12500.5	12824.6	9116.8	8200.49	11711.2	10703.5	12920.4	9032.9	9978.16	10669.1	13447.8	11297	10535.3	11508.9	15004	8405.61	9306.66	10910.7	11505.3	10572.1	9497.3	10878.3	12215.2	10174.8	14065	8920.05	14603.1
P53367	P53367	ARFIP1	43365.9	53848.6	38304.1	46300.3	51023	51888.1	41209.1	47336.3	51748.6	25383.2	51748.8	57955.4	44589.7	48327.5	52844.4	48801.1	61959.7	50351.3	46244.8	53357.4	52659.9	53003.2	55535.7	53450.3	30382.1	54532.3	58088.9	52638.8	56251.3	58554.2	52104.8	25980.7	49592.4	45486.6	51232.2	51816.8	53479.4	44592.3	51127	55251.7	49843	52723	46414.6	45702.2	62538.5	46652.2	46145.7
P53365	P53365	ARFIP2	5362.25	10083.6	6855.96	8232.32	9507.53	9188.35	6552.25	8167.16	9305.91	11614.7	8635	11620.3	8765.99	8103.45	10905.9	11108.4	8737.95	10030.8	5926.76	12208	8873.89	7543.75	9332.73	9484.35	10751.2	6569.2	8304.18	8773.55	7961.43	9814.36	8270.24	12829.6	7050.77	5283.75	9227.88	6434.19	7791.19	7855.03	8176.3	8776.07	8418.01	8331.56	5956.75	6696.72	11099.5	6548.99	8957.26
P05089	P05089	ARG1	31345.4	29871.8	19256.1	21207.8	35830.8	202468	26352.6	39522.3	17846	85404	27292.5	81310.6	24600.9	36612.5	35049.8	124309	12300.2	107065	37029.4	311035	67282.9	24214.5	13628.4	13802.5	49357	30929.2	88634	13513.8	19175.4	27229.9	38248.2	30374.4	19800.1	67011.8	78741.9	23248.9	64795.4	29985.6	55094.9	22092	20491.2	35983.3	48089.9	21151	10699.1	29853.4	65343.3
P78540	P78540	ARG2	2044.64		3491.67		4113.59														1364.95						1223.34							1402.33													12540.7
Q9NWB6	Q9NWB6	ARGLU1	27338.2	21886.4	12111	26158.3	19571.8	25735.6	29187.6	14553.5	22010.8	38434.4	31140.3	6104.11	25073	28227.7	22788.2	13612.4	35182.1	33254.5	27695.7	14223.7	25069.2	24650.9	37128	25036.7	35288.1	18405.7	28996.3	25741.5	30676.4	29804.2	27006.1	39696	26178.5	31693.9	34631.5	26623.4	38054	28615.3	29569.2	24221.2	26740.9	34496.5	24067.8	30887.8	30246.2	30249.4	23273.9
Q07960	Q07960	ARHGAP1	179068	201976	123942	150527	134909	182123	180018	204341	152125	139331	179019	164999	164022	196124	175152	181748	203502	193310	195070	176896	225234	193498	150507	166170	118597	195305	186674	227637	217544	189743	211089	119561	188923	241325	192003	166053	174876	228416	208765	205180	167296	194964	165261	166102	105935	186728	174621
Q8IWW6	Q8IWW6	ARHGAP12	9821.41	7460.27	5995.01	8233.52	9156.28	8887.51	9060.04	9052.79	7730.34	6488.02	7394.01	7629.22	6736.59	7280.91	6624.69	11232.2	7895.52	8423.43	7104.69	5189.66	8806.1	9014.2	7830.67	8264.82	8356.89	8654.67	9437.47	7852.76	7115.05	8857.85	6668.09	9223.59	8197.26	8722.9	7457.27	8075.26	5599.22	9013.71	6771.41	8126	7806.09	7712.21	9311.43	7991.13	6236.43	6848.79	8899.27
Q68EM7	Q68EM7	ARHGAP17	22859.3	19939.6	13457.5	18943.6	18373.9	21531.3	18931.2	23162.5	20544.7	17388.9	13800.7	20955.8	23644.2	15782.7	21433.2	19364.5	25211.1	21978.2	20709.2	12584.7	21298.2	18391.6	20830.7	20049.9	20200.2	25548.1	24522.8	24993	15972.4	23355.6	22460.8	22813.3	17043.2	25613.7	21932.4	22178.1	21599.4	21184	24721.7	28386.4	20591.6	20821.3	19463.5	21831.9	18290.1	26435.4	27172.1
Q8N392	Q8N392	ARHGAP18	34371.8	34787.9	27777.7	32434.3	33250.5	31018	24993	31982.4	28484.3	24640.9	31023.9	33472.9	34280.5	30535.4	29618.6	25255.3	26902.8	28619.6	28913.9	7356.84	38460.4	28969.2	24579.4	30042.5	24087.8	30512.4	29377.7	32208.8	30131.3	30781.7	27215.7	25045.3	28723.1	31316.3	30091.9	31591.2	32173.9	24262.5	38172	35542.4	30244.3	27365.6	38919.3	25833.4	40116.4	31126.5	29143.9
Q5T5U3	Q5T5U3	ARHGAP21	6443.42	5867.74	3075.93	5133.65	6276.2	5224.5	4076.2	4451.48	4734.86		4796.28	7548.15	4937.64	5700.94	5781.16	6416.52	5475.03	7890.1	3187.49		4841.02		5456.51	6393.88		7491.07	6388.28	5474.94	4737	5925.21	4362.7	5155.96	5132.63	5177.46	5167.31	7542.73		6077.33	4994.22	5104.81	4681.42	6751.72	5292.72	6311.55	3487.24	5455.9	6431.44
Q9P227	Q9P227	ARHGAP23	13619.5	14634.5	6804.57	13566.8	14445.2	13466.3	12848.1	18329.3	14470.4	12518.6	13775.8	12493	11190.4	14121.2	15331.4	13149.9	17756.9	18565.2	10666.5	5820.08	16679.2	11250.6	16923	12658.3	14206.9	16891.2	15406.2	12116.7	12162.9	15008.1	13916.8	17736.5	12991.4	13947.9	12351.8	15717	11447.1	14006.6	12718.2	13576.4	14717.8	9065.65	13665.3	12618.7		15026.6	11884.2
Q8N264	Q8N264	ARHGAP24	22840.4	20222	30074.2	35000.5	49466.5	24215.8	22641.9	15290.5	29481.9		24173.4	10067.3	25660.5	21816.6	19816.5	13576.9	24866.4	22204.7	20831.5	19086.5	23337	46041.1	21917.3	24333.2	5496.7	30554.1	21673.4	19444.2	17465.2	19123.7	27503.7	8487.75	21566.2	18200.3	13898.4	21714.5	29259.9	14790.4	25493.8	17332.3	23259.3	17097.3	23845.1	19785.6	16506.2	15883.6	16787.1
P42331	P42331	ARHGAP25	12946.8	12189.9	8343.03	6804.95	10691.2	10509.1	12155.1	8801.51	9115.07	13746	9625.9	10223	9333.98	10509.1	11406.9	8702	11971.4	11947	12960.7	2865.17	11999.6	9345.91	10524.3	10325.7	10850.3	12130	11305.8	11028.4	11817.1	13236.3	11760.4	8427.21	10617.5	11626.3	16971.8	11395.3	8167.68	13608.3	11584	14663.9	12260.6	11321.7	9607.47	9970.77	7650.79	10429.6	12099.5
Q9UNA1	Q9UNA1	ARHGAP26	4272.83	4424.45	5242.08	4426.75	5660.45	3807.3	4607.51	4904.68	5430.34		4084.69	4249.22	4770.74	4027.46	3889.3	5753.09	4513.85	4372.42	4606.06		4057.18	2919.14	4342.23	4513.07	3892.9	4987.68	3089.12	3440.97	5355.41	4607.1	4210.34	3398.83	4051.82	4649.14	4499.31	3411.86	4243.72	4324.63	4925.95	6142.13	5469.42	4526.82	7098.86	5473.22		5584.8	5934.64
Q6ZUM4	Q6ZUM4	ARHGAP27			2241.54	1749.77	2730.18										2049.44					2506		2789.81																					1877.2	1395.28
Q9P2N2	Q9P2N2	ARHGAP28	31054.8	23533.5	14852.8	18937.1	23589.8	21839.3	20961.1	30222.4	21035.2	27263.8	30852.6	24185.4	27988.3	19789.1	23587	28543	28975.7	23789.6	17943.6		32497.5	25213.9	27452.9	26050.9	22046.4	44011.8	39083.9	33934.7	19059.9	21261.8	20995.4	34704.2	20522.9	27266.9	20317.2	21009.6	33558.2	21020.6	25009.8	18306.5	21439.3	20137.2	31030.6	20175.1		25597.6	29800.9
Q52LW3	Q52LW3	ARHGAP29	10626.4	11892	6401.08	10549.1	11835.6	12250.7	10861.6	11600.9	10997	11473.3	11106	10288.6	11926.4	11158.5	10865.1	11371.4	12935.4	10654.1	8329.97	8475.02	12578.6	9015.74	12826.5	10698.1	12296.9	11475.2	10544.5	11863.7	10292.8	11184	9628.73	10579.4	11701.2	12198.8	11568.9	10281.2	13022.6	11359.9	9456.34	9993.51	12741.2	9113.6	12574	11399.2	11146.9	11426.3	11485
Q2M1Z3	Q2M1Z3	ARHGAP31	7515.21	8143.66	4858.81	7463.63	7702.27	8570.5	9621.79	8402.43	8056.14	6127.94	7612.06	7949.76	8121.49	7647.56	9407.26	8618.69	7146.04	8764.09	8161.83		8764.1	6283.86	9275.55	6344.26	9339.13	8174.95	6016.92	11378.7	7604.05	7682.15	6030.31	6752.28	6474.92	7892.47	7270.13	7536.79	8635.41	8584.14	6986.83	10139.5	6080.66	6198.21	8008.22	8124.74	6978.69	8853.92	11577.3
Q9NRY4	Q9NRY4	ARHGAP35	7908.18	7691.28	8514.86	7964.38	8091.51	6826.32	7746.11	6741.6	6775.4	6361.24	8095.49	7062.28	8577.2	7883.98	8195.92	7779.49	7268.95	9261.81	6490.25	3764.64	6755.42	7347.25	7576.27	7148.5	8027.05	10855.3	9158.98	8335.75	8444.8	7945.1	7577.79	6546.25	6645.99	9235.38	6866.54	7286.35	9324.97	7175.97	8269.52	6931.34	6544.55	7659.45	7350.81	6146.45	6744.8	7612.45	7073.73
P98171	P98171	ARHGAP4	3123.48	4187.94	2773.05	3476.32	3524.93	4401.5	4276.09	3046.31	3692.93	5290.65	3733.34	4225.39	4415.09	4409.7	3967.94	6216.7	2245.93	3639.56	6764.62		8688.08	3741.19	2673.62	3982.42		13558.6	5258.4			2264.28	5734.61		4954.4	4775.11	4950.4	3291.66	4522	4223.18	6017.67	7807.17	4444.14	4866.27	7298.26	4115.47	7278.64	5401.12
A6NI28	A6NI28	ARHGAP42	2750.25	2165.06	1519.42	2476.24			2577.5	1981.54	2632.43	3393.89		2490.48	2731.47	3056.37	3048	3623.66	2768.88		3249.49		3205	2809	4203.81	2811.66	5751.8	5407.1	2106.27	3327.91	4655.04	2408.13	2250.05	4633.39	3245.88	3431.73	1904.89	3821.01		2579.21		3410.48	3299.79	4196.71	3423.84	3092.6	3159.02	3598.73
Q92619	Q92619	ARHGAP45	11865.9	11798.9	6590.84	10821.4	12472.8	9829.63	8537.19	11838.6	11908	12545	11443.8	11328.7	12767.8	10038.9	10882.3	17338.9	13304	13695.2	16748.1	2385.79	12626.7	10508.6	11265.1	12482.2	10844.2	14046.6	14531.4	13994.8	11809.5	12992.8	15375.2	9943.02	10444.1	11875.3	10871.6	11769.5	15453.9	12677.2	16149.9	11700.9	11988.4	11879	15056.3	13272.7	4349.43	12513.6	12654.1
Q13017	Q13017	ARHGAP5	6897.72	7011.72	5538.62	6364.11	5821.82	8212.92	6447.52	5743.81	6104.98		6307.62	6734.38	5439.62	7654.77	8074.2	6815.61	7429.7	6691.32	6027.88	5997.32	4925.65	5630.75	8221.43	8033.08	9058.75	7932.74	8519	8294.17	6341.71	6820.98	6191.3		5856.84	5616.88	7158.09	7159.04	7687.28	8581.89	8555.03	8018.15	7502	4162.67	9819.43	6226.18	7361.36	8246.59	5923.02
O43182	O43182	ARHGAP6			4359.84		7108.77	3480	5840.34		5697.63		4987.01		3762.81	4409.12	4539.86		4359.17	4396.02	4202.16			7917.01		4948.24	5751.57		3907.92	4610	4369.33	4793.75	4796.56	5772.1	4896.27		3801.55	4761.53				4747.44	3711.56	5551.72		3468.63	5718.09	3191.46
P85298	P85298	ARHGAP8			3334.24	3342.56	4483.8		5019.2		2930.1		3075.49				2425.07				2088.13	1755.48		3554.95		2668.8					2683.61				2391.62			2423.66			3353.83				3276.42		5263.48
P52565	P52565	ARHGDIA	387316	368367	143951	346328	335774	377146	320556	330333	307918	346382	445434	274051	279252	413992	388427	452059	275812	324950	367884	195413	363471	342263	443130	345526	313605	320910	331279	290098	356512	436615	329906	270960	344018	335470	353525	358327	252399	368087	277383	314943	405531	252161	383128	341776	343499	281896	388425
P52566	P52566	ARHGDIB	121593	188901	108581	141469	130784	166811	225416	96168.8	177805	99188.2	207300	119123	176396	212175	179787	125145	205860	186184	189055	72607.4	192106	146013	228180	209652	207709	202594	169400	241234	231894	218197	227774	187112	209968	223029	259802	202690	189214	256108	247864	187978	250285	181999	202874	175180	127953	187476	236019
Q92888	Q92888	ARHGEF1	20765.2	22890.2	19158.8	22071.4	21692.6	17593.6	21933.9	24124.9	23355.2	26994.5	19638.9	24051.5	20665.8	21628.7	23612.3	24894.7	23157.7	24406.1	25691.5	19636.9	22764.1	19144.3	24154.1	21218	21800.8	27187.3	23709	24761	21992.9	22908.8	24980.9	22560.7	21760.8	23804.2	27728.2	23118.4	20007.8	26432	26787	24332.6	23367.5	18905.4	23713.5	21893.6	19548.3	25340.2	26019.1
O15013	O15013	ARHGEF10	7976.57	13373.8	5827.63	11430.8	11962.4	10175.2	8800.46	11855.2	13661.7	11109.6	11607.4	12423.8	15023.7	11260.3	13330	10085.3	13742.1	12098.2	10379.1	3323.11	12585.3	12148.6	15168.6	12158.2	9451.59	12204.8	13120.9	17021.9	19037.6	11388.1	13747.7	11263.2	12569	10599	9103.67	10797	12890.4	14200.8	12521.5	14062.6	12642.5	13409.5	13142.9	11925.8	4030.19	13906.7	14782.2
Q9HCE6	Q9HCE6	ARHGEF10L	6185.71	6293.7	21805	8986.43	10384.4	7391.59	9088.29	7007.18	7423.61	4767.17	6832.49	6761.41	9328.61	7432.91	8182.49	8654.76	8015.73	5441.26	7919.06	37988.4	6887.15	12558.2	5584.86	9019.89	7826.89	8772.23	8502.73	9569.64	5699.17	5710.05	9037.89	8977.44	7240.22	6830.15	5453.84	5654.22	8709.22	5706.17	9368.46	4335.19	5591.7	8095.18	8185.73	7547.98	8543.54	6817.91	9639.28
O15085	O15085	ARHGEF11	8262.2	8035.46	7202.74	8413.4	7839.87	6045.18	6909.92	10379.3	7700.31	7634.28	7016.73	8214.94	10311.9	7898.73	8032.04	7696.93	6324.45	7999.04	7946.48	2926.29	6816.2	7902.92	6007.5	7647.43	9060.38	13145	13826.3	12926.3	8155.44	8590.64	8564.09	5235.38	7522.21	8633.56	8627.21	7450.41	8703.47	6659.51	9307.72	8884.39	6970.3	7268.16	8242.13	7765.05	5091.41	8501.09	7774.67
Q9NZN5	Q9NZN5	ARHGEF12	79394.2	70561.2	38805.6	62788.5	50914.9	69502.8	51933.7	72385.4	60767.8	49510.9	60379.1	72280.4	80534.1	62706	70496.7	63087.4	74918.1	64558.3	53143.3	23431.7	75829.5	47788.9	70032.2	75810.4	43557.2	64272	73519.8	71296.7	71057.8	70910.1	57395.9	57923.5	66941.4	64932.4	61203.4	73973.1	60219.9	66501.6	63476.6	65686.2	73013.5	48667.5	74549.9	71535.6	24256.2	60983.7	65981.4
O94989	O94989	ARHGEF15	11654.7	10583.7	5217.07	10730.4	13379.9	14717.1	13235.3	11619.8	15095.1	7775.25	9865.8	14471.6	9830.24	9711.6	13965.7	15518.2	10790.2	14430	10407.3	2511.8	12153.8	9053.73	13468.6	11242.5	8899.52	12509.2	11409.1	9644.69	8659.93	11964.8	10965.9	8080.62	9855.99	13900.1	8982.61	10537.3	10866.3	13542.6	12625.7	18521.3	12924.8	8074.44	11858.5	10782.3	3675.81	11772.9	11483.6
Q5VV41	Q5VV41	ARHGEF16	21738.3	19612.8	12020.4	18317.1	16993.7	24362.1	16406.4	22129	18803.6	19139.2	18667.3	24292.3	20099.4	23008	24339.3	23010.4	24379.2	26781.5	17204.5	9458.72	21703.8	21360.3	17812.9	23432.9	21172.8	24280.1	20679.1	21434.2	24741.8	19300	18359.1	25121.5	22598.6	23471.6	25350.1	23392.5	17561.8	22932.1	22619.4	13160.6	23886.9	16549.4	23393.2	21752.5	15505	20906	21535.3
Q96PE2	Q96PE2	ARHGEF17	30300.6	30602.6	14672	30332	24373.4	32154.1	32605.9	34431	32973.4	35719.3	27869.1	35131.2	32871.5	35056.1	36996.2	31281.6	33511.1	39658.8	27312.7	5757.49	30913.3	26509.4	40124.3	28856.7	25998.8	28275.4	30543.5	29463.6	29218	35094.8	27178.9	32232.9	33550.4	39917.8	30348.4	34114.4	24814.8	40275.8	30299	41085	38133.3	20664.2	33726.7	29828.6	13920.6	32161	31853.4
Q6ZSZ5	Q6ZSZ5	ARHGEF18	11703.6	12335.3	6816.48	10216.8	10144.6	12028.7	9583.64	11796.1	9211.57	8760.02	10661.8	12125.9	14578.1	11908.6	12224.2	10119.1	12602.1	12875.2	9879.39	8478.37	13033.6	9035.12	9879.08	14247.5	9883.07	14538.3	14509.2	13245	13658.7	10293.7	11983.8	9630.49	10354.8	12308.3	12511.8	12429.8	11384.5	11122.7	12125.2	11504	10317.8	10810.6	12173.5	11338.9	6616.64	11014.9	10784.1
Q92974	Q92974	ARHGEF2	23666.8	19932.4	15333.5	17555	15172.7	17777.3	16556.2	19269	19272.5	20855.9	16558.5	19608.8	20884.8	18483.3	19792.6	20133.3	22503.1	19101.6	18473.2	6309.1	22201.5	14591.6	20705.7	23714.1	16847.6	22890.5	25297.8	23049.2	25141.7	21737.7	22533.3	21809.2	18992.8	19571.6	21122.1	19283.9	21211.8	20435	21613.2	21746.6	20475.4	20169.2	18054.1	19438	15302.5	17986.9	20631.3
Q96DR7	Q96DR7	ARHGEF26	7263.32	5710.1	3749.16	5865.03	4900.89	6595.99	5637.89	8664.28	5709.81	9020.86	6837.54	7734.59	5910.83	8106.36	7342.33	6586.44	6940.57	9031.92	6195.8		8149.73	4993.64	6241.31	4636.35	6528.76	6480.11	6625.05	9215.5	7039.69	6858.14	6675.95	10085.6	5169.83	7457.25	8653.16	6741.99	4831.32	6256.06	6162.93	6119.35	6182.08	6049.01	9079.63	5796.25		6016.54	7400.51
A1IGU5	A1IGU5	ARHGEF37	32039.1	32760.2	15363.7	27144.5	21287.7	26523	21360.3	32756.6	27038.1	29751.8	32475.9	22553	30025.8	32092.5	30375.6	27478.1	31021.4	36284.7	25310.9	19997.7	26051.8	22272.6	28359.9	29345.8	20559.5	35724.3	35750	39645.9	35314.1	25688.1	21877.2	28152.1	27156.7	26795	32093.7	28899.3	29277.6	30694.2	28714.8	19621.2	29411.3	20353.6	23716.4	30982	9160.08	25255	27723.3
Q8TER5	Q8TER5	ARHGEF40	14353.8	16023.8	9544.66	11929	12987.2	14061.8	11601.7	14010.7	13039.5	19034.5	13017	14435	15864.5	13423.9	14280.8	15656.8	15584.3	15904.6	11029.3	10929.7	15984.7	11655.6	14611	14819.2	13344.6	19252.1	14923.7	15766.1	13363.8	12723.7	12831.2	17744	12393	14538.4	13925	13188.4	17276.5	13243.5	14308.5	16748.5	13803.7	12759.9	15381	12143.4	9356.15	11813.4	12524.9
Q12774	Q12774	ARHGEF5	3890.83	4474.06	3963.25	3581.7	3863.66	4203.77	4419.58	3587.6	3297.15	3331.11	4258.34	5204.26	3523.71	3232.54	4702.27	5354.33	2775.87	3572.35	2797.16	7043.11	3169.18	4583.58	3219.01	3201.43	5474.05		3626.27		2697.84	3248.34	3797.8	3760.3	3521.77	2739.29	3752.57	4018.91		2563.22		4903.85	3138.84	2385.12		2883.7	5464.95	3558.27	3540.92
Q15052	Q15052	ARHGEF6	19212.3	21187.7	17149.9	15986	21654.4	19006.6	19640.3	16485.7	19479.1	18345.3	18898.5	25612.5	23168.2	19870.6	20381.3	19250.1	23045.5	22669.4	23081.4	5191.86	21327.8	15063.4	25565.3	18546.9	20059.7	24431.7	18932.5	28575.7	20393	18292.7	22930.4	22209.5	20898.3	21184.9	20988.8	18892.4	21039.7	19355.6	24330.2	27761.3	19284.4	20242.7	18738	16556.6	12521.3	23470	20566.2
Q14155	Q14155	ARHGEF7	19096.4	23815.3	19261	22324.7	20401.9	23854	21216.2	22204	23377.9	20549.1	21169.1	15811.9	20058	23468.9	24925.5	19633.1	22757.7	25411.7	20279.3	13652.2	23014.7	19741.6	23086.9	22700.7	22643.6	22032.2	23304.8	24345.8	21090.5	24674.1	23065.7	25619.8	22110	22659.8	22769.3	25950	21371.1	24955.7	24850.4	23441.8	23405.4	19357.1	21028.4	18866	23566.5	22368.3	23903.6
O14497	O14497	ARID1A	6622.08	8385.43	5334.95	5858.72	6661.74	6215.67	6541.6	8246.06	8130.07	11794.8	5363.1	8707.82	9533.45	8338.3	8557.11	8111.74	7031.31	7211.41	9954.71	4025.71	7475.85	7418.77	8198.21	8186.99	9269.19	9392.48	6765.74	7110.93	7701.27	7619.65	6682.43	8911.99	6994.62	7720	6896.25	5368.29	10354.7	7566.41	9345.53	7099.38	8449.83	9722.3	9570	7971.94	8311.93	8249.21	8544.2
Q68CP9	Q68CP9	ARID2	3716.36	2503.92	3375.1	1644.77	3972.94	2579.21	3226.76	3418.01	2865.84	5862.12	3011.11	2858.03	4083.87	3237.48	2487.17	4218.72	3404.35	2821.91	2641.17	2361.5	2983.55	2582.72	2737.17	3049.15	4560.85	4140.2	3161.5	3079.45	2559.82	2830.13		4013.54	3065.84	2330.87	2679.78	2518.72		3112.45	3729.74	2835.66	2667.2	2088.32	3020.05	2943.06	3445.52	3605.34	1820.87
Q9Y4X5	Q9Y4X5	ARIH1	8664.29	9881.56	7454.4	8577.69	6399.59	9610.65	9021.66	11207.7	9211.04	8157.11	12464.7	9789.36	8886.7	10312.9	10530.7	9675.39	11535.7	11269	9123.1	13606.2	11035.9	8957.34	10834.4	10344.3	10430	8293.45	9615.59	8271.44	7936.21	11684.1	11041.9	7928.38	11400.7	10454.9	9786.92	10993.7	7102.02	9754.68	9830.58	12175	13596.1	7265.28	9486.35	10132.5	9974.4	9427.68	9696.21
O95376	O95376	ARIH2		2604.94		2404.17				4288.16	2275.43				2792.64		2922.76					2744.65			2636.31						2534.27	2683.7								4150.04				3231.85					6487.78
P40616	P40616	ARL1	14719.5	22746.1	19261	10478	16761.9	12311.7	18695.6	16081.2	6988.96	30644.8	12170.7	28282.5	19515.1	14893.3	10153.7	22896	22364.2	17358.9	29481.3	18820.5	29042.1	25411.6	12797.3	17768.8	16299.2	19327	26496.7	12672	16275.8	16151.6	31393.1	21079.2	15218.6	26457.2	34145.7	9304.04	17101	22520.1	29478.6	14444.1	15043.9	31970.4	25300.9	16036.4	21650.5	18317.9	32108.8
Q9NXU5	Q9NXU5	ARL15	20788.8	13386.7	11841.9	18217	24158.4	16093.4	16667.1	17764.2	16487.6	8465.19	14655.4	12375.2	14142.5	14816.3	14609.4	16185.5	13490.6	18928.3	13128	5516.41	20459.8	20391	13708.7	12155.2	7293.12	13682.8	13986.1	11189.2	11906.4	13915.9	10716.5	6995.2	12490.9	12497.1	13437.3	10753.5	12576.7	11602.8	10428.1	13310.7	11402.1	13001.7	16541.4	12454.3	21636.5	11830.2	9947.22
P36404	P36404	ARL2	28961.3	27060.1	41675.1	31812.8	24502	25088.3	27986.5	30777.2	19767.1	26614.2	24963.7	41828.3	33850.5	26247.3	20913.9	36360.9	18931.6	39032.1	28451.6	9407.54	31607.2	43354.8	28056.4	34897.7	32486.5	25457.7	36800.2	25744.2	30990.9	20767	34563.7	26325.9	22726.6	30305.5	28530.1	21316.3	37281	26416.5	39988.6	22752.2	21986.3	49283.6	34366.9	25806	32297.6	26902.2	28589.4
Q9Y2Y0	Q9Y2Y0	ARL2BP				6573.3	5188.36	5718.58	4077.54		7086.27		6682.53		8951.99	11280.3	6152.66		3709.37						7774.22	7718.46	3912.83			10037.9	9336.55	5485.31			7281.9	8609.72		7371.42	5171.27			7230.33	7454.6		5749.63	7097.07		6992.99	8535.98
P36405	P36405	ARL3	88174.9	94288.5	65729.7	76856.5	67580	67101.7	59960.9	66746.6	72338.9	45975.9	84832.6	74728.5	78479	72654.9	63142.4	63432.4	77925.5	75233.6	79048.8	21135.3	85608.1	83740.4	56266	75865.7	51458.8	75642.4	83999.4	70385.9	62300.8	67091.2	80255.1	71213.3	82676.3	76669.8	75422.8	72091.8	76621.9	81685.7	77401.6	51834.9	58376.5	74450.3	70581.9	75363.6	49781	69942.3	68556.2
Q9H0F7	Q9H0F7	ARL6	1155.92	2238.05	1830.72	2031.6	3910.43	2613.35	2308.48	2605.28	2776.11	3027.51	2449.07	1804.76	2319.79	3647.54	3077.42	5763.81		3749.04		1109.88	1905.1	3501.66	3075.96		4415.29	1695.52	2592.65			2804.63		2603.69	2897.99	2167.32	1952.94	3782.37		2503.26		4093.43	2727.39		2949.97	2779.83	1196.28	1589.2
Q15041	Q15041	ARL6IP1	7519.41	10678.1	41003.3	12752	9566.73	10572.8	11895.4	6533.58	11303.5	6240	9638.76	9093.04	10128.2	9946.54	9429.71	11993.3	11890.9	7633.17	12959.2	21790.7	7109.14	16695.3	7570.37	11780.5	2869.34	7410.47	8542.21	9123.69	9548.8	7731.02	11529	2720.41	10360.4	8443.09	5785.73	7476.52	10268.1	7946.86	8101.67	6284.31	8573.46	9215.2	7228.24	9089.45	18469.5	8744.59	8561.39
Q66PJ3	Q66PJ3	ARL6IP4	6805.52	9943.02	9479.16	8969.7	5859.19	9346.74	5039.14	8170.06	8555.01	6771.92	9551.81	5740.32	9594.71	9612.96	10123.3	6928.4	9442.54	8855.31	4396.06	3043.14	10672.9	10266.4	7952.18	7454.44	8028.88	8856.21	10346.7	7284.96	9921.33	9632.26	13661.4	8739.68	10996	8454.26	11182.7	11055.5	6141.23	10737.6	8771.78	9075.17	8764.34	8612.57	8387.02	11236	11614.3	7227.72	6590.45
O75915	O75915	ARL6IP5	37505.2	87702.2	36729.4	61365.5	89258	94190.4	81398.7	58211.3	98174.5	50436.7	59935.9	48571.6	87705.2	47913.1	86803	53981.9	76086	76039.4	92808.2	24740	84710.4	96369.3	108169	64796.2	30967.5	60381.2	87021.3	81336.4	70266.7	84433.6	78064.8	60979.5	80394.5	67004.4	82400.5	91338.8	65382.6	73937.9	76245.9	82351.9	79667.3	56192.3	110262	76843.7	96845	88418.9	65146.4
Q8N6S5	Q8N6S5	ARL6IP6					4914	6206.8	4543.57	3835.23	3412.7	4260.81		6473.1	3986.54	5962.1	5700.37	6664.96	5430.59	6736.57	3760.49	4358.33	6725.65	5226.93	4848.44	4624.73	6229.65	8689.54	6916.9	7861.24	3998.24	6403.31	4836.2	7009.7	7046.78	5431.66	6191.09	6226.62	15787.9	8945.24	7573.51	10554.6	9167.55	5333.38	8501.21	7575.64	7518.46	8078.31	9931.81
Q96BM9	Q96BM9	ARL8A	21046.2	23412.9	193885	27003.5	19768.4	22150.4	24592.2	27611.1	29233.1	27223.9	23494	15085	38148	24860	25692.1	20812.2	21101.5	24798.8	30314.2	11550.3	31153.1	31166.6	25020.8	37585	24353.5	31221.6	27603.5	41765.3	33878.8	24047.2	30227.3	38490.1	32401.8	29696.9	27911.4	24794.1	19283.9	25348	27587.9	25323.5	28782.2	17617.8	274967	28447	24248.4	24892	19067.7
Q9NVJ2	Q9NVJ2	ARL8B	63237.4	85091.2	68176.6	82989.3	60412.1	66967.1	71673.2	101018	75663.8	61687.4	66577.9	76516.8	93418.5	75465.1	67502.5	60334	82251.5	91853.2	67752.1	117211	78820.4	61514.7	72111.2	86651.5	59366	87249.1	95990.2	68859.3	79175	72182.7	85810.3	71118.3	74515.2	93259.5	84861.2	75178.1	56319.6	73824.7	89275.7	77264	74009.1	75598.7	82662.6	80626.1	53360	94448.5	90295.9
Q9NVT9	Q9NVT9	ARMC1	19208.8	16679.2	19642.3	24507.9	22079.3	22318.2	26374.6	21601.6	22101.3	22263.7	19269.4	19902.1	20085	18984.9	15497.4	17741.5	18860.9	20484.7	19417.3	11787.9	17266.3	29230.9	16890	19622.9	29250.8	19932.7	19505.6	19726.4	17947.8	15716.7	18350.7	25471.6	19559.7	15012.8	16274.5	15687.3	24020.7	17732.6	19020	14105.5	20108.1	22335	25589	18231.9	24275.5	15784	19276.5
Q8N2F6	Q8N2F6	ARMC10	20187	16194.2	24558	12896.5	20368.4	14390.7	23385.6	22921.4	15983.7	22146.9	15124	16693.6	24810.4	18833.7	15519.8	20071.4	16957.6	20501.2	19526	16517.9	15540.2	25332.9	16074.3	19544.8	24310.2	19209.9	20900.3	16987.3	17994.1	20173.9	20125.4	22106.3	18539.1	22674.9	20093.2	19151.7	24955.4	18345	23509.7	20648.9	21411.3	20325.9	22375.2	17833.1	25259.9	16032.7	16365.6
Q6NXE6	Q6NXE6	ARMC6	3750.78	5782.57	2528.24	5004.25	5069.89	4218.85	7276.95	5436.84	6041.77		4719.2	5180.41	4092.74	6192.63	6843.76	6245.15	4280.34	5427.52	3588.33	5960.78		4871.97	4175.55	4557.69	9296.54	4743.55	4482.69	3003.82	3023.69	5243.11	3907.22	7113.73	3628.7	5247.79		7507.3		4866.64	4126.15	5918.92	5258.4	4515.05	5867.31	5752.93	7427.45	4139.7	4159.71
Q8IUR7	Q8IUR7	ARMC8	15099.8	12586.3	12006.7	12010.3	12810.4	11509.8	12926.9	15440.5	11900	17569.6	9907.92	15364.8	13555	13141	13913	16295.4	13618.5	16642.7	12395.3	9431.52	14720.3	11462.8	12128.3	12907.2	15599.4	14919.4	14294.3	14566.8	11018.5	12037.5	13470.9	18884.8	11424.2	14923.5	14164	12091.3	11213.1	12557.9	13847.1	13102.8	14407.1	12726.2	13238.2	12381.4	9429.71	11880	14484.6
Q9P291	Q9P291	ARMCX1	21077.4	21042.4	15376	18370.5	21591.6	23707.4	19654.5	23642.8	20292	17122.4	18274.2	18837.8	24326.6	21064.2	22795.5	22371.4	24456.8	22191.9	16644	3385.63	22522.2	21789.8	20659.9	18587.5	20533.6	26534.1	22879.3	24177.9	25336.5	22837.9	21170.8	19236.6	21641.7	22934.3	15199.8	20810.6	22554	16394.9	22535.7	15740.8	20382.6	21764.9	20450.6	20498.9	27544.9	22153	24202.1
Q7L311	Q7L311	ARMCX2	8042	10625.9	17969.6	6811.92	15386.8	7534.07	12033.6	9811.07	8674.4	12573.8	6347.52	14578.3	12930	9178.67	10699.5	22470.4	9832.88	8072.26	11635.7	3834.43	9524.65	10318.4	5391.2	11154.3	18873.2	15446.6	13921.4	12101.4	9291.47	11631.1	10942.2	20709	14307.2	12829.1	11744.2	9327.93	12039.6	13509.6	12947.8	14667.2	13192.9	9357.14	13565.8	11722.8	17884.2	13702.7	16913.3
Q9UH62	Q9UH62	ARMCX3	9430.44	9453.94	7577.73	6048.32	7055.57	7013.42	6663.36	7707.11	5449.33	15387.6	9570.73	8842.12	9105.67	11578.4	8467.99	9934.07	7052	8579.89	8997.54		7461.78	6043.64	6059.05	8087.05	7288.85	11099.7	14233.4	8636.95	11173.5	7002.95	7253.93	9445.23	6844.76	8985.65	10017.3	6322.87	10318.1	7289.32	8909.83	7872.27	8475.49	13701.5	12810.2	6196.86	7501.74	5597.91	10520.9
Q7L4S7	Q7L4S7	ARMCX6		5171.13			3454.64	3363.36	4759.54		3109.01		1623.94		3451.77	5798.18	4455.66		4933.92	5575.42	3615.39	1747.84	4981.38	4570.63		5156.09			4757.1	5979.94	6294.71	4923.2	5796.11		5231.91	5713.16	4931.99	5325.43		4297.24	4106.73	4160.3	4783.55		4422.61	6746.26	6194.85	5579.85
Q5T2E6	Q5T2E6	ARMH3	1232.56	2007.8	1764.42	1784.07	1059.56		1591.97	2388.22		878.652		1740.47			996.86				1205.81	1301.37	966.57	782.315		1452.16		1392.42	1335.85		968.796	1346.89			1502.75		1456.68	1793.11		893.795	1693.84			1091.53		1602.97	1441.83	815.437	1163.38
Q86TY3	Q86TY3	ARMH4	1587.64	3310.19		3465.01		2894.71	1871.02	1522.05	1669.4		2124.19		2852.97	2720.59	2797.85		1865.03	2740.71	2032.1		3458.69		3892.84			8152.1		3238.03	2627.12	2921.11	1887.64		2493.05	2814.43	3148.88	3475.39		2367.87	3418.44	2867.16	3012.69		6024.63	1673.02		2096.92
Q9H993	Q9H993	ARMT1	11937.8	16346.9	23472.5	16749.1	19688.8	14440.9	17586.3	11914	15504.4	10658.6	19005.3	12041.8	17332.3	10780.6	10841.9	11581.7	13007.9	8879.95	15721.9	12008	12919.8	19578.9	14007.7	14519.1	14481.2	14791.3	12275.7	10400	14865	11896.2	15635.8	9361.19	11287.7	10139.8	15517.8	11795.7	14388.8	11487.3	13963	10500.9	11862.9	16067.9	17506.3	11333.4	15549.7	14435.5	10910.8
P27540	P27540	ARNT	3675.47	3854.36	1633.62	2881.54	2765.86	3531.58	3939.91	3412.2	3291.65	1107.33		4283.96	3171.15	3045.23	4046.17	3542.51	2684.67	3190.36	2142.78		7320.92	1860.37	3348.57	2699.78			3245.56	3461.72	3034.82	4526.55	2873.66		2618.05	4037.69	4013.66	5014.18	3180.09	3660	3136.39	3113.66	2894.23		2568.22	2704.99	2471.88	2585.05
Q92747	Q92747	ARPC1A	260236	228348	155112	205774	146868	206364	202833	233953	211762	154475	178498	207689	195784	227124	238945	130023	229563	289488	221131	212813	231229	188845	192744	231501	145370	184110	293119	208819	207845	217691	236503	220289	209370	256919	246909	247084	194909	247768	241694	224675	225718	222836	209257	229289	99892.1	246331	235845
O15143	O15143	ARPC1B	73701.3	77777	43460.5	69793	69681.9	73627.3	66136.6	95863.2	66688.4	62708.9	57232.3	72247	70029.6	66350.6	76757	78243.7	79859.2	85227.8	74120.3	29623.2	85028.7	57894.8	78602	66991	47176.5	68148.2	93427.4	70784.3	64133.5	79765.2	71755.5	51238	72517	90124.1	94030.4	81568.2	59660.7	80246.5	70577.3	100117	90659.3	59206.5	75166.7	63198.9	45932.4	89265.4	78529
O15144	O15144	ARPC2	264023	307821	214614	237634	233119	232789	207714	298830	227381	242956	283879	292957	303615	271557	256060	297547	263016	338238	338976	201741	258568	242973	356218	319919	162821	259587	376605	290840	341398	259413	322821	203002	267631	292475	306243	209182	251660	291516	277037	260002	275768	274155	332885	242644	134379	316972	332707
O15145	O15145	ARPC3	197201	329680	198367	404219	370556	335929	328291	420762	382082	245140	319062	227912	375837	462996	424073	256478	340276	286592	339106	379111	363986	295314	504830	406971	204211	378559	338342	462030	448034	371776	280463	180580	388511	250312	337213	371797	246353	367124	339359	366652	495108	313991	387652	259692	195682	278817	343200
P59998	P59998	ARPC4	525608	598990	303302	362837	360576	354131	417406	514558	349853	596708	434680	499092	534616	431123	518106	594824	423427	721612	425122	390248	506556	400348	401244	422126	497388	418703	600826	354133	373363	474558	431045	513474	369440	572561	553293	420261	371620	463951	487989	445838	438279	379954	556316	369936	191708	385360	417310
O15511	O15511	ARPC5	231063	167469	153553	208525	200449	210109	117888	128847	164545	215737	194296	57748.9	296264	273429	226718	315345	180234	169229	210655	26009	202633	156889	200668	247869	116365	245327	264777	265438	344695	208898	173441	105611	92936.6	201887	198363	137453	94716	215106	209986	137811	164544	216771	197733	139163	65464.6	130105	64424.1
Q9BPX5	Q9BPX5	ARPC5L	90725.7	130315	120656	66664.2	76323.6	56590.6	67894.7	86652.4	59030.9	83822.4	90138.2	92662.7	83586.8	63030.6	59832.5	86399.4	91792	89320.7	108663	138013	121397	90959.3	71289.5	90511.3	73219.8	110795	162186	78157.3	73688.2	68058.3	109255	75755.9	56160.7	107557	91267.7	75116.6	90240.2	86860.7	125194	93574.2	69581.1	108335	78668.5	60587.9	63171.2	78690.1	105926
Q7Z6K5	Q7Z6K5	ARPIN	22491.9	20536	11184.3	18759.1	20528.4	17541.5	22721.5	12509.5	23954.9	22065	24290.9	12090.8	22011.2	29357.6	32540.4	30253.9	41406.7	30667.4	26804.5	17207.8	33544.9	25094.1	28778.9	30657.1	30598.7	54955.6	34896	27607.9	28206.8	36579.7	28991.6	34714.1	32586.7	34035.6	37056.1	33917.6	24819.1	38273.1	37600.2	33678	34127.8	32962.5	38606.4	34603.8	16518.4	32762.2	29589.5
P56211	P56211	ARPP19	25385.8	39206.6	13691.3	30723.1	20685	29834.8	33081.2	25488.7	37024.9	14646.5	33795.4	8875.34	25069.9	23897.8	33843.6	23074.7	33032.5	27617.3	29104.8	7321.63	43303.6	26249	29541.1	23779.7	29311.4	34358.9	28986	29608.8	24403.9	36091.7	26665.1	31190.6	31398.5	29999.9	37022.6	53012.4	32007.9	32120.4	36938.1	23616.2	19543.7	37993.8	30961.9	32770.8	21469.8	29129.9	31595.7
P49407	P49407	ARRB1	44616.1	47626.8	22521.3	35426.6	22858.7	33611.4	27685.3	42037.9	29564	54343	29587.3	45400.3	36358.9	35406	27439.6	37720	47560.1	45821.8	29303.3	14549.8	44782.7	31295.1	51601.8	40378.8	38501.5	41751.6	40096.3	36952	46290	29146.1	37278.2	45613.1	31826.2	49767.1	37407.9	31058.9	29412.3	32562	39266.3	34124.1	35365.5	30076.9	33291.9	30641	12379.8	43488	39966.5
P32121	P32121	ARRB2					4704.22					4958.97		3935.23				5474.76			3108.43	3062.98											3372.41	4818.32	2594.32		5114.04
Q8N5I2	Q8N5I2	ARRDC1	9964.39	10032.4	7208.87	7887.67	8882.25	8870.09	9489.66	10908.7	8281.34	10432.1	8380.94	7531.59	5646.53	7096.63	7350.03	14603.5	10737	8267.24	6324.22	4589.35	8029.54	9865.24	4914.55	5660.02	11429.3	6336.1	7709.27	7151.58	5830.29	6676.27	12006.2	12916.8	6011.87	7699.55	8116.6	6149.66	6704.85	6784.07	9102.63	9127.01	11487.3	10123.8	9590.21	6698.15	11559.4	6566.07	8842.75
P15289	P15289	ARSA	8508.46	8247.82	5725.23	9619.3	8313	4064.67	11302.4	5967.39	9382	4167.57	6980.76	10293.8	9738.52	6184.82	4776.97	9469.2	5054.94	11271	7979.74	4715.58	8854.72	10356.9	8849.48	3902.45		6685.92	6190.92	5750.8	3965.34	8536.79	5732.36	5555.02	5833.96	4322.68	12280.7	5689.17		5484.03	9027.79	3552.07	5886.72	5680.34	13914.3	8096.68	6810.29	11651.4	10722.5
P15848	P15848	ARSB	9144.45	4432.88	24787.2	7631.77	34503.8	8930.5	10132.7	7302.71	10941.5	5949.33	5711.99	7888.96	6551.46	7923.79	6654.31	12954.8	6862.57	5666.32	7778.7	1800.95	7346.89	36540	5662.04	9989.13	8821.83	5298.11	4941.58	5896.13	7388.12	5663.19	12109.1	7533.19	8470.94	8258.64	8368.72	5389.1	8496.48	3731.58	14128.3	5232.75	6781.19	15537.4	6806.67	5866.72	10178.7	6571.11	6988.6
P51689	P51689	ARSD			5102.28		4161.66		4496.9					4975.9	7440.29	5466.92					3346.18					3038.51			2968.55				3991.38		1890.54					5579.82	2587.68	3163.46		2947.01			11268.5	4596.12	3591.1
P54793	P54793	ARSF			14064.8	3184.81	4658.52		15072.9			3034.54	3131.96			2240.14			3436.33		2098.5	15350		10112.1			3154.66					1857.17								2095.86	4573.37		2883.92			2810.94			3954.34
P51690	P51690	ARSL			12819.3	4733.29	8236.13	5100.06	8951.19		6391.58		3757.93	3391.16	4515.15	4765.25	3394.01	4021.35	3388.25		6629.59	1312.04		12558.5		6322.69		4105.96	2118.48	4818.58	2891.19	1690.31	5028.33	3278.43	3886.23	10977.6		2562.85	8206.78		8789.86		1764.46	9039.22	6021.49	5748.24	5512.52	2095.73	5318.28
O00192	O00192	ARVCF	14474.3	11788.6	7703.19	13796.4	13331.5	12306.7	15302	14901.2	15085.6	14514.2	12354.1	9146.19	8333	15590.8	12051.4	13047.7	9301.46	16640.3	12538.5		11417.4	15525	12989.6	11452.4	15081.5	13030.8	8731.15	9844.11	9857.94	10544.1	12204.4	14687.3	13369.2	12706.1	9823.03	10899.2	11832.8	14926.7	13209.8	17156.9	11434	7501.8	12395.2	9320.32	16614.9	10670.4	15425.7
Q9HBK9	Q9HBK9	AS3MT	4287.4	3727.4	5025.13	3901.21	4663.57	4003.29	4350.15	2941.51	4585.06	3772.86	4422.48	2918.01	3677.05	2872.97	3831.22	4333.53	3002.34	2748.69	2799.06	1555.11	4301.94	6463.21	2304.13	4624.08		2926.43	3314.68	3879.05	4302.93	2919.54	3749.33	2314.92	3491.95	3439.22	4664.76	3233.59	3742.25	2770.8	2970.38	1742.17	2973.4		3338.56	3631.26	2326.5	3368.52	3138.82
Q13510	Q13510	ASAH1	47582.3	49746.5	55246.7	51503.6	70015.8	51546.9	84031.7	46678.7	38633	33534.1	50271.4	43858	45812.1	35512.7	26258.5	59909.7	58385.6	63260.1	62710.5	39609.3	49193.5	81266.6	41196.7	33740.5	38000.5	64915.5	58879.3	47348.4	35475.5	49420.4	58556.9	36591.7	51230.3	58454.6	58780.3	38173.6	94945.2	33396.3	81356	54955.8	55413.4	130602	42242	54466.1	142217	45558.5	60643.2
Q9ULH1	Q9ULH1	ASAP1	8268.06	8160.46	5896.7	5949.08	8659.9	6952.02	6123.91	8004.81	6665.97	7293.65	7124.59	10740.5	8148.41	6851.78	4769.21	9224.49	6685.55	6961.69	7653.32	3690.12	7730.99	5820.64	7801.22	7604.05	7157.46	9187.92	9099.86	9581.46	7604.43	5958.92	8145.03	7023.62	6750.81	7491	8406.97	6336.96	6762.43	5783.25	9792.95	7247.79	6542.6	7096.69	7139.71	6664.71	6097.27	7623.64	7758.6
O43150	O43150	ASAP2	8850.91	12732.7	30935.5	10577.9	16944.5	26784.5	11659.7	12652.7	16961.3	11037.5	12738.7	14084.6	22381	15208.7	11570.7	14046.7	14014.4	12104.5	12153.1	19347.9	13071.5	12489.2	12754.5	15118.2		18430.4	13687.3	12143.6	13199.5	14938.1	13806.3	12593.9	13128.1	14124.1	9838.67	13478.5	15913.5	13037.3	16717.1	13175.2	15967.5	16299.6	11207	15914.8	16474.3	13455.1	13076.4
Q9Y576	Q9Y576	ASB1		2088.87	1560.89	2138.21					2475.1				2734.42	2018.09	2589.2		1965.12	3081.73	2055.05							2851.96		2761.25	2522.87				2017.2		2413.32	2375.51		2381.03
Q96DX5	Q96DX5	ASB9	5407.81	4415.87	11272.9	8533.75	6524.58	5797.86	5623.9	4485.63	5590.74	1467.87	7498.47	3138.99	7380.05	3910.46	3493.86	6305.07	5485.33	3448.53	5394.94		3866.37	9027.48	4450.58	7214.33	6915.78	5386.4	4672.85	4016.08	4697.78	3198.61	8438.67	4315.72	7072.05	3863.62	2662.8	4359.57	6684.93	3262.08	6373.55	3652	4001.16	9622.46	7218.52	5325.58	4284.47	4554.8	5225.56
Q9H1I8	Q9H1I8	ASCC2	6666.76	6072.12	4474.02	6592.52	8535.89	8838.7	6141.31	6428.59	10715.9	6624.64	8189.88	5489.07	9109.51	8567.89	7762.35		7210.45	8470.15	8959.78	13815.1	7503.18	8443.51	11249.8	9102.44		8477.97	6050.76	9262.79	8770.11	10854.1	9058.41	5902.86	6775.3	7448.75	8366.18	6967.92	4746.69	9021.03	6717.8	10060.5	9681.02	6424.72		7850.07	4094.66	9416.07	7234.51
Q8N3C0	Q8N3C0	ASCC3	6045.54	3357.74	5235.63	2969.17	4289.78	3521.25	4138.72	5654.18	3374.58	12213.8	4853.56	5721.62	4212.12	3205.33	3189.72	5628.1	4546.43	5001.27	5147.88	8500.04	3673.75	3167.35	7568.47	4465.72	5375.15	6541.47	6576.17	5961.24	4789.4	4157.02	4599.01	7291.61	4357.76	5977.7	4186.88	2731.56	4922.83	3542.58	5618.75	5953.06	3340.15	4894.15	3395.12	3667.74	2836.53	4627.26	4531.86
Q9UBL3	Q9UBL3	ASH2L		7559.55	10906.2	2799.76	9179.39	5291.64	3409.2	5893.93	4601.5	20688.4	6036.54	6343.39	9503.56			9199.65	6800.6	6672.86	9118.86		6146.89	8638.43	5718.34	5176.19	7041.14	17176.6	7475.54	13828.5	9541.48	2261.52	7374.07	6391.9	7898.23	2890.27		5547.63	11058.8	6523.62	6719.04	3169.72		6188.66	8831.42	7366.71	1620.81	6275.6	6283.45
P04424	P04424	ASL	42834.5	37649.5	121517	54382	59343	42564.7	55966.6	40639.6	45942.9	27891	49087.3	43416.2	49444.2	51052.5	40504	45287.6	35203.1	30969.8	40792.9	15782.7	44181.5	95899.1	34003.6	42572.8	44723.3	26167.8	36520.5	26599.8	38735.8	35289.4	45602	35667.3	41454.9	34131.1	34959	37849.8	48574	45769.5	46278.1	33226.6	34132.1	52207.4	53221.3	51232.8	31738	32221.7	36076.3
O95671	O95671	ASMTL	30853.1	45300.8	19927.6	34246.2	39481.6	40991.7	32194.1	34359.4	39793.5	57847.2	38721.8	31350.6	32777.1	42731.2	43790.9	38770.9	40394.2	56524.7	33483	23416.7	45527.1	37042.9	31759.8	37474.2	36414.9	38514.7	36324.5	42787.2	41381.4	33596.1	24254.9	52236.6	36538.7	38211.2	31303.5	44960	31125.9	43757.4	34200	26425.3	41769.4	35429.7	32396.4	43771.4	19075.8	37191.1	36288.1
P45381	P45381	ASPA	16987.9	7731.8	42292.2	23067.6	27514.9	21797	27114.3	16889.7	19203	10414.6	22825.3	16919.4	21389	17902.2	16484.4	19318.9	16539	14195.9	14975.3	4078.38	15155.2	32777.8	18174.3	16552.4	19941.7	15016	15139.5	13004.4	15833.9	13659.3	19645.8	13029.5	18487.8	13452.8	10807	16193.3	16962.7	17171.4	19821.2	16261.7	13498	17441	16665.7	16399.5	13353.6	17614.9	17146.3
A6ND91	A6ND91	ASPDH	29446	26325.1	125537	56811.9	56348.1	33149	57710.3	23829.8	45133.4	27010.9	38184.8	37164	41081	29543	24137.3	43486.5	34816	15739.4	36422.4	6972.66	31375	105716	21205.2	32762.5	49010	17604.5	24733.1	20927.5	27308.2	15113.9	43312.7	32110	31176.8	20413.8	11106.4	22761.7	35538.4	26203.3	33709.7	11349.4	20844.8	39823.3	36521	43458.4	29229.8	16839.6	27531.9
Q86U10	Q86U10	ASPG			4902.53							5547.88		3444.18	4683.7			7494.81	4566.36	3269.74	8319.03			7108.55	5179.54	4536.48				3256.7	4739.7		3664.92			3944.42										2326.6		7267.87	3953.97
Q12797	Q12797	ASPH	38988.7	40608.8	38741.4	51286	49761.3	52773.8	49218.8	46506.5	46641	44054	48581.4	42042.8	43709	44764.6	47322.3	49462	52244.6	43869.1	57076.4	27699.4	49151.6	64438.2	55520	45226	45466	47873.5	47113	56360.6	52896.1	49465.4	45065.9	39530	49486.8	36487.6	56371.3	54282.1	43005.4	39985.6	40787.9	41685	39500.5	39856.9	46588.3	40832.4	63694.9	48447.9	42096.9
Q9BXN1	Q9BXN1	ASPN	42417.1	15232.8	45418.6	64180.3	26302.4	68090	42189.5	20859	31386.9	7960.63	43649.3	13954.4	67872.9	14134.2	22177.1	30265.4	20953.1	9793.19	37025.9	14166.1	20228.7	32984.9	9768.08	63499.1	37687.9	30949	32004	45553	24582.1	17915.1	29410.7	21769.5	28947.4	21975.5	17634.3	22053.9	39665.1	7513.29	19277.9	7037.38	23719	20031.9	31551.9	17298.2	47595.3	16367.8	29651
Q9BZE9	Q9BZE9	ASPSCR1	9061.09	10048.2	14975	10745	9130.38	7985.73	6129.01	8556.22	9323.36	8838.81	10282.6	9394.41	10058.1	10348.1	9353.66	9524.25	10395	9190.47	9444.59	5611.94	9248.15	12882.9	8625.44	9614.9	11940.8	11455.7	9182.26	10474.4	9742.76	8114.52	10418.8	11966.4	9063.21	8373.1	7940.88	8825.1	13722.8	9019.09	10235.6	8917.41	8232.14	10370	11201	9691.42	7506.81	10474.4	9080.65
Q7L266	Q7L266	ASRGL1	10537.7	9091.21	42119.5	28946.8	27622.8	18353.7	34745.8	10071.9	40484.8	10935.8	21540.9	6119.68	11750.1	6162.14	14292.3	16780.3	10110.8	7659.62	38619.1	5170.46	10204.9	81740.6	8164.33	11277.1	12758.1	11807.8	12037	9916.03	11483.9	12436.7	21966.2	5639.16	22630.1	8700.8	11250.7	9418.62	15070.9	5076.27	23534.4	10745.7	9118.54	18766.4	21448.3	15517.5	58294.7	7645.85	9139
P00966	P00966	ASS1	710647	780535	3160000	1550000	1940000	1280000	1210000	691656	1270000	514846	1680000	567481	1070000	1070000	975963	857394	908618	496458	1190000	420223	695495	1780000	739380	1540000	1040000	602000	661171	666672	979794	603244	1250000	738324	1090000	431968	395639	906523	1440000	866749	883839	308877	760586	1140000	1170000	1170000	80996.4	498860	597903
Q8NBU5	Q8NBU5	ATAD1	18052.5	16746.7	23640.4	20928.6	17824.4	18438.1	17233.9	17285.7	18312.9	10575.5	16764.6	14812.6	21975.1	16934.1	14369.2	15882.9	16837.9	16829.2	17883.8	13608.6	17164.6	20361.3	13706.2	26040.4	14084.4	16866.2	15624.8	16548.4	21229	15747.5	19532.5	12270.4	20042.1	15177.2	14118.3	15055	14990.7	14315.3	15177.8	14116.8	18442.2	21604	16714	19631.9	24439.7	16003	13026.3
Q9NVI7	Q9NVI7	ATAD3A	30563.8	24339.2	42391	37133.2	39321.2	28312.2	40426.6	25640.7	33685.4	26501.3	27359.2	28876.8	37408	32573.2	25482.2	27598.1	29165.7	28187.6	33774.2	36394.8	29181.4	52747.5	24132.3	34356.7	28924.5	28681.9	32838.2	27866.6	30870.1	27472.8	32234.5	29641.8	33831.5	28797.8	29033.6	28039.4	32747.6	23504.7	32346.7	23705.1	28078.5	33825.2	30279.7	32031.2	64068.5	25474.1	26261
Q5T9A4	Q5T9A4	ATAD3B	7472.68	6868.22	8177.75	5902.37	10998.5	7927.88	10902.9	7363.44	5590.33		6281.38	8157.94	4315.52	4253.3	5192.34	8332.3	4174.98	5186.63	6285.69	10591.2	8027.17	8949.79	3840.6	4065.72	4088.66	6425.58	5547.81	4815.71	3924.06	4442.04	3728.13		5278.22	5102.15	6111.8	5728.03		4133.71	7467.1	4987.06	4405.71	6860.96		5984.35	14965.2	3850.99
Q5SQI0	Q5SQI0	ATAT1		1593.14	1312.35	1568.37	2820.36	1973.98	1313.16	1854.5	1606.76			978.134	1606.31	2478.26	3252.7	1870.91	1896.59	2339.48	1744.01		2154.08	1559.62	1712.54	2203.93	1943.37	1475.72	1682.18		1913.35	2040.3	1667.32	3129.8	712.823	1546.18	1471.2	1301.53	1282.15	1500.07	1066.57	2515.56	1328.05	1896.69	1918.63	2028.27	1955.49	1863.84	1278.57
O95260	O95260	ATE1	4442.59	5798.91	6086.6	6165.8	4062.19	7201.31	5530.37	4452.01	5333.3		4722.22	3256.3	5923.88	6448.91	5892.68	4847.14	4745.66	4281.16	3932.61	4453.03	6025.02	6856.77	5429.17	5880.36	3463.62	5381.24	4704.11	5323.26	6391.84	4850.43	4784.09	3003.79	5498.37	5407.39	5116.06	6448.91	4831.24	6759.57	5754.45	6495.9	4852.22	5209.94	2568.78	5170.19	5886.22	6840.93	5767.76
P17544	P17544	ATF7	2367.75	1923.73		2590.12		3655.66	2198.59	1870.63	3129.62		2392.36	2376.82	2054.62	3166.22	3072.22		1618.2	2707.72	2759.04	548.705	2570.84		2470.28	1697.64					3665.19	2250.63	1555.42		1539.98	1939.54	2663.43	2393.87		3222.26	1363.53		2338.88	584.134	2290.15	2654.91	2167.05	2088.31	1974.54
Q676U5	Q676U5	ATG16L1	5804.81	6049.55	7181.53	5840.55	6339.45	6170.49	6018.33	6518.77	5918.83	4845.1	4996.86	6105.69	4599.41	5532.25	5159.23	7761.04	4266.13	4938.13	4600.88	5300.91	5722.53	5088.43	4765.72	3756.12	9659.41	6835.27	5377.53	5001.95	4863.08	5787.46	5135.37	5998.27	5599.17	4663.62	6067.86	5648.99	5982.51	5050.53	5075.66	6624.24	7095.2	4159.03	4919.21	4964.81	5637.58	4602.64	5776.07
Q9NT62	Q9NT62	ATG3	14994.1	12964.3	7526.14	16256.6	17495.2	16208.1	17814.4	13780.1	16365.9	6150.35	10415.5	16031.5	13357.8	16087.9	14289.2	14738	14617.2	14670.2	14571.9	16739.6	13534.3	14251.6	12004.5	11332.1	11233.1	14918.7	13638.5	11212.9	11960.7	12784.8	10614.5	10253.4	13734.9	14836.4	14457.9	17167.9	9802.16	13382.9	12819.4	15369.2	14726.8	7986.98	13738.6	15966.5	15291.9	17284.8	16736.1
Q9Y4P1	Q9Y4P1	ATG4B		9413.81	10908	10943.9	10787.3	10898.3	11595.5	8159.29	9235.31	13051.1	9294.66	12036.1	8786.75	11684.9	10543.5	15304.6	10956.2	10235.9	9268.01	19299	12552.9	12023.5	9094.1	8813.88	18505.4	13756.4	11639.7	11680.7	11163.1	10812.6	9690.61	21293.4	9643.48	10181.9	12512.3	11063.3	11725	9378.57	10718.6	8142.98	11835.6	9763.98	8675.95	8073.55	12867	7876.09	12231
Q9H1Y0	Q9H1Y0	ATG5	6393.52	6122.06	5121.05	7078.28	8232.5	7153.17	7088.34	8318.05	6743.11	6972.83	5125.29	6031.16	6010.04	5884.76	6365.77	10734	6338.2	7291.24	6418.05	5437.81	7305.3	12011.8	7248.63	6030.78	9747.74	7095.76	5715.2	6202.4	6529.43	6333.52	6481.02	8802.89	6190.84	6506.12	6140.98	6894.88	5966.58	6306.8	8270.01	7601.31	7111.25	3513.26	8946.04	6845.87	6943.59	6538.1	6247.84
O95352	O95352	ATG7	14267.3	16433.5	14577.4	11570.7	11924.2	12489.7	14180.8	11909.1	12758.9	16224.3	14999.4	14682	14656.1	12364.9	14897.1	14767.2	16373.2	17382.5	15790.4	20504.6	15462.3	13739.4	13046.4	12160.7	13208.2	16379.8	14667	13656.7	15462.1	13422.4	14449.6	14642.4	12333.7	15407.4	16961.5	13716.3	11372	13435.3	16246.6	12254.5	13973.1	13829.1	13839.8	14586.3	12966.6	13646.8	13594
Q7Z3C6	Q7Z3C6	ATG9A	6913.99	7906.85	4722.75	8873.73	8406.33	7162.93	9300.37	8838.36	8044.84	5763.41	7454.48	9108.37	5755.62	6696.16	8056.12	8962.77	7663.63	8290.77	8290.56	6743.91	8934.29	8532.73	9916.51	6290.42	8800.22	11720	8788.15	9800.15	6212.15	9224.16	6527.84	6761.2	7681.44	6803.02	9234.86	7505.26	7350.72	7113.93	8708.92	10188.6	7208.13	7260.36	9898.87	7191.67	5169.04	7430.67	6930.14
P31939	P31939	ATIC	99253	128189	82209.8	101182	101656	93811.2	85228.2	107066	93054.8	93797.2	115199	91402	91548.4	95853.7	99155.5	110525	97090.4	94720.2	107898	68274.4	111374	116883	103728	99320.7	86236.6	111088	96280.1	100199	94138.7	97595	85553.2	107968	94417	105258	95712.4	106032	99931.6	99957.3	90616.5	84466.5	96616.9	87150.4	113168	89693.6	71479.8	51744.8	100328
Q8WXF7	Q8WXF7	ATL1	11833.8	18154.6	13151.3	14628.1	16614	16001.9	13483.1	18744.1	14517.2	25901.3	17613.2	19776.4	17311.5	14197.2	16954.8	20860.3	17613	21517.5	16060.6	12465.3	22027.6	18894.8	20297.5	18586.4	17437.1	19893.1	21953.5	19672.2	17158.3	17364.8	16952.3	20173.7	14683.3	17184.6	19398.1	17104.5	14314.3	17267.6	18766.7	17227.9	19850.5	12817.2	21300.2	13781.9	6883.5	16360.2	18348.8
Q8NHH9	Q8NHH9	ATL2	4133.15	4375.62	8861.15	5472.78	8255.44	4999.87	5474.65	4201.9	4477.38		4861.37	1326.49	4514.21	5534.24	5122.56		4829.8	3728.44	5159.93	20779.3	4255.2	6921.41	4076.85	5172.78		3443.56	3086.67	3294.44	4193	3084.01	3763.01		3411.93	3200.82	3658.37	3693.55	4612.99	4058.32	4112.53	2548.95	3677.13	4012.2		4296.68	2372.05	4250.7	3045.1
Q6DD88	Q6DD88	ATL3	21099.1	30460.5	18777.3	16121	21884	18066	17093	26188.1	14594.2	15383.1	23251.5	22904.5	21000.4	18739.6	17642.4	21217.1	24430.7	22562.6	23674.3	24268.6	27511.4	28391.4	21146.8	21660.2	11923.9	21738.8	31938.7	23260.2	22967	22687.3	29334.2	12589.6	18887.1	27841.1	28575.5	19758.7	21679.9	25671	30827.7	20801.2	21027.2	29704.8	21988.6	20885	23836.3	21976.9	24382.4
Q13315	Q13315	ATM	9077.53	8907.62	10349.2	7748.04	9307.06	9096.25	10836.9	8807.97	10239.9	16247	7981.94	6923.02	9739.45	9388.74	9749.75	12985	8661.54	11026.9	10923.1	27811	9020.01	9565.73	10729.8	8480.29	12652.1	7767.5	8825.06	9277.01	8353.32	9631	9332.42	10224.4	9893	8550.71	9964.12	9090.92	10736.8	7933.19	11051.9	10696.5	8241.08	9263.88	11680.3	9681.25	8878.98	8463.33	8658.5
O00244	O00244	ATOX1	66799.7	72065.5	71484.6	57041.3	46314.2	74509.2	51727.9	62815.7	61637.1	31472.5	87676	60744.7	62338.9	57598.2	50426.7	52411.9	64638.8	48792.6	50651.4	40572.8	79098.7	55256.8	42252.1	70152.7	41113.1	55604.5	51960.7	67431.5	80763.5	66834.5	66885.1	36833	67886.9	64181	55362.3	52732	53142.3	65472.1	67664.4	55386.7	56840.1	50357.5	40970.2	64816.8	26853.4	62916.9	50551.3
P98196	P98196	ATP11A	6708.23	7506.66	4998.66	6758.77	6841.8	7237.68	8802.52	8393.08	6787.86	10226.5	6395.57	7464.66	7774.42	5955.54	7053.45	7235.74	7123.76	6796.36	6487.97	4150.49	7803.65	9622.57	7960.1	5184.75	10134.7	5657.49	6500.11	5142.14	5988.69	7948.67	6223.01	9264.25	5065.3	6825.97	8672.39	6897.99	6613.16	6653.88	6809.11	6343.09	8024.25	6930.07	7513.8	8222.69	2965.6	6396.04	8051.12
Q8NB49	Q8NB49	ATP11C	9026.42	9593.3	4455.51	8822.64	8926.53	11322.3	10784.4	9268.53	10786.8	10499	10093	10301.1	8475.82	9609.28	11324.9	8453.6	10002.7	10113.9	8539.08	3544.59	11517.2	7916.48	10499.6	8149.27	11175.1	9414.76	9452.73	9499.05	8475	11516.5	10020.1	11565.3	9297.67	12436.7	10420.2	11068.7	9055.25	9622.5	11041.9	14153.9	9054.46	8524.78	9979.83	10712.3	6325.07	10582	11718.1
Q9HD20	Q9HD20	ATP13A1	10549	9831.35	13060.2	11746.8	14004.4	10557.5	12457.2	10370.4	12316	11378.3	10739.9	10737.3	11877.5	9686.11	12093.4	12424	12490.9	14918.5	12459.3	25553.7	11745.1	15111	11825.9	10931.6	12178.4	10126	10294.6	11897	9650.5	11456.5	10827.4	11743.8	10871.3	10919.5	11711.7	11632.1	9537.03	9931.8	11732.6	11789.2	11635.8	10223	12599.1	11865.7	16904.1	10916.5	9595.42
Q9H7F0	Q9H7F0	ATP13A3	5036.11		6040.01		7170.82			4364.13					5222.82	3613.82	4162.1			7823.19		3490.67	5592.59	5500.89	4144.06					5812.4		5605.27			4965.09	4690.37		9206.67		5144.61	4563.79	8120.42	6464.24		6953.08	5991.22		7338.58	3614.03
P05023	P05023	ATP1A1	259256	240019	344536	312921	418385	309498	496227	256612	304282	195197	400546	226284	398849	326970	251836	248618	314725	241790	291797	67683.2	247264	562655	283844	344253	316665	297855	342545	267987	335134	276017	328787	249008	337768	268328	223810	274168	434699	236950	352735	253462	327092	409790	275843	338402	2040000	263904	255645
P50993	P50993	ATP1A2	20221.1	23115	11342.2	16890.7	16160.2	19940.2	21430.1	25225.1	18924.9	16784.9	24317.5	19474	22145.4	22356.4	28001	23889.8	25472.5	26067.9	18347.9	6491.58	15503.8	16456.3	26612.1	18523.4	18466.8	26193.4	24853.7	27096.9	23133.1	19558	25465	18695	23882.4	34338.9	18808.7	19931.4	20514.8	31184.4	25381.8	26290.8	25844	25178.8	26709	21557.5	74698.8	16614	24614.6
P05026	P05026	ATP1B1	475997	314558	535526	495984	585230	482977	613782	378460	460249	131961	565407	278525	369263	466667	345671	300600	435287	253016	369830	177598	283838	880262	342008	499800	257697	419674	410762	278384	393909	336860	447633	237825	526550	276908	223102	357613	549111	244356	436715	256880	414505	491399	297308	398410	2840000	302206	296966
P14415	P14415	ATP1B2		2598.68	1126.4	1222.37		1457	2313.83	2214.4	805.716	2621.4	1771.19		2233.47	2256.03	1833.67	6037.86	1711.92	2328.88	1642.44		2146.52		1596.32	736.781		1383.37	1256.78			1775.71		4089.78		3581.65	2680.8			3918.3	1477.87				1818.22	1318.88		1031.55
P54709	P54709	ATP1B3	42484.1	40120.7	24946	30602.7	32983.4	50491.9	33463.4	29299.9	33657.5	16931	36722.7	27913.4	39175.7	37658.7	34415.5	35617.3	32350.6	25562.7	35756.8	17420.7	42123.7	36123.9	28575.7	28478.3	30788.1	29568.6	32490.1	35636.1	32409.7	42572.9	31026	31117.6	39641.4	28548.9	38687.3	41194.3	22962.3	31547.7	29972.9	34458.6	32314.8	25444.3	32957.2	34109.6	43159.5	31788.9	29203.2
P16615	P16615	ATP2A2	47783.8	53811.4	52623.8	57104.5	55209	52889.6	59138.3	62436.8	61210.6	53740.7	59517.3	53068.1	59348.6	58396.4	60548.6	55682.2	66534.9	58759	66772.9	101065	63698.2	55140.7	74037.6	64656.2	53010.2	65878.1	61064.3	59648	57543.6	58402	55781.2	56886.7	55921.6	56204	66215.5	57246.8	57251.8	61043.6	61617.9	63044	53476	51987.5	63166.2	61323	55779.5	57236.7	66160
Q93084	Q93084	ATP2A3	17550.9	17962	7089.33	18386.8	13612.8	18076.7	15258.6	22725.6	24666.4	26830.9	19365.7	14104.5	19029.4	21084.5	20561.5	15166	19680.9	16329.9	14061.1	6767.65	19047	14071	18301.4	20804.2	22699.9	20712.9	14371.3	13496.8	13746.7	19712.9	15656.6	19016	15683.1	23043	21668.8	28999.7	17864.8	19430.1	18205.2	22498	21767	11765.7	19407.8	22986.2	12768.6	23500.9	27572.6
P20020	P20020	ATP2B1	16722.5	14508.6	9327.75	14229.8	14265.3	14291.9	15545.7	16268.4	13593.2	21779.2	13501.9	15886.9	12337	16766.9	13883.7	16742.4	15525.9	14958.4	14501	8508.6	12468.4	14248.3	14696.1	13167.3	15091	13567.6	15153.9	12633.8	11790.9	12138.5	13437.9	14455.3	14132.4	17228.7	14180.8	11114.1	11751.2	12993.9	12719.5	11285.4	14709.2	16510.4	14509	13104.2	13804.7	12476.6	14282.8
P23634	P23634	ATP2B4	30534.9	35370.5	19201.7	34291	27932.9	32907.4	27314.8	37581.2	31698.3	37351.4	32787.1	32804.5	30048.7	35540.5	32971.1	40389.8	33684	35418.3	29480.7	20752	34222.6	25561.7	34833.7	29050.2	32382.6	34996.4	35413.3	34457.5	35507.2	36874.8	28810.2	38791.8	29860.3	35471.1	38146.9	32498.4	27322.5	32752.7	30635.3	33602.3	37400	27325	40756.8	33487.1	21309.1	34246.3	34773.6
P98194	P98194	ATP2C1	4093.6	7149.81	8004.81	8218.9	6562.52	5721.9	6527.61	7846.95	7216.24		6590.08	6402.36	6381.21	7161.51	6850.27	5788.86	4887.63	5627.84	5906.79	12169.6	7925.54	6416.14	6402.44	5250.04		4885.91	5654.87	5721.86	7559.6	7877.94	5906.58		4239.64	5248.81	6977.96	7119.01	4747.03	5880.94	5583.82	5715.73	6083.22	3772.52	5357.42	5777.91	5840.86	6000.1	4948.39
P25705	P25705	ATP5F1A	853948	890080	1680000	1280000	1270000	1010000	1530000	731295	1100000	1020000	1230000	894498	1690000	1170000	825631	747735	1040000	874797	944447	604338	806594	1620000	1030000	1390000	1390000	922172	1090000	953870	1350000	875757	1200000	1080000	1120000	883106	700525	895190	1160000	675405	1080000	740333	1020000	1300000	934903	1020000	2410000	770118	800906
P06576	P06576	ATP5F1B	773404	764678	1280000	1210000	1320000	1100000	1420000	740490	923557	726461	969326	973648	1090000	1350000	800114	1080000	726230	646519	928281	654006	637299	1120000	995422	1120000	926038	764692	895631	678429	1020000	814411	956122	784825	983696	655391	629972	687202	974404	666374	866381	586562	1040000	1030000	877679	849122	2120000	681049	832792
P36542	P36542	ATP5F1C	151517	132317	516978	217993	231342	202950	257069	113086	208734	108075	241464	149660	304250	232997	153950	135957	171994	185837	197916	140210	143559	335750	177865	231513	171716	128696	166634	132683	241768	172493	181281	121470	196652	162734	132347	148447	206137	123640	164312	127265	219951	254683	165081	208573	487588	154334	166238
P30049	P30049	ATP5F1D	123656	150532	386113	165251	170298	121135	172504	129544	143635	162391	166731	123349	290079	135031	88982.4	135085	155724	118245	155640	60458.7	130290	248927	96729.4	179924	151380	109260	127183	114442	172355	126345	139369	161318	130029	90852.9	89691	119968	182580	117461	127673	130388	103115	217657	108518	155132	392829	82121.4	121795
P56381	P56381	ATP5F1E	83559.6	58590.1	208528	151445	159781	91865.3	161366	99631.1	116962	133633	141570	102457	147904	77271.3	72674.1	83729.6	128656	112463	144253	45117.2	106763	230575	79724.5	147623	170739	105278	98806.1	52940.9	75596	93189.2	100510	92463.4	102917	89185.4	88347.9	80107.3	92759.6	54001.2	75456.2	69524.3	50407.6	175841	106627	108278	406340	77270.1	91795.9
Q9UII2	Q9UII2	ATP5IF1	8185.45	8449.18	3747.72	9162.48	13170.8	2464.99	32215.4		24878.9	19621.6	10882	3309.48	27520.7	12502.7	13135.8	4384.53	45103.4	41616	46267.7	1736.43	7476.91	23789.2	7793.33	19175.2	47405.9	30814.1	91601.6	23764.8	18618.8	53203	76879	28921.1	20119.5	56242.1	31011.3	29199.2	74613.2	24919.1	69226.9	27770	36826.6	89512.6	75149.9	39412	66105.9	36844.8	26935.3
P56385	P56385	ATP5ME	97021.1	66982.9	68169.4	91973.7	132519	74787.8	127186	52544.9	97814.1	58756.5	115941	82835.6	154153	88380.2	56175.8	70358.1	92089	117393	115361	51533.8	104439	208510	68288.9	110530	74743.4	128728	113263	69366.9	104976	70599.2	138266	80783	98234.4	87557.8	82347	89016.9	140926	53532.4	138379	56448.5	76250.9	200156	102693	139821	330608	81699.9	121273
P56134	P56134	ATP5MF	48896.1	42473.2	38927.4	68186.2	63132.3	70138.5	74396.2	40532.8	33735.5	40879.9	43232.5	46352.2	38084.6	68368.9	38742	48433.4	40032	46782.6	52987.6	39280	47032.5	81937.9	26009.2	45589.8	87240.6	25228.6	46016.3	24689.5	33567.4	51661.5	43631.1	74418.3	45156.3	39949.7	43715.7	48873.8	37100.6	38185.6	46477.6	31113	68444.3	42223.7	32395.8	36976.9	149008	31540	32249.6
O75964	O75964	ATP5MG	306781	206407	412609	272437	440356	197873	361250	260851	228328	59668.2	207022	261052	160106	197107	138415	249879	189906	200264	263807	139403	239858	566448	119601	196762	54490.9	183519	192491	153457	142579	158950	246099	56484.6	239545	198839	187751	180005	216006	156746	244862	132592	201967	301241	163695	207188	843740	145731	203278
Q96IX5	Q96IX5	ATP5MK	20244.5	17482.2	27864.8	23582.6	23450.2	19016.2	29041	15294.2	22706.5		22240.8	14043.5	12676.8	20208.8	18205.4	15512.4	12891.7	14540.5	13263.9	29578	18287.2	32165.4	10771.3	18219.8	5710.47	15260.7	14574.2	14994.9	8723.4	18299.3	20291.6		24191.6	13656	13357.5	18553.5	20051.5	12325.9	18540	12244.6	18100.7	14653.9	16744.7	21751.5	55988.4	16573.6	15455.6
P24539	P24539	ATP5PB	44050.8	49186.6	110749	84871	59274.9	63068.6	45994.6	39374	60017.5	41691.8	80464.7	30767.2	89932.1	64539.7	42167.8	44342.3	55213.1	39554.4	61164.3	49907.5	44087.4	94502.8	44042.3	79653.6	21376.7	50682.9	64846.1	51297.8	78322.3	38700.8	60250.2	33610.3	68147.4	40711.6	37470.5	47739.6	66311.9	29220.9	52536.2	41946.9	60626.5	60304.1	49646.6	75045	105297	48643.1	34975
O75947	O75947	ATP5PD	114256	93613.2	172448	150124	177044	123702	172116	112215	135764	49949.2	124000	101420	123289	114778	94947.6	99930.8	115716	96993.8	119575	111470	101926	257379	88691.8	108859	94463.6	89883.3	113216	97644.2	94261.5	106919	141716	80258	172132	87904.2	87061.8	121861	155608	74142.7	120353	90777.8	111689	160204	85475.4	133212	424609	96849.3	97571.8
P18859	P18859	ATP5PF	83641.9	67581.7	95252.1	135857	135891	99277.4	125615	70160.8	119718	23856.9	116254	80865.6	87564	87839	80957.1	94402.2	94016.6	72963.1	121071	57987.9	87644.3	199502	47200.1	90173.9	54200.1	112863	102262	73998.6	52082.3	95373.9	135424	48988.3	121692	73508.8	60285.5	101924	151146	60644.7	135417	82907.3	81705.5	161210	78931.2	114357	377367	86027.4	81082.4
P48047	P48047	ATP5PO	133825	110603	230828	195354	181702	148698	173111	117342	142434	123357	164604	139109	189587	166764	108914	149844	122743	121959	139245	84558.2	116098	270285	120209	183671	117416	129215	144714	94728.5	145082	127735	148077	112172	166266	93604.8	96251.3	116056	163552	92330.5	143033	89291.9	160436	153165	115086	144943	392376	86687.7	105634
Q15904	Q15904	ATP6AP1	20826.9	21419.3	47345.9	14498.9	21768.3	17196.8	26271.2	18938.7	10311.1	32158.6	16412.8	13724.2	12758.4	11085.9	9000.23	24492.2	17394.3	19066.3	23146.3	8154.37	24452.7	30609.6	9452.78	10348	18749	14489.2	16738.8	14880.1	12759	7347.22	24762.6	20006.5	7923.77	15497.7	17736.9	7613.85	14533.2	15238.9	22269	6699.56	12828	26199.6	18339.1	14379.2	19768.3	9599.29	15414.5
O75787	O75787	ATP6AP2		7077.94	3090.33	4459.18	5465.75	5495.63		5360.31	4141.55		4630.78	3899.94	2226.87	4385.96			2083.2		3683.73	11323		5450.65	2514.02	3208.14				3372.39	2293.28		4839.61		2729.38			3215.27					3451.87	5178.21	6069.38	5331.43	3398.95	3273.29
Q93050	Q93050	ATP6V0A1	48502	54826.7	136971	86820.7	94069.4	64483.4	79905.3	45295.5	62984.5	41294.6	62083.8	45618.9	53697.5	59144.7	52696.7	61450.7	49574.2	39905.4	61950.1	91348.4	57507.7	93978.1	44759.8	54743.8	73358	38246.6	48271.4	42818	46986.7	43560.2	65248.6	53809.2	54614.4	36333.6	47966.4	53092.1	57389.6	49752.9	59763.6	33541.7	47509.7	66191.9	64704.4	66283.3	25985.9	42049.6	43297.9
Q9Y487	Q9Y487	ATP6V0A2			982.782								1064.83									1061.27								1497.04	1470.79		1259.06						1300.29
Q9HBG4	Q9HBG4	ATP6V0A4	6875.1	4999.03	14471.8	9427.16	14619.7	5983.32	6901.68	5354.99	5447.45	3547.31	9391.95	5883.6	6624.97	6143.06	3961.3	8546	7332.47		7482.59	2905.66	4203.45	9834.48	4787.84	6639.15	7060.18	4494.28	7475.64	3618.68	4513.74	4662.83	7246.56	3725.13	7550.05	3247.29		3884.74	8961.95		11031.1		7094.19	21296.6	6433.79	6192.56	28298.5	4357.95	5900.11
P61421	P61421	ATP6V0D1	63222.9	63983.9	103652	128479	121762	89661.9	115984	58503.5	91474.9	64191.9	103318	55735.1	71506.7	73299.1	64249.4	71210.5	78123.7	56510.7	112795	139155	70921.5	129875	72216.3	81770	93462.6	71673.4	59787.3	49526.1	62500.6	61191.6	83878.2	66648.5	110872	51432.5	69500.8	79780.5	94593.2	67978.5	84546.9	66668.8	91063.6	117848	104125	121819	73187	85939.8	63752.5
P38606	P38606	ATP6V1A	130756	112790	420622	217272	235303	132356	214818	113903	150211	131108	150391	117690	186842	170641	149302	161675	120342	96685.8	188506	161076	118827	231387	137189	167715	219035	106945	125508	120040	151308	117275	172374	138986	157381	113202	114221	127937	185570	134448	157529	77569.3	127044	224329	174096	168322	152530	115183	121274
P15313	P15313	ATP6V1B1	13417.2	10808.7	25881.9	25246.7	23306.9	16671.6	20705.7	10635	17734.5	8129.37	19662.2	13195.2	11990.4	20758.5	8746.4	15201.4	14749.3	6456.71	13211	5131.44	10851	21284.2	9972.73	17450.8	21227.6	11296.7	14314.2	8113.08	13667.9	12386.4	16057.2	15653.6	18484.9	7670.01	6542.78	12571.7	18817.4	7709.46	15878.3	5313.72	14739.8	28627.4	14182.6	14362.8	30178.8	10170.9	11594.1
P21281	P21281	ATP6V1B2	78740.1	75095.1	207206	134115	123407	90659.1	148995	65626	107349	62503.1	101890	60476.2	111204	102626	94953.9	77346.4	83976	63280.3	97949.3	134437	70153.9	115016	76978.6	104271	112758	59143.8	73231	68177.2	82378.1	74168.6	105069	74835	84896.2	70522.4	67142	79335.9	96658.9	92019	101433	55100.2	81883.8	113885	97950.1	103082	81701.5	76579.2	80022.3
P21283	P21283	ATP6V1C1	27962.9	27712.4	77954.7	39874.9	48726.2	29959.4	45768.9	24018.5	34246.1	20493.3	33155	26044.1	38008.6	33713.6	29974.5	32168.5	33398.7	26058.4	37020.3	24820.8	30355.9	50007.9	25456.2	34579.9	29596.7	30129.3	32224.4	31745.6	32437.4	26035.6	42257.2	23425.6	33434.1	27259.6	26303.5	31114.7	42570.4	29309	40447.9	21114.3	28291.9	54540.9	40715.2	40486.6	26923.4	27719.2	28882.7
Q8NEY4	Q8NEY4	ATP6V1C2	2248.94		6713.79	3636.07	4535.32		2241.82	1702.29			2184.61		2043.9	2456.54					1181.61	67409			1813.66	1872.66			1504.96			2029.26							2450.09								7005.47		3348.95
Q9Y5K8	Q9Y5K8	ATP6V1D	26853.3	23965.1	96898.6	46996.6	43918.8	26971.7	38196.1	26518.5	31613.5	38557	36056.5	29138.3	43871.1	32578.6	22510.3	37689.6	23187.9	21369.9	33181.4	31689.8	28380.8	52273.2	28718.6	30238	49711.7	22462.9	27364.4	23835.5	26781.4	19722.2	36058.1	27818.6	35228.9	24254.5	22277.1	24659.9	32912.8	26269.2	35483.5	17368.1	26485.5	51238	36551.7	35961.3	27448.2	25144.3	26950.2
P36543	P36543	ATP6V1E1	62077.4	79390.4	143314	117925	124692	95128.9	114499	68280	91976.2	70573.5	99181.9	39451.6	95341.9	115586	90447	55015.9	80877.8	64224.5	81758.9	96530.8	76697.6	127909	81863	104764	127057	67994.8	76589.1	56293.8	103915	73307.6	99462.1	78806.4	90280.5	55040.5	64405.5	81671.6	107536	75934.3	84952.6	52835.3	78564.8	128978	82948.8	84186.2	79895.5	65327.1	51504.4
Q16864	Q16864	ATP6V1F	7987.47	10361.4	28352.3	11316.5	12150.7	13304.8	12048	8245.6	8238.48	9892.39	18641.8	9398.07	13870.2	18854.7	15014.1	7424.64	11681	5895.08	14209.7	13695.1	12894.5	12254.2	10207.2	13517.7	12730	9335	10485.1	9989.47	12584.1	8997.83	12595.9	8762.39	12449.7	8099.26	7400.14	10957.9	12835.5	14304.3	11911.9	7817.07	12469.1	17440.4	9974.45	15112	18581.9	12268.5	6646.37
O75348	O75348	ATP6V1G1	46523.1	41687.5	142011	126596	117624	80916.1	95392	49636.7	76489	25881.9	80751.1	59143.6	68842.2	91341.1	77076	74187.1	63490.6	35294.7	60018.5	77922.1	48579.5	92434.8	54735.8	97798	40708.8	44106.2	48926.2	42912.2	80311.5	66555.2	68026.8	29786.2	72828.6	39272.7	38138.4	85009.9	64436.2	60561	66883.9	40649.1	61469.8	85812.5	58515	76647.4	66843.8	45989.8	42213.9
Q96LB4	Q96LB4	ATP6V1G3	2086.36	1480.41	5571.75	3369.4	4653.7	1172.56	762.546	980.011	1493.88		2616.1	1989	1880.01	1862.56		1248.36	614.221		1158.59			960.554	1263.76	5634.23		1863.94	1735.86		1452.83	716.07	1036.78		1531.97	558.954		421.189	3195.99		1186.28		871.687	4272.54		524.658	2682.94	250.276	1290.75
Q9UI12	Q9UI12	ATP6V1H	72848	61894.3	181653	98053	128570	53931	113342	58638	76523.1	40149	63372.6	60999.1	71068.1	69242.3	63929.1	85198.6	59534.2	48783.3	83936.1	67465.6	68120.4	135603	48975.3	68452.9	82760.9	55057.2	64501.5	58609.6	57074.3	52337.4	80200.3	55255.7	72141	49780.8	59254.5	60846.4	88511.6	63291	75035.3	37562.4	49823.4	87524.4	76722.1	78205.2	69933.6	59750.5	59985.7
Q04656	Q04656	ATP7A	4189.71		5021.96	3869.7	4719.53	5806.13	5632.21	3887.01			3431.75	3624.06				3864.88	3445.25		3859.48	7433.81			3231.05				4535.98	4380.02	7217.5				4658.18		4165.51				5666.8		4246.28		3872.87		6046.21		5707.64
Q9Y2Q0	Q9Y2Q0	ATP8A1	1865.23	2730.81		2150.24	2528.11			1813.37	2631.34		2241.77		1696.48	2608.98	2085.54				2264.29		2244.48	2205.48		1552.91											2491.12				2862.65					1927.21		1631.28
Q9NTI2	Q9NTI2	ATP8A2					6571.92				11218.7	13742.8	2138.74		1042.62					6974.46	4922.79			6199.16	2716.24				1934.21			9790.18	12311.5					12489.4	12362.2		10603.2	10770.5			6842.23	7872.03			12551.3
O75110	O75110	ATP9A	5389.8	8138.08	6425.15	11594.2	7836.36	6180.01	7501.68	8248.99	10713.7	8307.17	7315.66	6416.71	6772.29	9923.7	9820.24	7782.71	7654.18	10188.7	7193.86	4808.18	9296.94	5300.29	8344.77	7024			7166.91	8863.61	4295	9208.82		6632.63	6228.93		9963.51	9244.16	5820.12	7428.83		9001.06	7505.84	7933.2	9501.77	8246.07		9694.7	9033.51
O43861	O43861	ATP9B			4027.77	6033.04	4697.51	5184.87		5596.77		7343.52		4241.1	7293.05			5460.2	5755.72	6779.76	5551.71	5929.18	5041.8	5214.99		6521.34	7192.34		4959.76	7129.25	6395.6	6784.14	6147.59	8657.37	5391.87		5030.07		5891.43		6248.64	5805.14	5515.3	4349.44		4720.5	6836.37	6915.28
Q5TC12	Q5TC12	ATPAF1	6234.43	4825.47	7715	8790.33	12172.9	5873.12	11544.6	4932.46	7228.43		3854.45	4703.44	4128.65	4297.23	3500.48	6064.5	3798.87	4120.94	6389.39	2502.17	4486.22	15510.2		4480.93	3831.75		5355.04		3135.99	4120.47	5229.14	8436.2	4943.3	3517.11	5381.58	4029.13	8050.75		6069.5	2741.07	3700.44	8417.9	3407.1	5526.2	10744.9	4376.29	4006.65
Q8N5M1	Q8N5M1	ATPAF2	11200.8	10489.3	31890.5	16549.9	14576.5	13579.8	15352.4	8521.69	14620.2	8008.27	12562	13399.6	14822.8	12787.9	7408.15	10910.3	10565.1	9615.4	8885.94	6019.32	9436.99	16228.2	8631.06	17434.2	14300.2	8077.21	11200.3	7519.61	13833.6	10591.8	13665	12763.7	17090.2	9693.15	7372.53	10332.1	12700.5	7883.68	10727.8	8915.83	13719.1	12108.3	8042.18	16838.5	19904.7	8935.13	10285.6
O75882	O75882	ATRN	11863.2	11427	5897.97	11574.3	5695.1	6943.21	5870.34	12133.2	13717.4	7273.1	10888.8	9145.73	6674.54	10133.5	10161.9	9633.06	9880.62	14333.8	4430.04	7856.12	8285.39	9220.61	11724.6	7149.15	9963	9070.74	7651.03	11368.7	7150.06	9981.76	11079.4	10765.7	7206.99	11335	9734.17	12574.5	9021.24	10802.5	10068.9	12848.3	11008	8877.22	11089.3	10483	15465.8	15935.6	8322.96
P46100	P46100	ATRX	3257.57	3548.22	2635.49	2295.6	3252.83	3209.17	2589.81	2259.87	3274.45	2598.09	3408.02	4364.73	2979.42	3248.79	3071.7		3080.89	3487.71	2383.66	1486.69	3535.86	2983.64	3051.9	3099.66		3238.14	2711.84	3106.93	3603.43	3218.8	3325.83		2370.62	3149.11	3206.2	3228.76	3750.08	3372.06	3250.1	3608.52	3786.77	3206.95	1630.92	2906.21	3639.73	3052.69	2924.08
Q9UBB4	Q9UBB4	ATXN10	12907.7	16990.8	10810.5	12497.9	13235.8	15634.2	15481.8	15405.8	15738.8	17285.1	14764.5	15982.6	15133.6	13974.5	15057.1	17292.9	14036.3	15291.8	15986.7	8586.14	16632.4	15570.7	13010.1	12674.7	19416.2	16350.4	18161.4	14580.9	13365.7	12962.8	16414.3	19807.7	14022.9	15036.6	16921	14106.3	16795.6	18339.1	15953.6	12254.2	14068.2	14900.6	18042.2	15259.7	15015.2	13270.5	16169.5
P0C7T5	P0C7T5	ATXN1L		2108.23		3990.42			3253.07	3520.37	2316.83					2658.6		9160.58					2556.14			2741.4		9207				2477.83	2991.43	3928.33			3354.92	3143		3497.24				4027.54			2206.77
Q99700	Q99700	ATXN2	9864.44	9987.91	6595.41	13317.5	11178.9	9977.27	8842.25	11071.2	12985.3	6192.39	9528.44	14876.8	10621.2	11269.7	12663.5	12177.4	11503.9	10177.2	9480.65	8431.36	11121.5	8536.27	12470.3	10552.4	6584	10435.5	9811.24	10496.3	12157.3	12582.1	9737.74	9835.49	11827.2	10565.1	11317.6	12698.2	9236.79	11637.8	7725.45	11777	10031.2	8949.25	12109.8	11494.9	7985.64	9240.3	11945.2
Q8WWM7	Q8WWM7	ATXN2L	21757.1	15707.5	16114.8	16489.5	19691.4	20387.7	20000.5	15912.3	20594.4	17204.9	17264	18653.4	16267.3	19759.2	18569.1	17356.6	18135.6	17002.9	19561.8	19043.5	19512.5	18805.8	16366	19138.2	19256.5	16488.2	16809.2	19757.5	16374.6	19168	17694.9	21296.1	17104.2	16860.9	19610	20782.1	14690.1	17213.5	19227.1	18777	17052.8	14765.5	17634.3	17061.1	16517.3	16078.8	17045
P54252	P54252	ATXN3	13566.4	9799.72	9323.02	8781	10426.7	9458.96	9104.57	8096.87	9675.33	11641.3	8425.61	9318.44	18832.4	9541.87	9726.97		9627.07	9108.83	11429.7	12900.6	9864.59	8520.77	9456.44	14475.4	11411	17329.1	11383.3	19935.1	14411.1	11363	9702.98	12975.4	7738	11531.3	10247.1	10856.4	12092.6	10394	17058.1	11419.5	9205.38	13528.3	11811.6	9619.12	9073.31	12526.1	13269.5
Q96GX2	Q96GX2	ATXN7L3B			3135.79	5906.36		8373.45	6872.63	8081.21	7382.67		7974.28	4765.67		6487.11	8962.8		4970.72	7920.28	4918.4		8153.52	5779.16		6639.18		7143.15	7220.54	5383.92	5231.06	4848.13	8520.31		5636.4	5437.66		6503.77		5973.94	8135.65	5583.43	7353.36	5857.69	7377.84	9996.79	5431.17	6464.17	9508.17
Q13825	Q13825	AUH	61177.4	49445.9	249023	115053	140975	70656.6	129836	54659	87016	59953.9	86594.3	72049.8	132552	80350	46731.1	76610	82249.9	52518	71135.2	19947.9	46731.5	160156	56104.4	91800.1	134482	61998.6	85770.1	46196.1	83196.1	50206	116165	60186.9	81292.8	58039.7	37518.5	53906.1	132621	32484.1	90733.8	36100.6	60779	142486	61313	87612.8	182452	47718.1	57279.5
Q9Y679	Q9Y679	AUP1	10960.6	7339.16	7267.27	9388.42	10468.7	8866.04	9491.77	6173.14	9178.26	5863.33	7642.15	4524.8	7925.51	8608.38	9170.12	7339.01	9798.15	8606.64	8371.95	10078.8	9729.71	11298.3	8620.1	8301.84	7443.17	6831.67	7932.11	8182.02	8533.21	8871.86	8479.83	7412.81	8733.27	7539.04	10045.4	9708.18	7749.51	8912.54	8737.99	7516.74	10633.4	8281.84	7114.05	8117.31	8931.71	7790.37	9342.49
Q8NBF6	Q8NBF6	AVL9			1774.06																2138.94	2795.45	2397.63								1299.94		2358.61		1846.54											2210.09
P30530	P30530	AXL											2487.96		2695.57		3180.47			1158.07					2290.19	2285.28						3971.18			1716.91	1204.82		2464.65		1594.15						2249.15
P25311	P25311	AZGP1	306370	349177	298804	439051	385903	480088	243734	482696	361857	535527	369143	391911	252596	397697	364912	373270	266152	479192	258501	320172	461347	322580	246468	310504	469555	265787	253039	210190	246634	281884	309995	250868	314608	321903	559402	293501	416766	393480	339938	250833	385572	355221	290416	252823	349650	251890	281914
Q9H6S1	Q9H6S1	AZI2	4670.53	4265.69	5406.36	3837.65	4297.55	3313.51	5992.73	4991.03	3881.19	10929.9	6601.76	6627.51	6649.45		3819.07		7920.95	8777.83	6229.7	4587.06	5507.79		6912.62	6787.24		6210.56	6435.24	5441.71	6376.55	4651.35	9150.21	5406.35	5186.81	9520.54	4412.36	5766.77	8911.64	5498.39	6423.36	7126.65	4999.69			4774.54	4283.95	6466.69
P20160	P20160	AZU1	58544.5	169328	8312.75	157487	38786.4	95439.9	43526.7	75953.8	113667	270752	61614.2	24778.8	54420	113447	91291.5	51851.3	55161	142857	171136	10406	103767	40372.1	35707.2	36815.8	36323.6	35134.2	47817.4	41715.8	24562.9	25591.7	31452.7	73363.8	88043.3	35022.4	222462	58328.1	23401.6	150935	34941.7	47204.5	165143	39675.1	61831.3	59897.6	6593.42	158193	21125.8
P61769	P61769	B2M	31601.9	218761	101546	216437	261246	243091	205692	77385.5	224052	158624	232549	67000.8	204926	219554	206164	31491.3	199663	193818	161778	60075.3	166588	135661	244271	286287	158766	260103	167223	218540	226555	285642	228935	207289	198381	192830	158110	201525	252105	260757	163627	183487	195113	190539	166504	228290	80054.8	206915	178378
Q96L58	Q96L58	B3GALT6																															2302.08								2766.92	2884.02
O94766	O94766	B3GAT3	20426.7	11275.8	9985.56	10559.7	12414.9	9990.94	16035.1	12172.5	12540.9	12438.8	11737.2	17091	13269.1	10354.4	9379.47	11860.3	13151	7796.74	11200.5	5628.5	13074.6	10130.6	12227.5	12516.3	24933	16311.9	14811.3	14860.3	12915.7	9840.58	12803.6	9969.58	9998.67	11019.5	10797.6	17381.6	11483.9	9376.93	11251.4	13228	9919.3	9822.19	11962.8	9207.19	10853.2	7090.11	7674.88
Q6Y288	Q6Y288	B3GLCT	2886.51	2255.43	2238.47	2617.71	2053.38	2556.61	2832.28	2752.45	2213.58		3086.12		2184.02	2629.07	2652.85		2488.05	2915.43	2454.51	1895.71	2153.18	3323.77		2332.96		2331.31	2213.42	2292.63	2305.6	2457.8	3582.69		2859.15	1838.03		2109.34	2274.21	2517.91	3777.23	2384.82	3442.42	2535.84	2673.38	3338.5	2803.38	2949.01	2768.82
O43286	O43286	B4GALT5	6021.41	3967.51	4054.53	5414.63	7475.75	5761.76	6305.59	4854.78	4659.57	6586.29	4549.09	6286.3	4733.54	4793.17	4993.77	9485.97	5978.57	6386.21	10646.7	3925.67	7689.56	9212.85	5610.54	3880.81	4373.87	5813.99	4275.89	3966.66	4194.64	4125.24	6619.61	5590.62	4817.64	6405.26	8165.52	3337.98		6354.03	7630.44	6198.3	15388.4	7241.64	13630.7	5216.95	12369.3	4944.37	3489.74
O43505	O43505	B4GAT1	8027.29	10545.3	9221.2	14881.1	11773.3	9815.21	11497.9	13538.4	11874.7	11301.5	13623.6	9516.33	10832.8	12938.3	12324.7	12553.5	12590.2	14045.6	11099.1		13979.2	10829.5	12460.4	11299.5	20579.2	10372.4	13600.8	16302.3	8103.77	13460.6	8258.29	16652.5	10628.8	13286.2	14815.2	12836.8	14706.4	13622.7	12909.9	12832.5	14022.8	10171.6	14339.6	10998.8	9167.02	11145.4	9238.3
Q9UPM9	Q9UPM9	B9D1	5227			5105.73	3320.63	4845.15		5271.05	4041.85	4645		4568.15			5156.88	3921.63	4423.2	4389.06	3701.84			5143.33	3820.55		6758.24		5798.86	4706.56	2917.03		3326.03	8781.6	4184.92	4450.33	5721.28	5560.12		4849.26	5422.22			3593.88	6257.54	5868.12	4179.44	4792.69
Q9NWV8	Q9NWV8	BABAM1	13771.2	6811.14	3912.07	3432.24	6566.38	5763.33	7820.06	10732.3	6646.64	4973.19	3080.13	22943.1	4292.17	6760.03	7949.76	10949.6	8979.25	7029.62	4802.19	7854.59	5728.53		3879.32	4370.52	5870.98	4766.35	5882.21	4057.54	5281.02	8392.48	6181.66	7539.23	4738.7	7430.78	6357.55	7600.99	6436.75	6039.87	8793.17	7662.79	7505.93	5392.27	4248.73	8395.63	9106.7	8684.09	8276.3
Q9NXR7	Q9NXR7	BABAM2	15805.3	28217.8	24257.4	11220.9	23061.6	10996.4	15715.5	15953.2	27128.7	13021.4	17989.6	30631.8	13759.8	19123.6	21869.5		21475.2	14111.3	13021.8	22517.5	16558.4	19861.2	15280.4	18261.9	12223.6	27559.8	25144.4	21448.1	16921	20816.7	27924.8	17169.3	14438.2	18599.1	16427	19227.6	24450.1	17698.8	36880.7	10407.9	16397.8		10752.1	13147.8	19544.7	19645.1	43082.3
Q92934	Q92934	BAD	8246.18	8728.47	11145.1	7326.8	16027.2	8481.56	8882.91	9292.6	6506.63	2785.91	9529.21	4565.7	10549.4	10615.3	7226.56		7100.31	8170.76	2670.54	2634.9	7016.95	6947.35	7556.59	8889.42		11194.7	7348.08	9655.31	8770.84	12023.5	11891.7	3772.3	10387.7	7584.77	8203.07	10178.5	10909.8	8185.9	9187.95	6190.78	8656.5	9827.28		6821.68	4358.46	8825.32	8264.57
Q99933	Q99933	BAG1		912.631	604.594	1050.77		1692.75		881.377			1416.08			1513.25	1454.36					4365.51	960.342		1116.07	732.123		2300.13				1214.98						1319.92			1094.79		1457.96	1077.38		643.079	1330.77
O95816	O95816	BAG2	6965.33	8712.26	14059.1	8485.83	9186.2	5842.47	9815.85	8310.93	6515.62	6077.88	6977.16	8775.98	9256.75	6121.06	5729.23	7462.4	8246.62	6985.6	7110.49	2008.61	5675.46	10406.3	10203.1	7006.83	7701.53	8765.22	8478.76	11632.8	8620.2	7229.32	9867.82	9222.58	6412.58	7109.4	9019.95	6746.75	12788.4	5734.83	9908.42	11544.7	5213.37	14457.2	7882.32	5447.22	15279.2	5044.49	8197.57
O95817	O95817	BAG3	27560.9	25051.6	20792.1	28408.6	22780.9	33584.7	25433.1	23249.6	25356.4	17717.8	28622	21057.1	27193.3	24300.3	29696.3	21296.7	24513.6	24206.9	22703.5	44837.4	28421	25194.9	26489.5	30825.8	13851.9	24555.6	23383.3	27650.6	27115.8	28814.1	24718.2	19081.9	25722.7	22823.2	27682.9	30647.4	20435.6	29674.4	25756.6	24517.1	22221.7	24227.6	24193.7	23091.5	18071.1	22567.2	26237.8
O95429	O95429	BAG4	3209.73	2830.32	3258.54	2363.6			6045.81	3081.25	3223.52		3261.65		2603.06	3089.35	3542.43		2648	3349.52	2836.55		2703.2		2780.71	2324.94						2677.28	2784.85		2929.88	2141.42	3666.38	3274.03		3064.27		4688.32	2675.97					2754.26
Q9UL15	Q9UL15	BAG5	5786.19	6242.93	4877.3	5995.75	7970.06	6682.72	6391.94	6052.65	7124.02	6777.19	6526.44	8560.89	6325.54	7138.8	5918.92	8900.1	6744.07	6403.35	6029.93	7235.68	6869.13	6046.72	6381.56	6107.22	6732.93	8026.02	7351.07	7585.71	6593.99	5734.3	6130.89	8206.09	6024.95	6063.55	6453.98	7148.14	7513.89	6779.81	6257.44	5867.61	6597.86	6394.27	7544.03	6664.71	5726.17	6796.89	6766.42
P46379	P46379	BAG6	37091.3	37690.1	32942.6	34443.7	39057	28880.4	35796	30576.3	32616.9	26954.9	34510.6	37863.7	30552.1	31269.5	36224.2	38397.2	29230.6	33793.7	36673	47553.1	29972.4	40247.1	31825.2	31193.2	29360.9	40179.9	32012.4	34175.8	29371.9	30411.5	33225.7	29846.5	31908.4	29116.8	30393.9	30084.7	38032.6	31868.2	34416.9	29720.6	30437.3	33427.1	37024.2	31015.5	32465	31712.4	34549.9
Q9UQB8	Q9UQB8	BAIAP2	11999.3	12312.4	14231.5	12474.4	13264.8	10388.6	15074.2	14655.1	11601.6	12300.5	13870.2	10571.1	10729	12964.5	12956.1	10949.4	13595.8	12831.6	12406.1	19368.5	14563.5	15324.8	13541.1	11616.1	11269.9	12508	14117.6	11689.9	12765.3	13184.8	12115	13475	12089.8	12663.6	11925.2	13074.8	9511.68	11668	14115.9	9175.73	10717.3	11804.5	10521.4	16234.5		10802.8	13405.9
Q16611	Q16611	BAK1	9843.44	6813.27	8169.54	9121.73	7785.71	7040.95	8082.94	7982.32	9135.52		8881.72	10162	8227.53	8124.83	8399.94	7599	8091.6	8919.5	7454.16	14002.2	9249.56	10645.2	8983.94	8684.91		8851.95	10665.7	9273.09	8642.64	6626.46	8818.54		8258.99	6256.3	7549.6	8186.08	8393.32	6661.81	7914.78	7228.99	7384.7	13748.8	8155.35	6948.55	15132.9	7729.53	7538.22
O75531	O75531	BANF1	46298.8	43824.1	18616.5	48102.8	32101.4	61022.8	61566.7	84628.8	57190.9	55050.2	54118.9	23702.9	30023.6	90904.7	77394.4	14370.6	80009.7	106949	63573.5	25584.6	63003	35305.6	62117.9	59094.1	59329.9	50833.7	60450.1	44490.7	61227.7	88597.5	52170.3	65846.8	43808.7	52986.5	69819.5	62097.4	62110.4	79401.2	44626.1	46421.3	63947.7	95880.4	73826.3	43549.2	53392.1	42771.4	51399.6
Q8IXM2	Q8IXM2	BAP18	14356.4	13747.8	6447.18	14989.3	15472.4	12311.9	12873.4	14752.4	15254.2	10953.5	14747.5	15471.2	10566.7	14275.7	14744.6	17120.3	14113.5	17663.5	16076.7	5653.25	16675.8	13233	11748.2	9766.59	15409.9	15448.9	14690.5	14073.9	10255.2	18741	10114.1	13549.2	12045.9	13538.8	17468.4	13163.2	9685.28	16473.2	10912.5	13049.8	12979.7	9335.78	12309.6	12791.8	9693.7	16309.2	15595.5
P80723	P80723	BASP1	48159.1	29361.6	105814	30953.1	104054	44325.8	44566.8	23274.7	33259.3	15947.1	46695.5	43827.6	33327	36063	24273	35842.2	20753.1	25918.7	89910.5	7599.04	28061.9	94479.8	11389.8	25713.6	20209.7	62997	52404.6	27162.5	21861.1	27344.2	46719.9	18793.7	38348.4	24396.9	34881.9	33097.3	64768.8	24809.9	30417.2	40929.8	24327.8	45986.4	21895.2	23167.9	183707	30095.7	40012
Q07812	Q07812	BAX	23377.2	25153.7	21542.8	21461.9	37142.6	30457.3	30365.6	22779	23208.2	31057.7	18977.8	26697.6	17829.2	24073.1	23920.9	33496	20629.9	17713	33857.2	16672	27856	42783.9	22493.7	16298	19733	20365.7	21655.6	23558.2	18990.3	18768.2	26955.9	23002.4	13569.2	17013.4	31403	19632.4	18176.5	25586.5	21591.3	17833.2	20285.5	17116.9	23008	18098	18427.4	16289.3	28163.8
Q9UIG0	Q9UIG0	BAZ1B	12233.9	13248.8	14262.8	12298.4	14445.5	16357.2	11895.5	14001.9	13698.5	20980	14772.5	17360.4	19052.7	14707.9	13015.2	17264.6	13686.7	21814.3	13586.5		14767.7	14090.1	14873.9	16049.6	20260.6	18694.4	18552.2	19708.5	18294.8	13560.8	14783.4	20293.5	14415.1	16836.5	14640.5	11598	17708.7	13609.9	14538.4	16502.5	13763.7	15041.9	15404.5	17289.3	13018	15014.9	16625.5
Q9BUW7	Q9BUW7	BBLN			4883.66	4607.19			5130.55		4308.57		5088.12		7350.05		4709.41								4354.92		4000.54			20475	7790.91	3642.11			3196.25		4096.25				3605.53							2407.35
O75936	O75936	BBOX1	56765.6	51441.1	360219	212963	169760	88286.9	238428	37766.7	111380	41212.7	132965	44880.2	95874.8	73945.7	71810.4	60114.8	65651.9	28984.3	103162	43493.9	85658.9	309821	60736.1	100881	135735	41494.1	58840	59753.7	68481.8	61491.8	131653	56052.9	99950.9	44890.5	51741.1	82470.8	98248.9	93393.6	123338	30912.8	62020.2	105205	79451.5	68912	16953.8	66326.6	57184
Q8NFJ9	Q8NFJ9	BBS1	4822.01		3938.08		6485.4	5966.69	3404.42	5723.99	5572.01	3242.5	5676.07		4048.66	6252.56	6126.44		4605.37	4157.45	3305.78		5352.33	4209.24	4378.97	4746.87					4598.36	6036.02	5986.48	5866.48	5074.58	2886.09	5727.3		7325.57	3363.91		4177.09	4521.47	3611.33	5532.3	5353.97	4098.04	7794.81	5740.62
Q9BXC9	Q9BXC9	BBS2	6834.87	8901.17	13759.7	6875	11406.3		6965.78	6703.2	7238.37	17107.4	7937.44	10030.2	12511.8	7875.11	8829.95	12142.2	8657.62	8378.75	20485.6		9553.91	7169.8	9449.26	11160.2	12514	17080.7	27504.5	26060.8	11070.9	7642.18	11461.3	12422.3	8543.5		8424.4	8032.72	12124.6	6626.87	10199.2	9261.44	5898.48	6999.17	21380.6	6357.86	7958.79	9129.58	6824.03
P50895	P50895	BCAM	375457	323237	133796	323156	274341	371241	369072	442700	391346	316649	363406	294703	254929	366434	458881	336949	393979	445347	312052	58565.5	440615	290430	455558	343154	339352	378271	362878	393616	317519	441130	351730	439834	361071	441315	384116	456828	336767	523355	366659	487206	488233	277250	328808	358369	196809	498172	406334
Q9UHQ4	Q9UHQ4	BCAP29	3828.23			3536.92		3292.45	5253.6	2382.65	2453.98	4347.88	3924.27	2593.46	4060.35	2674.16	3479.68	3389.99	5817.56	6071.78	2198.53	4456.11	4812.08	3070.8	3981.58	3417.18		6893.56	6041.17	4706.91	2973.44	5786.98	11268	5881.14	2512.04	7831.44	6306.25	3894.22	10592	5330.81	8198.19	6094.73	4928.59	8666.73	5269.51	4991.71	5272.47	6129.73	5672.85
P51572	P51572	BCAP31	57458.9	66062.1	150803	79972.4	61841.5	74203.4	81521.9	64640.1	61875.3	55137.6	74807.4	39941.8	71158	91558.6	74289.1	27175.3	54462.2	54872.2	81398.3	69986.8	71038.4	73083.2	68297.6	76136.2	55095.2	52753.9	54598.5	73443.5	88497.2	83366	75988	60671	63593.3	61697	71467.8	75939.3	74846.9	65757.3	73710.7	46277.8	85297.8	55765.8	58372.5	55019.7	135140	36374.4	61798.4
P56945	P56945	BCAR1	16989	15388.7	12097.6	13821.2	14002.2	13954.8	16088.7	18145.8	14450.1	11435.2	13192.5	16457.7	16074.9	16320.3	16070.2	16540.6	17907.7	19380.3	12883.2	4743.23	15393.9	12572.6	17034.9	14726.3	16655.5	13277.7	15592.7	14825.1	17241.4	19218	13263.3	13049.5	14855.2	17607.7	14869.5	15341.7	11325.7	16361.5	17556.1	17996.7	15573.8	10840	15670.2	18490.4	9889.52	15292.3	15232.6
O75815	O75815	BCAR3	8180.08	7364.18	4684.66	7675.72	4706.61	7797.08	5799.6	6959.22	6695.03	7449.02	6229.64	7416.51	6461.93	9443.06	6417.12	4675.37	8368.25	8032.66	4326.26		6612.49	5342.08	7367.66	6872.09		7584.22	7036.49	5373.45	5260.69	6763.32	6980.37	7610.12	5886.96	7094.94	6190.82	6125.05	4947.02	8208.61	6291.08	7381.44	6729.79	6152.08	5712.04	5706.44		6614.13	5522.84
O75934	O75934	BCAS2	5863.59	5816.06	5708.64	4961.56	4152.44	5958.9	6404.38	5646.8	4783.03	14762.2	7783.92	3922.69	11049.8	5399.5	4784.75		6633.1	7313.6	6593.76	4028.54	6286.59	6696.98	7902.27	9122.58		7099.7	7578.87	9432.31	11924.3	6887.31	7767.06		6501.3	6542.96	5693.12	4776.1	6931.99	6967.72	6620.19	6286.98	5250.6	7173.46	8024.61	5384.26	8814.01	5076.97	5594.53
Q9H6U6	Q9H6U6	BCAS3	6906.11	7257.43	6881.22	6942.08	8984.65	9120.84	8038.34	6903.78	9107.39	5972.61	7681.21	8784.78	9058.73	8617.58	10075.4	8716.46	8866.33	9348.88	8610.39	4950.79	8925.53	6919.1	10361.7	7758.61	9212.54	11512.2	8184.3	8961.41	9687.84	7994.42	6153.71	8797.49	7908.09	8682.25	7775.85	9715.45	8146.22	8203.31	9079.53	7062.09	10253.7	7218.49	10400.5	7754.98	5374.92	7768.96	8416.45
O15382	O15382	BCAT2	30121.5	30427.5	25629.4	34174.1	35640.2	29332	36409.8	28395.4	30905.3	22793.4	33067.9	29573.1	26160.2	25745.7	23475	26772.3	31586.4	26031.2	28621.3	12836.3	27789.2	57571.8	19133.3	19064.8	23128.3	28845.1	34763.9	26271.5	19617.9	28271.1	38440.7	26553.4	33076.5	26721	29275.4	28015.2	33940	23183.2	35420.1	23569	24538.4	45659.9	26401.4	34879.8	50081.4	24142.8	32734.4
P06276	P06276	BCHE	5336.71	4755.32						6186.75			3206.04			4008.31							4213.61		3302.94					4562.17								3870.87	4467.23	2875.31		3134.95						5965.37
P12694	P12694	BCKDHA	13574.8	11906.4	24338	21345.9	20479.8	15059.6	15796.8	10864.2	16661.8	14262.9	19487.7	12489.9	12848.5	16448.3	11901	12901.6	10917.5	9981.53	11919.4	8332.12	14041.1	23226.7	10787.7	13700.8	16568.5	11120.2	12393	8400.05	14827.1	16752	16598.7	15795	17455.4	9664.14	10297.3	17090.8	17817.9	8815.19	14289	12538.9	16533.5	20800.1	14224.7	18033.4	28565.9	12246.3	13219.9
P21953	P21953	BCKDHB	12126.4	11771.7	28838.1	18949	18504.1	14044.9	21173.6	11121.1	16024	9959.58	15709.7	13529.9	17051.7	12197.8	10923.1	11808.5	11469.9	13289.3	14093.7	6696.34	12188.5	34105	7320.76	13335.6	18184.6	12233.4	17547.5	8978.71	12179	15478.6	19937.6	11875	15070.9	9140.03	9444.51	14482.4	19797.4	8649.63	20559.2	6754.4	11117	26426.4	11541.2	16137.3	38971.5	9105.17	11897
O14874	O14874	BCKDK	9704.39	6871.77	26723.7	13547.7	17231.3	12715.8	17117.2	6324.19	11890.2	8570.46	11710.5	9550.27	14020	12718.2	10560.8	11715.1	9665.52	9696.71	13249.8	7802.69	8970.84	24497.4	10425.4	13416.4	11336.2	11883.8	12613.4	7192.42	10043	10235.6	11581.1	8672.4	12162.1	10176.2	8409.62	13429.4	13491.2	7586.34	12596.3	8312.7	14147.7	18409.3	7545.83	12985	25997.9	9170.83	13012.5
O95999	O95999	BCL10	6210.87	5096.43	7414.18	4472.62	5468.85	4211.08	5663.66	4246.18	3706.65		5794.21		8095.8		4227.88	4330.84	6559.7	4579.9	6090.37	5599.9	4001.96	6325.85	4451.43	7891.21	5889.72	7322.9	5143.28	3550.43	6336.85		8957.68		3394.03		4794.49		6721.33	4609.96	7453.89	4730.65		5995.44	3561.3		4617.27		4732.16
Q07817	Q07817	BCL2L1	11140.5	10208.1	9743.95	11009.9	12914.3	10728	12637.3	11393.6	11877.3	11684.4	11169.7	9396.12	10042.7	9697.03	8399.99	12892.1	10300.6	11871	12012.1	9314.11	12618	15451.2	6785.23	9689.83	14445.3	11717.1	11403	9409.82	7489.18	10680.3	11180.5	13753.3	9899.96	8821.39	9038.1	8049.83	12190.6	7347.8	9080.29	7272.68	8308.54	14060.8	9431.28	10863.5	10876.6	9323.82	10278.1
Q9BXK5	Q9BXK5	BCL2L13	34408.6	43658.8	40513.5	44864.3	40302.4	38373.7	35621.5	30825.9	43481.2	22809.5	41811.9	31821.7	50395.9	35488.8	26453.5	28192.7	38378.6	30400.5	36771.1	16817.4	36057.2	45079	29703.4	40071.3	22088.7	36718.6	35052.1	34343	39282	32217.7	36777.7	28416.3	47382	27323.6	37428.4	37154.4	42289.1	36684	38813.1	26576.2	31801.7	44413.2	29494.4	35837.9	47428.5	28463.8	41336
Q92843	Q92843	BCL2L2	7861.95	7720.34	6346.47	6866.24	8147.77	7035.58	7577.34	7891.18	8285.04	10070.2	9094.03	7910.24	8427.89	8205.12	7920.37	12027.5	8871.52	9049.74	7543.49	5326.26	9620	10079.3	7537.48	5754.36	9811.26	9556.38	7187.21	6266.99	5853.53	8583.53	5945.11	9850.86	9875.23	6786.69	7650.26	7672.62	4781.43	6707.92	7027.4	7990.94	6691.56	7483.41	11726.7	9273.89	6669.5	8410.03	8399.36
Q9NYF8	Q9NYF8	BCLAF1	24285.6	18227.2	24737.5	20364.9	23913.6	18470.5	19625.8	19708.9	18286.7	29752	19515	21320	22205.3	18540.8	17060.3	23285.2	19795.8	19738.1	28243	16987.2	20324.7	26085.3	20626.1	17040.5	21858.9	22409.3	20845.4	23535.6	23482.1	17987.7	19248.8	24688.4	20648.3	19770.6	21270.2	17697.3	23590.3	20467.3	20456.1	19141.1	19846.5	23819	17594.8	22721.8	27425.4	22601.2	20450.9
P11274	P11274	BCR	10388.1	11243.2	17029	13180.3	10917.8	8658.44	9403.01	7650.88	9409.77	10537.2	12118.9	11013.3	13418.8	10150.7	9752.27	8818.15	9891.97	10798.6	12088.3	10187.5	7626.36	10040	9991.56	13755.1	9797.04	10761.8	14821.5	11630.3	13204.6	7897.01	10294.7	7860.78	8276.83	10490.3	7577.41	9088.19	14322.8	9185.12	11314.4	8089.38	9110.47	12207.2	12236.4	8837.55	9946.68	7602.83	9816.68
Q9Y276	Q9Y276	BCS1L	14619.8	11069.9	21294.6	15833	14977.5	13005	16592	13947.1	13000.9	11235.3	12784.6	12132	12775.5	11681.5	9840.5	13999.5	11553	10986.9	13611.2	5870.84	12554.2	18383.4	8689.21	10352.5	20236.9	10987.2	12309.7	12709.4	9635.39	10248.6	12637.8	14496	11804.7	9340.89	12172.5	11011.5	13905.8	7408.13	13628.9	9058.17	10796.5	14045.7	11494.7	11942.3	22662.6	10834.4	10922.1
Q02338	Q02338	BDH1	10582.6	10100.4	33597.8	16114.1	21142.7	14845.4	28151.9	9659.85	13484.4	9980.83	13484.9	12142.7	16346.6	15395	9662.68	15167.4	8609.31	8200.99	14656	17731.6	11951.7	56950.1	4756.33	10057.3	16251.6	10033.1	10548.1	8569.78	12407.4	9228.78	13046.7	11863.9	15574.1	9674.62	10943.5	9582.61		7936.11	13741.5	5844.4	9729.11	24854.7	12408.7	12885	35988.8	6413.48	8201.64
Q9BUT1	Q9BUT1	BDH2	72979.2	94052.6	295997	172497	213952	135068	172990	68083.2	144342	66613.4	170917	74317.4	109566	111001	109111	76229.1	76746.5	79965.3	128758	45537.3	95769.8	358879	104320	118814	107357	69651.9	85561.2	68796.1	91917.1	86313.2	142939	74069.6	124528	94965.7	85849.7	91323.9	156107	84466.4	130397	69653.5	109639	143328	102663	107562	143487	85045.4	81086.4
Q14457	Q14457	BECN1	7138.02	7939.68	8566.54	7558.5	7893.14	8326.32	4482.22	6773.69	7521	7605.55	10457.9	9417.2	10037.7	8396.73	9603.64	8221.31	8780.72	12114.2	6059.57	6199.94	6787.48	7698.67	10142.4	7525.54	6494.27	7399.67	6952.93	10065.7	12816	7327.49	7252	5550.11	6400.99	7178.36	6959.35	7232.23	9789.61	7085.71	6482.97	8208.39	6855.99	9952.6	8535.65	6287.6	7317	7449.83	5140.87
O15155	O15155	BET1	13875.4	8440.73	20021.7	3921.44		3381.23	7968.5	6604.51	3495.64		4712.79			4092.58	2800.09	12224.9		5566.41	8647.48	4761.68	5730.1	6482.85	4238.74		4181.97	4630.94	6514.63	13307.1		4020.78	9072.49		2514.37	2048.57	6913.91	3042.33	8772.97		6871.58			10214.5	5319.42	2528.63	5914.98	3630.12	11098.9
Q9NYM9	Q9NYM9	BET1L	6080.45	6306.77	9397.62	5078.19	10905.8	6669.99	8300.66		6442.69	6296.61	9827.51	12135.2	15537.1	6579.2	7442.98	9129.48	12753.2	8228.04	12022.7		9057.05	10402.3	9968.66	17175.9	10634.3	13538.2	12306.2	12766.7	15878.7	9322.83	18926.2	7223.73	11178.8	8962.68	8663.88	8340.75	15271.8	7572.41	12074.9		8599.77	11419.9	9368.37		5619.12	11191	9276.35
P21810	P21810	BGN	140206	62244.8	154380	110773	125214	140393	87280.6	38072	75729	25867.3	97539.4	65756	134271	50593.2	69907.9	65060.9	76621.6	41942.3	105024	20335.9	58240.9	210937	49624.6	175861	102598	97445.5	100886	165956	82089.2	63991.4	97425.2	85232.4	79669.7	58620.5	36729.9	65672.4	145023	27420.8	68240	35026.6	69500.3	120288	49469.2	36037.9	1320000	47594.6	91126.8
Q93088	Q93088	BHMT	414343	342679	1720000	1020000	1020000	739482	1180000	348775	838788	143363	753134	353489	758498	717595	557542	501604	356440	219166	565909	172953	349234	1870000	313929	791585	621740	179108	322586	352178	259086	300776	578468	260739	777920	283413	227397	451427	639248	459290	641538	147990	416456	533708	448779	695182	31599.2	337513	344670
Q9H2M3	Q9H2M3	BHMT2	31802.7	25151.1	96235.3	70581.5	85932.3	58160.8	78535.7	41071.3	60970.1	21214.1	67172.3	30823.5	44821.9	56366.1	70701.8	56595.5	29469.8	30208.8	25842.2	16597.6	43289	219905	26745.2	58869.2	71471.9	22014.8	26577.3	28957.7	31419.9	32772.3	42868.8	33014.7	61712.2	27987	17228.8	65497.1	57331.9	55350.7	38429.4	15557.9	44620.3	35421.2	49976.7	70571.4	5676.39	34795.7	44012.6
Q9H694	Q9H694	BICC1			2833.54	1711.55															1583.5			6504.41																				1506.01			2952.45
Q8TD16	Q8TD16	BICD2	9628.18	10655	8741.83	8377.72	9558.05	9389.08	9634.95	9269	8853.96	8200.19	9360.88	11187.8	13573.7	9933.11	10568.2	9347.21	12059.2	9447.46	9146.73	37583.1	10325.4	7727.85	11160.2	11718.5	8468.06	9896.94	11370.5	10454	11900.3	9496.47	9873.5	10557.8	8515.06	11019.4	9453.09	9402.07	13931.1	8585.44	9271.04	9601.68	10587.7	7365.42	7703.58	8151.36	7068.28	7916.38	8910.98
P55957	P55957	BID	3617.46	17587.7	2860.22	4034.56		21883.7		2710.07	12935.1	7232.04	28403.2	3227.13	2147.5			4511.7	2105.82		5592.31	2851.28	7045.06	3616.68	4814.37	3458.84		3942.43	4499.14	3888.25	2674.34	4784.36	4525.51		4029.97	2660.97	5445.81	5286.03		4622.03	3728.86	2639.6	3123.15	2841.3	5823.75	3968.06		5309.52
O00499	O00499	BIN1	14354	20980.7	29235	30348.2	23539.2	23190	23734.2	15693.4	28629.8	29023.5	28980.9	17723.9	17249.1	20379.3	24898.6	15848.2	21735.3	15123.7	24351.8	7282.51	22946.5	31581.5	17506.4	25764.1	25935.5	17425.3	16821.7	17531.9	17239.1	18301.6	25418	26578.9	21878.4	14102	17651.3	26729.4	14780.2	21279.8	16160.5	17959.7	22575.7	18386.3	22829	23563.1	12809.2	19322.8	19703.7
Q9UBW5	Q9UBW5	BIN2	1167.17			1450.93			496.815	893.639	1655.64		1154.67	1508.25	1394.42	992.415	1331.8	1861.28	1041.6		1026.3				1105.94	1124.48						1100.31	1194.42		1327.46	1628.4	1303.51	1212.07		1023.34		886.344				1208.27		1550.37
Q9NQY0	Q9NQY0	BIN3	4078.13	10335	3789.13	9115.13	6954.61	10595.3	11021.8	10026.6	12060.4	6934.35	11171.6		11656.3	7313.99	10488.4		8919.02	12481.7	8656.6	9760.38	9262.15	7707.53	10361.6	9458.17	9525.05	16616.5	12452.8	9513.02	11556.9	7049.37	7828.88	9761.03	8647.29	7923.91	10159.8	10364.9	6933.25	10944.7	12077.9	8821.09	9311.76	6547.45	7891.83	11097.2	5471.22	8442.37	9215.05
Q9NR09	Q9NR09	BIRC6	5769.95	7782.29	10191.4	4954.76	3868.95	5750.9	5568.18	7487.55	5241.51	6383.35	5484.61	4589.88	6594.4	7367.68	6616.09		4124	4372.97	4765.57	5131.19	5172.13	4179.42	5823.25	5368.26	5946.48	8442.15	6325.11	7776.87	5423.82	4449.18	6260.48	7351.09	4297.25	5198.89	5075.81	2709.56		4883.52	9057.65	5927.01	4197.14	4040.47	4696.06	3744.93	5696.3	5388.43	5199.02
Q13867	Q13867	BLMH	100264	79613.9	72796.9	94213.8	113771	253850	82834.4	143904	85356.5	121754	99379.9	148638	73579.1	97561.6	111276	197013	83828.7	238503	109401	1110000	127211	103465	78626.3	77538.7	88843.5	67206.6	124004	75597.7	75798.1	82156.6	103094	56968.4	101458	133325	173116	108684	166107	110675	101083	93258.3	104264	97671	93580.2	138679	46879.8	116161	180713
P78537	P78537	BLOC1S1	10960.5	12726.5	9039.14	11557.5	12784.9	12416	14152.4	11408.4	11849.4	5279.85	10865.5	10920.3	7893.42	12284.4	13498.6	10702.5	13549.1	11981.4	10288.9	7552.68	12931.1	11808.7	8620.87	11945.8	8801.28	11467.8	11187.6	11365.7	9632.87	14149.7	11470.9	9829.31	11315.5	9581.26	13081.6	14098.7	12385.8	10727	9852.45	13662.7	11052.1	9251.73	12919.7	10757.5	10592.8	11999.3	9797.57
Q6QNY1	Q6QNY1	BLOC1S2	10854.3	23572.5	22441.9	29222.8	37120.9	33920.2	30543.6	28268	28984	33054.6	27746.5	26810.4	30726.7	32021.2	29099.7	34490.3	19984.7	26016.4	31349.5	22169.2	32135.7	36293.7	21581.5	30750.4	29034.8	33337.9	34113.2	31480	23361.3	36282	25303.2	39739.6	29027	29341.7	34613	32197.4	32102.7	30989.8	41420	31799.7	36403.2	30012.3	57090.8	30140.8	22012.7	33218.8	35510.6
Q6QNY0	Q6QNY0	BLOC1S3	15397.4	14693.2	14179.1	16438.6	15851.8	13735.8	14709.8	13610.1	12122.8	9877.6	13956.1	16416.7	15453.6	13526.9	18318	15453.1	17571.5	14582	15622.2	8050.12	13778.9	14740.2	11548.4	14169.1	13215.4	12461.4	14470.7	13062.2	13169.7	17590.7	15026	11326	16187.2	14839.4	15960	14812.3	17332.3	11865.1	15429.6	11436.2	12290.3	16196	16372.7	12488.2	8675	14120.6	12625.8
Q9NUP1	Q9NUP1	BLOC1S4	11999.4	10997	10941.3	13044	13773.3	10593.2	9233.88	13336.3	12273	8528.7	7631.82	12960.5	10213.9	9315.6	10565.1	12643.2	13199.4	9243.59	10792.7	7819.67	11743.4	9183.88	13500	9076.7	8268.34	11364.3	11057.4	13661.6	11803.9	11051.7	14512.4	16491.4	15675.9	12296.2	11306.4	12194.1	10146.2	12655.6	16197.1	13731.6	11710.2	10812.8	14970	14851.3	10980.7	13413.1	11944.3
Q8TDH9	Q8TDH9	BLOC1S5	6296.54	11044.6	8855.38	6664.58	11788.5	10183.8	11800	3827.96	7365.42	15200.7	15351.3	11651.5	18985.1	9238.78	12101.4	9669.15	12204.9	11515.9	11177.7	5999.56		8928.72	7497.96	10216.8	13776.9	9222.03	10721.6	13249.3	10138.9	12295.8	13318.6	12509.5	11752.1	13816.6	11732.5	11993.9	12800.3	11469	11696.4	12543.5	11079.2	18804.8	12496.4	10551	11468.9	13095.9	12315.1
P53004	P53004	BLVRA	143183	142988	97247	114787	103850	98531.9	122572	145596	106409	109406	115601	132128	110459	114089	99631	116775	132654	116484	142872	50393.3	130163	128467	101458	117771	94171.4	132834	144678	143987	119295	101103	130114	89598.2	105056	104037	125567	108523	117153	115412	125750	84220.3	90251.7	110221	117173	126376	78421.5	117395	118016
P30043	P30043	BLVRB	249465	532508	273593	271926	202731	179419	185693	405327	330554	261281	343055	384982	269436	367411	272141	197826	330423	321111	131513	133211	346914	291115	251653	265704	208565	366032	447719	351096	340702	303909	308546	273777	208282	417847	347270	321576	314641	302862	240251	191336	214673	281666	324254	376585	181412	474911	353375
P35226	P35226	BMI1	4571.09	6583.86	4929.31	4037.61	5943.41	4418.36	4283.22	4742.14	3620.27	8134.49	4876.84	5401.34	8208.6	3969.31	4183.57	8258.73	6619.71	6128.02	7298	1814.6	6023.32	6936.41	5583.11	3452		8353.48	9710.88	7218.22	8679.57	4483.13	5838.7	11079.1	5432.35	8193.16	5285.4	5834.15	4800.6	6427.81	5744.02	4551.75	6322.22	6784.64	2838.51	6853.01	8026.07	7764.55	8438.25
Q9NSY1	Q9NSY1	BMP2K	2417.16		2026.27	2649.2	4091.39	2867.51	3623.1	2107.06	2958.46			3176.22	2241.88	4325.65	2452.83		1797.39	2928.64	2008.09	3265.4		2350.88		1983.09		2660.36	3118.4	3149.23	4214.59	1927.5			3101.07	3222.7	2580.93	3009.12	2880.63	2333.99		2887.93	2113.44	2747.97	2816.19	2741.18	2620.17	2571.14	2843.35
Q13873	Q13873	BMPR2	5752.65	8901.68	5646.52	6661.51	7998.57	6997.03	16131.5	9228.1	5266.75	10777.2	7582.68	8276.2	10643.2	5901.74	5858.3	8056.13	9340.66	8701.81	10555.1		8108.57	5459.97	6387.26	7478.65	5634.75	14700.2	10877.7	11470.2	10425.3	6644.09	11367.6	6482.13	7499.71	10653.2	6779.44	5536.65	5636.74	9066.37	9378.29	10221.7	5697.98	6658.45	6566.05	6866.4		7757.5	7774.72
Q14692	Q14692	BMS1	276.289	4596.12		5514.32	2769.71	3283.7	3058.37	3854.68	2664.31	1599.77	4472.03	3496.94		3154.73	1443.19		4988.95	3191.73	3852.01	6389.44	3210.64	4350.5	2848.77	3737.92	2571.54	2677.78		1668.89	3945.94	4669.35		2431.39	4313.48	2921.4	3371.73	3071.06	3630.45	2679.69	3562.46	3201.58	2981.59	3673.85		3380	4207.13	2716.89
Q12981	Q12981	BNIP1	10585.4	10831.1	25974.7	13075.1	13389.3	9765.9	10900.7	9628.59	10253	9203.14	13488.7	12644.2	17146.6	10255.6	9031.93	10043.6	16098.8	10587.7	13926.5	14031.9	10237.4	16077.4	16348	20073.3	10572.6	17134.5	14607.8	13204.9	14798.7	11155.1	18745.3	7942.81	13111	11252	9724.74	8530.85	16280.2	6197.19	16553.1	9328.09	11221.7	13545.9	8135.39	11495.5	19376.7	9500.55	10109
Q12982	Q12982	BNIP2	1154.53	1721.77		461.113	1756.96		997.393	2135.02	471.048	784.599		1309.49				1581.2	1898.99	2010.8	1058.51		1329.24	1515.37				1340.61	1343.81						229.922	1957.43	1359.36			1270.98		624.526	767.388			1503.63	428.785		890.172
Q12983	Q12983	BNIP3	2563.29	2226.1	6907.53	2388.33	2641.49		3727.7		1970.95		3129.52		3351.8	2143.98	2381.14		1888.57		1299.06	1982.5	2661.32	4404.4	2079.87	2374.53			2019.69		2669.98		4279.01		2244.41			2509.06								2528.78	2705.69
O60238	O60238	BNIP3L	5359.65	5005.47	6642.5	5818.13	5048.02	6108.41	5976.58	4485.56	4089.87		4140.83	6712.08	4211.82	6167.01	4541.74	5421.56	3950.8	5660.76	5047.58	11970.8	5331.74	5879.07	5588.81	5406.64		3994.17	4753.91	4766.9	7076.58	5880.94	5094		5764.46	4707.09	5724.87	5389.94		5819.92	5334.28	3924.06	6085.45	2984.57	5480.99	5033.3	4906.11	4232.03	6315.86
Q96IK1	Q96IK1	BOD1	3378.28	3810.34	2186.79	4230.59			4689.6	4649.5	3319.9	4781.05	3968.14	3823.41	2315.49	4070.41	4080.33	5019.28		5013.16		2095.78	4459.98	3376.75	3149.08	3882.57	4196.75				3143.3	4106.94		4464.28	3894.76	2665.08	5429.67	4024.51		3124.77	3119.28	3865.59	2884.58				3040.42	2630.89	2347.9
Q8NFC6	Q8NFC6	BOD1L1	4231.18	4608.49	2398.05	4061.67	11961.6	3514.18	5609.17	5100.72	3582.77		3797.27		7244.58	4493.17	5237.04	7347.91	5313.98	5457.41	3800.82	1965.85	3193.61		4110.11	4210.34				5356.49	4924.16	5144.2			4725.65		11418	5700.21		8891.1	4684.51	4920.29	3904.69	4122.92	3270.04		3512.29		7229.78
Q9Y3E2	Q9Y3E2	BOLA1	10763.7	13100.9	9076.55	10031.6	9333.53	11628.5	12237.7	10949.7	9538.9	10685.6	9585.17	11961.1	9630.44	10600.1	11877.9	11318.1	10542	10353.2	7998.04	5375.14	11184.9	10317.1	7938.4	7830.41	12126.6	9699.08	10044.4	11759.7	10202.9	13793.2	9840.9	12340.3	11760.4	9613.08	9634.11	10452.9	8872.43	9194.11	9271.78	8708.36	4107.35	8963.65	10466.3	7470.09	9224.35	9771.97	9262.09
Q9H3K6	Q9H3K6	BOLA2	18033.8	34562.4	29210.8	26857.8	23250.2	29410	20918.5	24761.9	34099.1	21622.3	23433	26330.5	21942.2	25912.5	25237.7	23178.4	31874	20690.8	28505	34029.8	26765.4	29892.5	25565.2	26545.7	19775.9	36108.9	34429.3	31799.6	25895.1	24182.7	30452.7	19933.5	32459.7	29978.8	28005	25269.3	33133.3	27156.8	28154.3	28616	23984.6	38913.8	28726.2	28622.9	24275.5	36592.5	22706.9
Q14137	Q14137	BOP1	4184	3601.99	4557.72	2836.81	4571.69	4104.85	4594.61	2368.7	4530.41	4023.9	3043.24	4709.79	4087.3	4709.17	3800.97	4717.75	3894.89	3789.49	4403.81	5972.34	3382.83	4580.34	3912.49	4125.58	4695.33	4204.45	2677.84	4964.63	4548.73	5097.05	3568.88	4300.51	4253.11	3240.7	4600.24	4115.29	5567.64	4715.03		3262.23	4497.29		4502.18	4324.82	6811.03	3054.47	3121.16
Q969J3	Q969J3	BORCS5	22812.1	20427.7	15733.9	25366.5	18007.6	24150.2	21206.1	23839.3	18019.6	10896.3	22281.6	20069.1	18286.5	23133.2	24092.6	19910.5	19323.2	22548.8	17384.9	15633.4	21838	19143.9	19754	20185.6	14181.6	19432.8	17449.8	18381.4	19407.7	24513.9	19279	12578.9	22636.4	20117.7	21923.3	24640.9	18167.1	18030.8	20630.1	17802.8	22007	13484.8	22965.1	17755.4	13543.7	25275.8	20656.5
Q96GS4	Q96GS4	BORCS6	18371.6	19445.7	15158.5	14844.7	17581.5	17097.2	14852.4	18650.6	17311.8	10980.5	16878.1	16958.2	16598.6	17078.9	19100.6	15853.8	17183.5	18861.4	17090.3	9999.27	19658.8	12511.9	16302.9	17909.2	13436.3	22644.6	16345.2	17681.4	15989	17886.1	16354.8	15793	14084.6	16185	17593.5	18388.5	19923.1	15989.9	19692.5	16793.7	13179.4	19597.1	17130.9	14981.8	9815.76	14550.3	19493.7
Q96B45	Q96B45	BORCS7	7227.16	26704.6	14955.6	21890.7	18726.5	11095.4	16163.9	14248.5	15940.6	26654.1	25356.8	10332.6	26888.3	20347.2	26093.1		29431.8	18376.3	22099.5	8841.99	25686	17997.3	18515.1	26657.9	22014.6	28257.2	21011.4	23639.3	29483.6	25350.3	21842.4	21932.1	15281.7	21028	18089.8	22817.4	14036.9	17036.3	23366.2	15953.2	20675.2	20265.8	19550.9	19956.4	15945.9	16875.8	14715
Q96FH0	Q96FH0	BORCS8		6257.86	2675.37	6717.96	6111.73	6995.8	6975.85	7246.93	6346.49	4151.25	7800.49	5949.83		8312.46	7915.51		6329	5382.74	4389.24	3882.6	6780.78	4530.83	8038.43		6639.85					6527.79		8225.4		6512.22	6148.94	4978.3		5056.9	5842.96			4566.98	6116.89		4823.69	3962.37	5202.55
P07738	P07738	BPGM	78145	133873	31802.1	80576.9	44941	41222.5	26685	90991.5	105473	43779.1	63097.2	78436.5	50408.9	85420	80819.5	60001.4	48286.7	67922.8	30700.5	17481.4	76015.2	61961.4	66989.5	68227.6	57055.1	92587.3	92385.6	65443	62169.9	92950.5	47977.2	50257.7	67160	78099.2	71703.7	95822.6	61742.3	70842.9	40402.4	55640.8	43640.9	48139.2	89419.2	85886.4	32543.8	171774	70474.7
Q86WA6	Q86WA6	BPHL	46184.9	23463.9	195016	82349.8	147510	33832.5	91027.5	21036.9	64080.5	12726.2	64349.1	25501.5	68986.9	52026.5	15368.4	44106.6	37787.8	22301.5	34720.4	20156.7	30590.8	196159	28668	36486.7	64096.6	16087.2	30710.6	24550.5	42266.2	31915.7	62874.7	33090	62220.2	15693.1	16731.6	33332.9	65598.3	13341.5	56627.7	9040.36	26822.9	68022.6	35620	57978.4	31956.3	26804.1	30501.1
P17213	P17213	BPI	22790.7	45003.6	6282.37	16646.6	16964.7	19756.1	22627.3	18164.3	22156.6	96901.6	18641.9	11131.9	22499.5	34751.2	14638.4	21005.7	15616.4	32386	57230.6	2280.87	50066.9	16074.8	14162.2	12082.4	22368.2	9447.15	21884.7	17697.3	15800.5	8047.7	11013.9	37526.1	39673.7	24036.7	89423.8	44713.7	14807.1	49756.8	12047	10060.8	39773.4	13420.5	14998.2	23433.1		44766.5	13435
Q9NP55	Q9NP55	BPIFA1							14819.7	6142.27		30991		4635.41		6885.4		4512.27		15975.9			3325.27										3441.06			3846.94	5577.51				5704.73			2659.69			5953.33
O95861	O95861	BPNT1	24023.8	27284	32602	26801.3	28729.1	23656.3	27644.9	30326.6	28706.9	20132.1	28970.9	31316.1	28749.3	26707.1	24337.3	26448.5	27085.1	26959.1	32044.2	20838.7	30121	37019.4	23946.2	23928.9	18390	24910.1	25457.9	24242.3	29166.5	21912	30979.9	17072.8	22624.2	25212.4	29194.6	27110.4	20382.7	27218.7	26643.8	20886.9	22454.5	30538	27465.9	27961.9	31492.4	29964.8	24679.9
Q9NX62	Q9NX62	BPNT2	17511	12402	8564.49	10109.3	10034.1	7628.35	8977.59	15119.6	11577.3	10452.7	7834.82	21604.7	10240.8	11103.5	10386.9	10600.3	12593.7	10787.1	9597.36	14256.7	15624.2	11480.7	8190.62	12753.6	11336.2	11035.9	12900.6	9998.41	13932.8	13359.9	12314.5	14665.7	9221.73	10741.3	11916.8	21296.5	13417	10510.8	10172.5	11110.9	10891.4	14760.1	9891.55	9533.49	9423.63	10784.2	9872.8
P15056	P15056	BRAF	2559.52	2628.74	1687.91	1345.49	2575.26	3215.34	1850.56	1411.03			2199.3	1683.41	1929.97	3201.37	2027.12		1466.77		1371.33	1091.57	2039.16	1449.71	2769.07	1354.63			1510.63	1136.34	2485.69	1511.4	2019.38		1411.21	1139.4	1735.13	1466.1	1580.52	1201.56	1436.69	1761.3	2845.97	2000.36	1479.62	780.845
Q6PJG6	Q6PJG6	BRAT1		435.897					1586.24		1085.94				578.092	1184.79	1876.89		1732.68	1628.83	997.458		716.444	1246.42		1005.33	512.918		1385.99	1857.67	1082.55	1511.59	1204.57	1723.78	1806.05	1266.23	1220.76	1866.58	1595.73	1558.08	1374.3	2174.88	1337.08	1548.39	2084.71	2425.72	1851.16	1757.09	1228.54
P46736	P46736	BRCC3	8122.78	7633.39	8591.47	7834.98	9488.91	7734.21	6996.37	7882.48	6089.78	9083.61	8314.89	9148.56	7454.99	7994.01	7754.35	8789.4	7965.96	7737.96	7168.8	7469.69	7187.55	8949.84	8723.12	7623.03	9821.9	8370.35	9358.62	8736.14	8633.98	7495.79	8271.64	8927.05	6307.99	8350.18	7335.24	8261.21	9199.53	7231.33	7889.76	6692.99	7170.29	7731.41	6930.41	7326.98	6334.77	6923.16	7934.07
P25440	P25440	BRD2	4541.02	4764.71	6027.32	4527.45	3605.05	5433.02	4923.87	3842.08	4112.78	3105.79	3512.33	5472.12	7247.43	6415.29	5013.66		5478.15	3653.09	3938.34	3480.42	4360.09	4070.24	4886.41	5783.82		5865.43	5489.2	5885.72	7034.55	4843.07	3486.35	2600.14	4532.03	4596.49	3906.48	3855.03		4954.34	5534.29	4606.55	3821.39		5594.37	5443.42	4951.86	4093.95	3852.62
Q15059	Q15059	BRD3	6626.38	5401.25	5738.53	6821.92	7509.75	7534.7	5419.65	6236.68	6215.16	4893.44	5335.06	5634.24	9215.73	5051.27	5252.05	7245.13	4550.43	6639.74	5393.09	2816.24	4625.04	5064.51	5995.82	6820.97	4085.29	7757.87	7392.26	8063.6	5954.57	4222.52	4762.69	4888.81	4653.48	5624.89	4608.82	3679.34	7528.89	5857.17	6680.53	5498.35	5789.03	6119.67	6098.73	5896.39	6678.17	6029.95	5206.12
O60885	O60885	BRD4	7146.79		4643.05	7236.93	8127.31		10839.7	6195.02	10678.1		6635.99		11457.8			6980.09		17259.3	7953.04			9337.83	7459.75	11952.2			8600.55				9104.79	9810.99	16476	12407.2				9320.96		16089.4	13975		11041.5	17365.4	18414.4	8739.03	8197.62
O95415	O95415	BRI3	1927.24	2367.77	2225.23				2669.25		2418.05			2869.61					2288.83	2056.89	2236.05		3069.18	2419.49						2481.47		2797.04	2635.84		3372.7	2786.09	2238.5	3063.13		2359.51						2057.29		2718.94
Q8WY22	Q8WY22	BRI3BP	8451.95	6324.01	6821.09	5706.98	7283.24	6858.4	4802.93	8251	5293.21	3636.9	4785.66	8942.46	4574.58	5532	3561.64	5515.31	3096.46	5167.72	8484.94	4873.87	4097.26	9171.9	4555.73	3649.78	2032.1		5679.33	5855.29	4964.62	4309.3	4857.38	3114.88	4799.62	4335.78	3605.57	3027.99	4297.43	5909.03	3706.6	4151.8	4792.73	3589.23	6625.34	4171.16	8389.23	3062.52	4715.83
Q8TDN6	Q8TDN6	BRIX1	9181.7	6368.71	12075.2	5178.29	10064.8	5818.55	8665.22	7213.84		20285.5	8394.91	8633.91	7014.13	6706	5752.74	16513.9	7167.69	11199.4	16701.7	11140.6	8118.37	15021.1	5331.81	6156.64	13576.3	8971.63	7309.67	7753.03	5633.24	8033.96	9534.83	13500.8	8788.98	12240.8	11181.9	5664.3	11807.8	8556.96	7685.44	8106.08	6821.87	15366.4	11986.8	11190.2	8385.47	8456.98	8662.64
Q8WUW1	Q8WUW1	BRK1	39232.5	40921.2	23224.2	36621.6	36749.3	32470	38332.6	33735.9	38095.7	59536.5	39218	30781.6	38696.6	40848	37400.7	43917	51898.5	38172.2	40043.9	26539.1	48557.8	36116.1	37469.2	45043.5	34682	44105.1	46336.1	40354.8	45049.3	40348.3	38144.2	48955.2	38449.2	37563.9	42152	38310.1	34365.5	40518.5	37565.8	43675.5	37758	32392.8	42349.9	38185.9	26552.2	45207.7	49658.3
Q5VW32	Q5VW32	BROX	36787.9	37773.2	25151.6	34617.2	35037.9	39492.2	32144.7	35366.6	39014.1	24186.4	37931.2	35231	26143.7	41950.3	35812.1	35091.7	44395.3	38580.2	34861.4	41224.4	39284.9	39902.9	35478.1	30418.7	29933	33451.5	39821.9	37056.3	36364.4	37853.4	46814.3	28730.4	34041.6	35490.9	41105.3	37557.5	33151	36079.2	37144.2	33512.2	36064.1	33818.9	38926.2	31817.7	47623	33690.1	39577.9
P35613	P35613	BSG	70780.5	65846.5	148438	97393.6	87259.1	61060.8	94070	58216	70905.8	30971.5	73502.5	62242.4	72327.1	78932.5	51657.1	48423.2	67045	63441.7	73197	36104.1	55042.6	116160	53300.2	71576.6	54891.4	48325.1	60788.1	53291.6	66465.6	55313.8	92752.3	55287.1	63929.9	54971.8	59299.7	50267.6	64694	51193.5	76204.2	37288.9	52308.7	88136.8	51694.1	42961	163732	36613.9	57031.9
Q8WZ55	Q8WZ55	BSND					10630.3	4931.73	9919.08		5705.01					5014.83								10748.2		5351.05									5256.08	1822.34			5534.83		4791.41			5889.8			67355.2	3715.07
Q10588	Q10588	BST1	91652.7	87370.8	32395.2	83187.5	59282.7	58575.5	75753.1	99474.9	103265	148722	86170.4	71819.5	102217	80131	164449	60793.7	90365.1	147578	109641	14137.5	67024.5	60423.8	99190.4	121442	87585.8	71037.1	76288.8	100339	105069	82048.8	113295	102643	93055.6	148986	144175	107222	86977.1	162615	70020.8	72313.8	68530.5	54674.8	113968	93320.8	32558.2	83261.5	105351
Q10589	Q10589	BST2	131763	159514	100852	128344	76021.6	117136	118980	108598	131573	83527.6	141798	48001.1	183369	108227	130400	27790.2	126557	117778	127036	16944.2	134441	67105.3	155842	116590	93253	129892	124895	184950	161523	157736	156465	96010.4	128325	128940	136004	149018	175399	150057	120433	195042	155715	114917	83859.8	119933	42492.1	116963	112146
O14981	O14981	BTAF1	3342.75			2704.44			3118.33		2588.67		6810.78	7357.6		5314.48		7576.9	4968.74		10657.6	5927.35	4527.52		2540.01						4564.93	3269.5				4763.95	5484.35	3437.63			7276.6	3911.18	3292.53			3902.17		4967.72
P43251	P43251	BTD	12428.2	11963.4	19519.4	9463.66	10993.4	8600.15	14521.1	14508.3	8418.14	11595	8309.85	12267.3	6772.42	10382.4	8316.7	21818.8	9264.99	16959.5	10469.2	3127.24	12254.1	20002.4	12892.1	9051.19	14597.5	9437.91	8978.45	11404.2	10103.9	8752.77	19351.3	15144.8	7227.66	14473.9	14618.4	9950.73	11236.3	15788.2	18203.1	11381.5	11366.9	16117.4	12575.7	5812.02	11127.1	12069.2	12574.1
P20290	P20290	BTF3	11667.4	9781.81	11104.8	13415	17023.1	12299.4	14100.8	9546.96	11977.4	19421.8	12416.5	10313.3	15204	12006.3	12522	9585.85	17170.9	11393.5	22689	42393.9	12178.2	17900.6	11916.2	14078.9	23133.3	14386.1	18867.4	17577.4	17253.2	11604.7	14702.2	17768.6	11476.8	11546.9	12871.5	12619.1	19207.5	15821	16642.9	12380.8	10768.1	16713.3	24747.3	14013.7	13651.6	17106.3	16140.3
Q96K17	Q96K17	BTF3L4	26235.9	39448.6	19999.1	57808.7	51463.3	21076.2	62226.1	30140.2	40016.2		30021.5	65329.6	33272.7	27627.3	31596.5	39806.1	46340.6	45225.1	36850.8	36556	42591.7	120863	31324.1	41660.7		46143.4	62073.8	74345.2	28890.1	40653.2	62660.1	482529	32680.1	45342	38234.7	34221.7	29875.1	36785.1	153613	51045.9	28777.5	24601.2	32273.7	53596.9	62298.5	65782.6	138715
Q7KYR7	Q7KYR7	BTN2A1	4146.68	2739.18	2017.66	2999.22	5191.11	4743.53	3606.7	2705	3328.45	6505.8	2386.51	3389.59	1702.61	3863.91	3218.56	6867.58	2527.3	3666.97	4807.7		2295.07	2988.4	3828.72	2302.02	6586.58	1918.53	1746.13	3892.86	2597.57	5147.17	2243.21	2989.01	4405.46	2511.5	2672.73	3094.54	3305.9	3833.78	2030.39	6674.36	4722.54	2046.26	7747.29	2181.48	1558	3571.3	2210.16
O00481	O00481	BTN3A1	5134.69	4957.49		4921.87	13586.9	5253.85	6045.18	5314.71	4997.37					4828.89	4529.79	13230.3			3692.31			10790				8049.59			4046.27	4060.24			5454.8	5612.9			5779.11	5094.24		9436.85	7010.45			6176.66		5290.29	5185.27
P78410	P78410	BTN3A2	4838.65	2942.63	2789.87	4603.16				4839.61			2447.72								3609.07			3851.29	2345.54	2716.02		3953.9			3147.12	3054.77	1994.95	5214.16	3707.84						3033.52			3670.43		2516.91
O00478	O00478	BTN3A3	10172.2	10665.9	7642.21	11559.4		10250.1	12824.7	11898.1	13143.3		11418.4	18922.8	6905.39	11610.1	11226.8		9091.09	16674.3			9561.13	6045.44	15282.8	9484.87	13631.8		7680.98		7026.9	10508	6307.93		7758.36		6707.17		19397.1	9689.97	9824.43	14683	9431.85			10885.6	10678.2	7629.89	11126.6
Q6UXG8	Q6UXG8	BTNL9	8539.46	9598.72	3858.74	11727	14554.8	8213.46	7559.51	7870.18	12707.2	9723.04	9062.88	12068.7	8310.18	7368.37	11656.1	10741.1	15484.5	11468.5	9116.08		11855.7	10001.1	11040.3	9517.92		11614.1	14393.9	10033.2	9738.02	6880.02	8802.45	9099.08	15098	7114.42	13289.3	10236.6	10202.8	8374.96	13987.5	11323.7	9583.46	9027.85	9237.09	5773.57	6850.68	17024.9	16475.2
O43684	O43684	BUB3	39877.2	30503.6	26595.2	36875.9	36132.2	38586.2	40740.9	40357.7	33581.9	35217	30553.1	42896.6	36580.6	36100.2	35530.1	40095.7	35768.4	46474	42305.1	47228.9	34815.8	43913.5	30221.6	29684.5	35717.9	35968.1	38022.8	34325.5	29834.1	35275.1	35517	40970.3	35729.3	44792.8	41089.4	32063.7	30256.4	38558.8	34367.8	42265.3	34881.9	34998.5	40679.7	41185.4	42703.6	38289.2	43003.7
Q9BRD0	Q9BRD0	BUD13						4457.47			3107.01		2363.85				2843.69															3397.45			2704.19		2677.03	2367.96					3003.59				2905.01
P41223	P41223	BUD31							653.452			958.033				1260.01	1084.29		1301.31	1531.58	1283.13					846.222	879.48		1031.93			1380.41	987.186	1345.33	1250.04	2657.96		645.63	789.903	1376.07	402.959		1264.99				1549	1155.08
Q7L1Q6	Q7L1Q6	BZW1	24916.8	15014.8	23326.7	12588.5	20975.6	12234.4	14958	18514.2	13246.7	21575.2	16359.5	20116.9	19196.9	16550.2	15688.8	23825.6	16663.8	20368.1	21153.6	64705	23907.1	22907.8	16071.5	16737.7	16493.8	17537.3	22923.4	21260.2	18142.5	16871.5	23141.5	20637	16645.1	21684.6	22672.7	16792.6	19240.6	19606.2	25202.6	20169.8	19152.5	24526.2	23689.8	22775.5	20334.4	17904	26933.9
Q9Y6E2	Q9Y6E2	BZW2	4600.52	3705.3	5443.71	4511.6	5976.57	7176.1	7475.41	4276.24	3570.14	8657.18	4924.05	5276.32	4530.49	6051.1	5401.97	6836.74	4986.77	6886.4	8015.6	51686.3	4692.46	8204.35	8805.47	4772.69	5574.11	5245.53	5670.59	2868.09	6323.41	7123.57	7779.92		7738.16	5656.82	6031.78	4640.21	5638.01	6713.32	4805.23	5097.23	5181.36	4595.08	7244.14	5467.59	7932.18	4389.86	7520.75
Q96A22	Q96A22	C11orf52	5066.34	6992.01	4320.98	5102.98	3442.49	7117.81	3760.08	6433.58	7066.07		6226.19	3097.51	7776.72	8112.61	6568.87		5964.62	5971.94	4056.54	6147.15	7580.77	7169.33	5384.22	6664.23		3988.57	4355.33	5951.41	6284.96	5025.88	6438.72		4456.45	6834.92	6063.14	5801.82	5320.72	6025.2	8999.52	6610.83	7213.96	5356.11	6210.89	6737.42	7271.64	6821.52	6935.74
Q9H0W9	Q9H0W9	C11orf54	164469	173172	553750	348237	458985	195528	310200	187211	215373	220852	361743	213993	175184	208482	167294	286165	179846	112290	295135	71702.1	147511	543858	155885	171918	278670	134092	166314	117883	173652	149609	213559	203481	247779	136000	177204	133014	160445	178964	139896	90375.5	141534	196696	257684	239954	119086	148014	172910
Q9H3H3	Q9H3H3	C11orf68	19918.3	19932.1	17210.2	28628.7	26771.8	27897.6	28504	25636.1	31889.4	30543.1	26763.3	29500.3	26880	25270.4	32540.6	30800	32446	31062	30281.1	11374	28898.3	26342.5	29235.7	25273.9	38145.4	25448.6	29275.8	30507.7	27477.2	30403.8	28076.7	41964.7	30845	28185.7	31344	35499.5	29011.9	30712.5	26211.8	30737.6	25628.6	24068.1	24892.6	27084.1	33939.4	34498.9	26315.2
Q7Z7L8	Q7Z7L8	C11orf96	4569.05	12247.2		17005.1	16960.4	18639	20133.2	15180.5	23027.8		11744.7		25358.9	18996.2	16853.3		17994.7	22284	13674.8		11631.5	12896.7	16801.7	15932	9131.12	13731.1	13637.6	14535.7	13752.7	29308.8	15489.9	14200.2	18361.7	35576	11402.2	15049.6	16010.2	13812.8	23725.5	17086.4	14856.8	10323.1	14255.5	17166.4	10388.3	20895.4	21792.5
E9PRG8	E9PRG8	C11orf98	6835.9	8188.61	10020.4	8097.38	9961.19	6249.07	9412.65	6682.61	8815.95	8004.44	7324.1	7359.88	8641.12	6208.7	7655.3	6598.73	9634.75	7236.15	9569.03	3638.76	7475.35	8340.04	7816.12	6147.63	8114.27	8671.99	6417.19		5342.75	6573.27	7773.05	7900.03	5726.08	5459.29	8367.73	4845.04	8081.86	6467.49	8026.68	8798.25	5684.59	7139.22	6976.38	5820.25	8714.26	5578.25	8726.57
Q8N999	Q8N999	C12orf29															928.662					6667.46									1267.74	1282.29	813.679	1168.56									610.939
Q9NQ89	Q9NQ89	C12orf4		4953.51	4843.71	3294.14	2332.91	2635.23	5687.57	3262.76	5884.59	5988.73	3802.84	4831.7	3623.66	3600.65	4196.35	3869.77	3437.68	3769.72	3125.05	1431.65	4344.74	4105.83	3409.33	2739.96		3380.87	2149.78	4024.74	3482.37	2761.77	3350.96	5067.33	2603.42	5438.42	4795.59	3842.14	3633.14	3506.55	3503.84	4953.87	3833.18	3162.88	3438.19	3392.98	4369.89	3553.65
Q99622	Q99622	C12orf57	10363.3	10661.5	4061.65	8556.63	6045.11	10610.2	8705.29	10011.9	7914.02	2176.89	13513.9	9278.08	5790.1	10905.7	9924.63	6023.96	8767.79	9145.52	7290.28	4470.64	11690.7	6911.07	9341.57	11016.1	3085.8	9796.7	8407.51	9353.66	7399.22	10932.2	8712.98	4348.81	9461.27	9802.39	7813.24	12207.8	6734.56	11321.6	8390.31	11222.5	7918.73	6414.06	6475.52	10140	6796.32	10631.9	9105.56
Q8WUR7	Q8WUR7	C15orf40	3490.75		4324.74	3669.73	4143.48	3442.39	4113.58		3275.91				3450.75	2823.93			2225.29	3037.78	3724.11	2317.5		4884.24	2470.58	3304.33		7026.4		3251.45	2706.52	3527.14	2761.56		3438.54		2834.33	3897.68	5829.63		2711.6	2395.9		4966.57		2733.82	3037.66	2650.22	3542.61
Q9HAS0	Q9HAS0	C17orf75	4838.95	4194.07	3808.47	4796.12	5627.2	3602.41	4452.71	5065.45	3746.94	4813.09	4432.19	6150.67		4024.3	4343.41	5033.44	3454.13	5276.33	4644.26		4932.31	5905.65	3957.49	3704.17	8787.17	4573.75	4616.3	4427.98		4095.88	3480.63	5220.98	4560.19	4804.86	4191.28	3414.47	6000.02	4823.86	5089.76	4366.73	4921.65	4909.29	4366.86	5427.84	5952.91	5234.18	6489.26
Q9NSK7	Q9NSK7	C19orf12		3966.79	9885.74		5138.97	5105.64	7458.44		4766.37	4371.48	5732.4	4510.04	7190.79	3722.66			5262.08	4556.74	4036.95		5140.87	5086.92		4857.98	6108.47	3316.39		4272.86	4604.08	3843.1			4253.95		5214.45	4296.66	5086.51	4283.98	4359.55		4591.85	5821.66			5302.3
Q9UFG5	Q9UFG5	C19orf25		5707.18	6097.73	6945.78	5030.22	6502.5	6431.73	4473.96	6263.7		5095.89		5656.49	6208.8	7642.75		6313.29	6042.21	6006.5	7050.6	5233.48	4906.05	5303.85	7412.18			5314.51		8586.6	6266.9	6003.4		4837.58	5203.6	6084.04	5453.83		4885.5	5327.43	5284.23	3810.56		6392.32	3498.34	6380.71	2997.16	5659.4
Q8N9M1	Q8N9M1	C19orf47	1823.84			1545.96				1550.68			1757.97			2176.96			1231.23		1384.94	1781.33	1751.56	2622.04		1533.56	2621.12		1257.48		1842.8	1780.96	1767.27	4303.35	1495.48			1506.7			2405.06					1995.47		1986.37
Q9UNZ5	Q9UNZ5	C19orf53	10618.3	11853.6		15047.6	32274.4		33268.9	18740.9		20377.6	12194.9	21687.1	28201.4		12686.2	23425.9	17030.5		30366.7		15246.6		13653.1	16096.5			10851.1	16052.4	21713.3	9154.7	10800.9	20421.7	13535.5	12288.1	18563.1			13098.8	17130.4	12707.7	8957.58	25168.3	18414.1		15644.8	9278.98
Q5BKX5	Q5BKX5	C19orf54			2462.18									3327.08	1931.23			2601.94			2414.4	3366.89		3826.07											2212.02	3405.8			2016.31		2974.05					1748.73		2537.18
Q5SNV9	Q5SNV9	C1orf167		12656.2	3328.91	8890.17		9648	10892.5	6925.64	11489.9		10916.7	2245.93	12486.4	12612.8	11082.1		10569			6841.77	15090.2		8716.12	8016.83	15611.3	10214.6	10674.1	11624.8	10753.4	14802.8	12063.1	16591.9	10207.8	15991.4	16269.1		11198.3	13199.2	11118.5		11846	15079.3		17052.2	11681.4	8352.92	9976.12
Q8IYL3	Q8IYL3	C1orf174	2638.96	3083.67	5470.72	2585.11	4677.31	3482.3	4231.96	2523.42	2724.09	2545.35	3531.18	2417.58	4030.17	3273.05	2950.8		1893.37	2510.98	4505.71		2800.16		3625.61	2384.14					2940.83	4076.57	3959.46		3414.54	2262.19	3049.8	3877.1		3962.28	3770.12	3948.51	3870.86			3023.86	3978.53
Q9H425	Q9H425	C1orf198	30247.3	29458.1	13911.5	36703.1	24225.2	32016.6	35850.8	37721.2	31033.4	20427.7	30819.1	19897.4	29306	36891.1	45839.8	30959.1	30878.8	41172	20399.6	9313.08	33429.5	20681.7	48891.1	26938.4	27477.6	28021.2	25063.2	34321.7	33108.2	32212.7	28112.8	22527.3	31348.4	45962.2	20203.8	38328.6	19979.6	49037.4	30233.4	58439.8	33614.4	22665.8	30902.1	28226.6	11500.3	35000.5	36262.5
A1L170	A1L170	C1orf226	24468.9	26502.8	10005.2	27927.2	29274.4	24923.6	23951.8	36131.2	31689.4	25061.3	29081	22777.6	23033.3	34795.6	35298.2	27887.3	28716.2	33436.5	18012.5	5137.91	25747.7	20511.1	28663.2	31809.9	38223	29204.4	32872.1	21993.3	23072	32479.5	23976.1	48681.9	27011.2	26509.9	33151.7	37050.1	23370.3	30565.4	26842.4	27394.7	37724.8	19512	32866.1	23259.5	15054.1	30375.5	27501.1
Q9BV19	Q9BV19	C1orf50		2547.42	6867.93	2728.89	2933.32	2576.1	3164.93				2837.15	2311.29		3178.95	3228.18		2846.34		2106.46	1543.43	2312.17	3902.02	2673.68	2937.27		3285.32		31635.6	3255.57	3165.19					3377.21	2368.17			9718.42	2350.83	2782.9		4452.82	2398.79
P02745	P02745	C1QA		8259.42		6869.62	6774.02	5142.3		7488.89	8419.17	2386.21	4959.04	5481.69	2454.2	5074.02	4977.47	5327.56	3896.64	2562.25		5438.36	6509.43	6422.89	5467.43	5154.31	6339.55	9650.17	4751.37	5102.55	1840.08	4280.56	2198.31	4323.38	5495.6	4056.59	3404.73	6565.51	5989.53	2666.05	15850.8	7579.31	2864.03	5783.89	7604.21		7583.5	7937
P02746	P02746	C1QB	49379.3	68437.2	35753.8	68242.5	43805.1	50767.4	67512.6	60314.8	55987.5	56754.5	54557.9	46469.7	44141.3	57763.8	63754.3	40808.6	47949.7	58068.1	29889.4	36609.9	53791.8	54791.6	77170.6	62614.5	63873.9	56709.4	61694.5	65818.5	63547.3	68050.1	29437.5	59512	59067.5	62006	53533.9	56651.9	65881.3	46266	100378	108419	58922	63312.7	66742.6	45687.7	82757.6	97887.8	72341
Q07021	Q07021	C1QBP	36536.7	31779.7	82742.3	56783	75307.4	53934.4	59561.7	35864.3	48870.7	18690.1	45972.4	39486	52251.5	43780.8	32400.2	45255	45631.9	24022.5	49634	67857.1	34904.4	73557.1	28129.6	43169.6	44158.7	41266.3	39490.8	32287.4	35715.3	45339.3	44195.1	28719.6	56145.4	23177.5	27139.1	50204.3	59896.2	20248.1	46943.4	34051.6	36052.2	59585.2	32772.7	46696.5	70716.5	36836.1	31082.2
P02747	P02747	C1QC	44779.3	59946.7	18629.4	51294.9	38913.8	39582.4	43596	51210.4	43097.6	17326.7	41502.9	40549.5	21869.6	42781	51731.5	30779.2	35708.3	43710.1	22824.1	29183.4	42690.9	36949.2	48242.9	37711.1	29212	43072.5	44741.1	33773.3	31349.7	49797.5	18795	25991.2	62648.2	51430.4	41619.5	54836.9	37884.2	33391.8	98287.5	71947.2	45885	42814.9	45323.4	36740.3	70799.7	79454.1	41361.5
P00736	P00736	C1R	13757.2	21817.4	6273.54	17849.8	10186.1	12688.1	9488.21	16357.7	17226	8263.62	12059.2	10212.1	8041.4	10371.3	14062.7	8340.7	10085	11049.6	5968.64	9315.57	12508.8	13637.4	11947.4	12339.8	11337.3	13860.9	14359.5	12151.5	10392	13813.9	11783.6	11757.8	15650.7	15437.6	18166.9	19241.3	13852.9	13396.8	11733.9	18395.8	11506.3	13064.3	22570.1	11875.1	24998.2	23709.8	13463.4
Q9NZP8	Q9NZP8	C1RL	6214.04	7431.62	4096.28	4195.65	4919.42	3890.74	2773.46	7053.65	6096.39	1888.67	5321.87	3514.23	3698.65	8011.19	7425.28	5715.46	3818.71	5450.08	2049.25		5385.29	4468.71	5612.34	3510.08	4766.02		2709.24	4775.13	3802.01	4568.02	6453.98	8458.58	4878	3470.33	8549.95	4625.59		5830.7	3166.79	5742.06	6582.25		4705.59	3666.5	6668.35	8028.14	2558.29
P09871	P09871	C1S	48447.6	64188.4	20083.7	62227.7	37616.9	34509.8	28925.5	46639.2	56497.7	44017.3	40866.9	29451.7	41423.9	42506	51061.8	40365.1	32556	35623.8	15285.3	14041.5	36548	41542.7	57277.7	52896.3	60976.6	47078.9	37587.6	48040.2	48419	47663.6	33114.1	60585.8	37703.2	46211.1	58950.1	60916.5	41365.9	39563	36607	62876.2	43444.7	36499.8	70177.9	43202.4	67252.3	72758.3	33671.7
P06681	P06681	C2	15455.4	19480.6	11761.6	30914	23376.4	13100.6	12929	24478.6	27029	10987.9	16130.9	15735.2	12843.2	20717.6	16176.8	17786.2	14981.7	22114.2	7146.04	4253.97	19676.7	18841.1	20766.2	15030.3	17771.5	19771.4	14027.8	17965	17635.6	23915.7	17947.8	17275.7	13516.9	19264.4	31763.3	16230.1	13381	24746.9	16217.9	22733.6	23309.9	23544.4	19590.3	16303.1	28609.7	25957.5	15328.6
Q9GZN8	Q9GZN8	C20orf27	5418.19	4702.32	9339.09	3955.21	5226.36	4813.51	4294	4697.6	4500.56	5233.57	5198.57	3362.16	4984.17	6654.39					8612.76	5373.04	4184.04	5001.19	1627.14	3894.18	5487.93	9733.93		6212.83	4528.38	4059.48	5916.82		4855.36	3078.06	3334.65	4273.78	7175.1	4013.23	4181.03	3597.5	4349.93		5596.16	4059.76	5882.26	5423.36
Q86YS7	Q86YS7	C2CD5	9900.3	10412	15980.5	10752.1	12057.4	12072.3	11612.4	10625.4	10765.8	10691.7	9720.57	10616.5	10107	10080.8	10616.1	10073.9	10881.9	11398.9	9720.9	5039.05	10423.3	11047.1	12357.6	8998.01	12228.1	12039	10258.8	11065.4	10589.9	9908.4	10849.8	12657.7	8420.12	11765.1	11152.8	8749.29	10277.6	9428.04	9827.27	9753.71	10045.8	10468.2	9598.95	9932.92	11850.9	9561.24	13257
Q9BVC5	Q9BVC5	C2orf49		3717.08	2678.54	2603.75		2730.97	2811.73	5183.58	3882.43		2717.26	4101.17	4763.75	2977.16	1960.43	2858.63	2575.19	1714.16	4819.79		6930.79			3018.12		4281.98	5363.65	3356.46	3289.61	2696.4	2612.96	4246.8	3020.95	5764.29	2757.35	1742.7	3760.64	1821.15		3031	5465.25	3963.23	6521.23	2209.51			3220.43
P01024	P01024	C3	872334	1460000	499385	1710000	755616	650316	561537	1300000	1280000	694623	955737	688721	559986	1010000	1020000	657161	877394	1090000	217425	365278	964134	943814	1280000	914778	701950	840869	901033	1330000	989560	1050000	922268	837659	847500	1210000	1730000	1110000	848667	1290000	949782	1670000	1120000	1010000	1120000	1010000	1230000	1920000	799804
P0C0L4	P0C0L4	C4A	269143	389512	129015	492408	189632	139289	186398	411487	275022	164195	196261	197681	150769	168254	271371	222919	150125	322549	108630	90803.5	237791	186345	283460	253647	171073	217962	227980	269312	252549	219267	210392	111981	214129	342242	366765	149897	129623	309498	201563	334850	285185	149957	178708	149047	301026	397334	200935
P0C0L5	P0C0L5	C4B	27962.9	29323.5	10000.9	29089.4	14194.6	12009.9	44192.1	29043.1	14073.6	11042.8	13565.3	21855.5	13763.5	14326.3	17809.9	19997.9	14620.5	52869.4	22080.6	6716.11	14173.3	10894.8	11456.6	16897	17636.9	13806	62061.5	22839.7	9538.71	15629.6	15004.7	12289.9	69571.1	31546.2	47730.9	19903.3	15874.7	24583.8	93866.9	87578.2	29321.1	32026.5	16046.2	17276.2	20052.7	30383.9	39007.7
P04003	P04003	C4BPA	130878	228600	72279.2	264431	98330.6	102845	316015	194873	246697	80306.7	195028	107341	177967	120200	233885	104542	149868	174227	98832.9	66598.7	147389	83287.1	221188	218400	179706	105869	219252	117440	140198	198943	131918	130817	369862	414947	220814	284234	111122	195480	334706	741130	191294	160407	198678	123619	278869	340962	204143
P20851	P20851	C4BPB	13869.2	22198.3	7061.23	17460.7	11970.4	11507.3	16863.4	15132.5	13904.8	4208.98	15324.8	11213.5	13344.6	10548.2	16584.3	9317.96	11802.9	11003.8	6611.55	5031.04	12289.9	7458.88	10620	14998.8	8469.57	15879.8	17463.7	18871.2	14839.2	13977.5	9973.42	5649.98	20821.1	16383.3	15304.9	21752.9	17032.7	12892.5	19674.6	41716.7	15622	18039.9	18107.1	6413.63	18954.9	22136.3	13778.2
P01031	P01031	C5	82972.7	126295	64907.7	95387.8	90495	85645.9	88334.1	90180.2	87905.3	58735.1	87579.7	61461.1	60504.6	76398.1	93634.8	81290.6	101124	85893.9	36781.3	38714.3	73216.9	85209	68608.2	70588.6	68103.1	89359.1	116667	98830.8	85449.4	99342.7	79243.1	94655.6	115207	95935.3	128685	124366	67830.4	83824.5	89227.4	282882	127159	122096	97294.2	82985	77997	113523	108248
Q7Z6I8	Q7Z6I8	C5orf24		3825.57	1727.61	4916.85	5060.8		3806.27	2869.62	4375.65	4276.25	3479.58	4101.35	2758.54	4272.88	4104.83		4632.52	3620.56	3971.38		5211.09	3186.98	3721.36	2741.86		10323.5	2886.2	7353.63	3135.19	3825.7	2934.41		4428.37	3638.29	4087.28	3689.1		4085.34		5249.72	3358.15	3730.57	4379.33	3477.71		2710.2
P13671	P13671	C6	42369.6	51212.8	31421.3	64425.9	54357.5	63449.1	61009.1	51100.4	63244.6	49253.5	54452	34538	31805	52794	58989.1	39051.8	70852.6	48010.5	19841.6	15978	35782.9	48384.1	43118.3	48313.2	60892.2	48296.1	69788.3	42255.4	43467.8	70446.3	52110.6	80147.4	72274.9	64378.9	85022.3	88069.3	51728.4	49882.7	57749.4	211008	97763.5	85422.5	50973	50966.6	58360.6	80001.4	69915.8
P10643	P10643	C7	32193.6	42332.7	29731.6	41080.8	43621.7	52334.3	50450	38318	43837.1	32971.5	49298.8	30294.9	29144.6	41263.9	43311.8	35725.7	54459.3	34346.2	22582.1	12684.1	34728.1	44177.9	34210.6	32912.1	41597.2	33808.1	56802.9	30890.6	40544.2	46493.1	47402.1	69912.1	60007.1	38877.2	68894.3	62502.4	40296.4	49601.6	42385.8	161020	81062.2	53721.3	27809.9	37703.3	64967.1	54881.1	49161
Q9BPX7	Q9BPX7	C7orf25	3234.23	2527.42		1751.85	2356.33		2234.99	2488.06	1955.02	2405.2	2290.94		2680.1	2842.27	1798.29		1738.8	3001.12	3118.25	2750.8	3122.84		2959.85	1686.69			2680.8		2129.79	1696.96	2370.34		1852.14	2514.69	2832.25	1693.48		2347.13		1719.75	2422.56	2352.21	3290.91			1563.37
Q9BRJ6	Q9BRJ6	C7orf50	5254.58	5379.24	3555.67	4634.88	7794.5		4570.87	4640.16	4702.24		4956.89	6624.26	3855.98	4399.26		3913.01	4362.5	6261.38	5359.67	4261.69	4287.3	4591.98		3054.29	3959.76		5170.78		3153.19	3848.71	1473.61		4907.36	3918.47	3834.99		3810.36	3436.21		4676.1			5975.43	5588.38	8005.49
P07357	P07357	C8A	13559.8	22692.9	16372.7	27457.4	22984.4	27296.8	26524.8	24013.6	20366	17112.7	22918.8	17402.8	17336.1	26903.9	26630.9	20503.2	28557	21144.5	9424.36	10326	18094.5	19524.5	19650	18920.3	21510.4	18603.1	25467.4	27262.5	22232.6	24118.4	21465.9	27774.3	26049.9	21300.8	37035.4	29097.6	21621.7	24892.3	21750.4	62752.9	31613.2	31763.5	23774	17874.3	28267.6	34308.2	25483.1
P07358	P07358	C8B	22772.2	38976.4	19224.3	49082.8	36451.5	41034.6	40489.1	44811.6	43843.3	38922	39371.2	26709.4	25254.4	40183.1	41665.3	32552.5	38089.8	42733.8	15910.3	15880.7	30690.7	31198.4	36674	33190.8	41864.4	29371.8	39834.6	35147	30633.8	45050.4	34584.5	56500.6	41672	45085.7	63270.8	59181	29896.4	46420.9	37058.4	119280	52305.6	40651.4	41482.5	33437.9	40438.6	61805.3	47693.5
P07360	P07360	C8G	45690.8	55833.1	31285.9	71496	67854.5	76019.5	87126	76165	70004.9	28514.2	63225.5	33884.5	35065.8	59669.6	85165.8	50802.7	65042.8	62437	22303.7	22982	45830.7	51418	57831.4	53311.3	41893.7	50884.2	58363.9	61464.9	49221.2	71288.9	47466.5	47022.2	75163.6	65726.7	102788	92554.7	48198.6	60485.8	54395.4	277040	83649.2	74969.9	47823.2	49285.2	56173.6	88843.7	91948.1
Q9H7E9	Q9H7E9	C8orf33	2558.98	3515.91	2321.1	3448.37		4224.48	2430.75	3959.31	3076.21		3389.61	5887.44	2825	1850.16	3510.09		2946.79	2320.29	2215.88	3586.27	3786.14		1986.83	3679.89		3447.56		3513.62	2338.29	3120.29	2493.38		4304.77	3206.91	1389.45	3550.26	3061.19	3224.63	3861.6	2661.79	4532.23			2889.03	2863.86	3231.82	3333.28
Q6P1X6	Q6P1X6	C8orf82	10489.6	7642.17	26863.5	17651.9	18390.6	16334.8	19544.9	9058.01	14311.5	13013.3	15906.1	11608.6	15772.8	17348.3	9778.84	13232	10290.9	10664.1	10825.3	7717.03	9621.07	33953.9	9439.63	11487.7	20346.6	11781.5	11834.2	10384.3	14182.3	11652.1	13022.8	16799.8	16911.3	9364.98	6589.62	12767.2	15030.9	8787.3	8771.62	7772.87	14636.2	14498.2	11464.6	17248.1	20282.3	12943	11441.1
P02748	P02748	C9	437406	722795	495064	661276	598297	726411	589829	503075	693241	598547	708615	283549	415020	592965	696097	476817	791570	627877	332986	151259	424829	571710	489168	510172	701382	655396	911683	726278	645402	861638	574926	946710	949565	657369	1140000	862667	532001	560622	578881	2340000	1170000	985061	587224	556832	436299	885988	743231
Q8IXQ3	Q8IXQ3	C9orf40									2586.09						2935.11		3714.34										3243.72			6380.16	3469.65			3838.04						2636.67				4756.4		2181.53
Q5T6V5	Q5T6V5	C9orf64	21472.7	28366.6	29296.9	25731.6	27234.5	26543.1	30893	21517.5	29731.9	26572.1	39968.1	25680.1	23781.5	33810.4	30325.4	31548	26977.3	30379.3	25670.4	11956.4	29500.4	33794.9	34169.4	23528.7	35080.8	30600.3	28933.8	28700.8	24221.5	26189	29518.3	31864.1	30129.3	30046.1	30028.6	33058.5	29076.5	30121.9	22844.6	23535.7	21223.2	21482.6	29716.2	30126.3	23885.3	29249.4	30895.9
Q9NZ63	Q9NZ63	C9orf78				1899.19				1116.3			2856.45		2287.14				4264.59		2651.59														1881.89					1678.36			2297.69	2891.61	3205.15			1282.12
P00915	P00915	CA1	1230000	2360000	374985	986415	293506	447514	273455	1760000	873479	416775	1160000	1130000	762967	1020000	726993	486030	824466	1180000	278627	199294	1400000	851594	693939	804589	201280	1490000	1950000	1090000	692971	934115	1170000	286198	469857	1010000	1010000	1410000	1040000	1090000	587631	593560	556257	1040000	1130000	1260000	418668	1960000	725426
O43570	O43570	CA12		7624.4	15289.2	14374.6	11996.2	16290	14273.5	5764.51	10658.1		18256.6	7025.78	6638.09	16325.4	4216.98	22572.7	11803	5105.25	5949.75	6614.14	5232.58	6829.15	5260.97	15387.9	7614.06		12979.4	7349.86	11302.5	10655.7	18229.7	6299.41	18789.1	7963.63	4783.91	13452.9	11362.7	5862.38	9760.11	5005.04	15007.9	17035.2	9204.5	16574.5	20396.2	11861.9	11754.8
P00918	P00918	CA2	336355	441866	559668	355637	315431	293186	261343	344269	380701	140257	459923	240834	396476	311757	226080	217022	275251	220475	187892	198670	258514	316094	176603	329737	112621	483835	459132	280681	305511	235560	266870	133762	209615	214902	247994	279685	355706	237582	234337	131580	162146	450510	285770	320215	352697	378593	241557
P07451	P07451	CA3	48353.8	56264.1	6604.39	32484.6	20129.7	16367.2	10327.1	63783.9	41144	40930	42456.7	39404.4	12154	30555.2	33581.4	35985.6	23672.3	53789.3	11914.3	6199.65	42804	29823.8	23339.4	21968.5	38231.1	68543.2	50778.6	16269.3	20820.1	30981.8	13924	32030.4	17386.2	19775.1	30888.5	37143	31253	31965.7	13460.7	22663.1	22588.7	18964.8	57968.9	31373.4	57396.3	33746.5	12255.4
P22748	P22748	CA4	5837.96	6493.38	30234.9	8264.51	15427.2	8443.51	14809.4	4686.23	9959.37	6560.27	8938.84	6179.25	6151.41	8408.81	4934.39	4121.84	8642.65	5040.9	6261.8		5661.53	12791.8	5886.39	8124.49	12933.5	5639.85	8987	5581.53	6432.8	9770.08	10134.5	8408.36	9961.52	5332.43	5771.86	8024.51	8598.88	6325.24	12051.4	5177.04	7684.06	17221.6	5831.74	8181.13	17638.3	6070.4	8816.59
Q9Y2D0	Q9Y2D0	CA5B			5498.86	2727.14	5029.54		4291.85	2933.43		5201.57	3543.07	3873.06	5955.05	4347.39	4795.97	4505.13	5138.62	6010.33	3195.77	2111.28	4347.99	3660.78	4063.71	4984.92	5521.59	4505.3	5034.67	5830.08	5727.59	4489.16		4973.76	4024.59	4971.28	3417.59	4299.89		3945.03	4473.29	5387.89	5401.85	4624.61			5826.74	5271.9	3999.03
Q9H8G2	Q9H8G2	CAAP1	1038.08	687.349		1189.91			975.393				969.489		704.885		1481.18								699.396	1367.41				885.907	713.852	1298.22	955.513				993.595	1421.86		1793.44		1299.42
Q9Y376	Q9Y376	CAB39	34750.5	33790.1	59278.9	29796.7	31232.4	24919.3	30335	36814.7	28048.1	21114	35942.8	37423.2	35516.5	27344.9	25395.5	35257.8	40402.7	31224.4	51411.5	51727.6	34572.6	38867.3	26786.3	31710	20268.4	35035.1	45501.5	37136.6	32117.7	25334.5	44479.5	23440.7	29281.7	28858	35177.8	23733	32426.4	33132.3	43367.1	23611.4	26736.1	41517.6	38573.7	35559	31469.9	27861.6	31372.7
Q9H9S4	Q9H9S4	CAB39L	1558.63		2086.92	878.637	1430.43			1696.57	975.964		1291.53		1326.76		1968.84				1437.51			1804.49						1261.91		1371.47	2286.04							783.753	3902.08	2075.49		1669.51		915.483	3609.77
Q8TDN4	Q8TDN4	CABLES1		8471.8	7698.13	7315.44	9083.12	11289.4		8557.03	8160.68	12981.2	8809.2	8270.88	10102.1		10499.2	11317.8	10162.1	9295.68	7562.72		7807.4	7618.01	6754.89	7275.63	10431	8605.17	9112.66	9403.93	8774.81	8097.48	8049.61		9322.43	8732.58	9958.01	7025.09	8789.67	9919.11	7531.22	7256.55	6524.46	6548.62	8519.4	7157.28	5293.63	4647.04	8008.9
O43497	O43497	CACNA1G	10848.4	17199.2	2307.47		10132.1	4796.45	4049.35	4564.85	13923.9		14209.1	4475.27	7555.87	5102.65	5482.3	15178.6		44269	21965.2		12799.4	10258	2245.64		24537.1	8020.81	9545.93	6520.23			4178.44	4600.66	3752.5	10169.1	6481.37	6054.73	3106.42	11722	4533.01	4477.25	6252.69		27238.8	3338.72		10937.4
P54289	P54289	CACNA2D1	24294.6	25046.5	14465.8	21563.6	23386.1	23250.4	26968	27441.6	24139.3	14787.9	22417.7	24462.7	18122.1	26777.5	38864.7	27443.8	23270.3	22256.3	30184.6	5553.58	21562.6	27819.4	27900.9	20165.6	21176.4	20654.8	18192.6	23913.6	22973.2	24723.5	24853.9	26217.5	25598.3	27764.1	23155.2	23151.6	19105.2	27078.7	19194.7	36665.2	21830.7	20857.3	23208.4	29083.6	23290.2	35520.6	25321.6
Q9BXT2	Q9BXT2	CACNG6	31956	43198.4	83617.2	88301.8	77836.9	56437.5	85822	77552.7	70750	101137	78448.2	61334.8	64281.6	74938.9	79783.9	70995.7	101859	101009	140599	40663.7	84200.8	123649	85633	75444.8	116559	94313	106615	107470	65327.7	75084.5	97939.3	75614.7	99151.7	87427.4	102878	73704.4	110465	75488.3	71892.1	90640.7	65255.2	133964	96214.7	94429.3	64000.5	100480	76632.1
Q8WUQ7	Q8WUQ7	CACTIN				1051.06		877.755	1140.68					1418.89	944.621	1300.96			856.799	850.065	1157.31	658.828			1155.35	693.106	921.086				1036.23	1147.26			874.974		845.348	935.277		1333.49		860.84	1240.53			725.753	1636.29	1362.48
Q9HB71	Q9HB71	CACYBP	21218.5	20507.9	32994.5	18639.7	22935.8	16939.5	20600.8	21037.4	15825.2	20928.4	14602.6	22281.4	17239.5	13906.6	16322.6	20246.7	21252.8	24325	32152.4	21250.6	18033.7	29774.9	15317.1	17338.8	22876.6	16557.2	27751.7	18216.6	16923.8	16171.1	25254.7	18126.2	19098.4	23811.3	28533.1	14493.6	15871.4	23785.7	25804.8	18961.7	17534.4	26410.1	21687.9	24718.9	18754.2	22709	22621.3
P27708	P27708	CAD	11155.5	10784.4	9605.98	10087.7	10999.2	10838	10273.2	9910.02	10388.4	15042.9	10913.2	12098.4	9131.63	10518.6	9261.51	12085.1	12481.8	11203.6	13152.5	17272.8	11268.2	11959.8	9317.85	9123.17	12726.2	11554	11886.3	10900.4	10701.1	10327	11652.8	14674.1	10503.1	9089.83	11006.8	8992.32	11579.7	10232	10386.1	8886.68	10199.5	9352.36	10853.3	10975.2	10921.3	10302.8	12198.1
Q9BY67	Q9BY67	CADM1	4032.14	3967.9	6494.81	6267.83	10243.3	7827.15	8183.5	4287.58	5331.29		7899.13	5084.95	5769.06	6722.75	3576.36	5985.75	4392.84		8087	1912.58	2985.7	8935.38	2838.97	8155.67		4826.71	5848.13		7230.53	4886.84	8871.38		6351.28	4640.15	4672	5984.61	9507.32	3735.43	6435.07	4934.39	6469.46	12529.6	3018.56	5655.8	45438.6	4097.35	4793.73
Q8NFZ8	Q8NFZ8	CADM4	8152.94		19113.5	10849.6	24430.7	7929.09	21581.1	7463.15	9835.48	6139.52	11475.4	8947.62	11793.7	12289.4	6170.8	15026	9557.87	10216.9	15522.8	5667.95	11493	21243.4	6642.14	9002	21804.7	8940.04	10415.7	6146.14	7551.14	8726.21	13397	14373.7	10281.1	10823.5	8531.87	10993.9	23494.7	13148.3	16510.5	4597.09	8706.67	18066.5	12225.4	12486.1	7033.09	10989.4	8839.17
P05937	P05937	CALB1	623181	1070000	808787	979711	989735	935466	501571	1050000	637727	132919	679059	884461	560615	914949	270763	739381	725601	418807	512900	203277	406068	530944	532068	1050000	207732	831461	604086	495103	581665	527435	685822	198888	1150000	384021	127130	910259	722370	627577	570416	331216	646164	962608	557570	883096	4818.08	369624	1340000
Q9P1Z2	Q9P1Z2	CALCOCO1	8191.23	7111.05	6604	7239.85	7291	6616.47	5427.8	5792.37	6250.72	6072.57	6206.07	6533.85	8439.1	6988.71	6712.55	6600.06	7701.49	4721.1	6665.96	16998.5	6804.86	5102.49	6647.98	6810.08	5914.75	9759.1	10482	8073.74	6582.61	5681.75	5996.3	7479.14	7080.13	6554.89	6371.42	6706.93	7443.67	6811.51	7212.02	5980.87	5419.62	5190.39	8003.88	4376.29	3512.94	5743.31	7012.98
Q13137	Q13137	CALCOCO2	2645.51	3008.53	2633.38	2681.48		2326.63		1845.12	2167		3099.22	4268.79	2679.95	2181.05	2657.33		2053.68	2043.01	1505.24	1462.34		3459.39	1811.95	3130.62			2181.45	3188.52	3634.42	3449.64			2538.15	2536.81		2694.2		2125.44	3022.48	2458.07	3306.7	2361.41		2701.18	2146.29	2243.95
Q16602	Q16602	CALCRL	6863.49	6230.25	2984.69	4095.66		8655.67	2504.8	5651.65			6130.81	5541.28	4054.44	5480.42	5227.38		3990.41		3548.9			3665.62	5079.94	3595.99		5908.66	4461.12	4279.87	5215.35				3187.41	4923.79	4462.27			4813.88		4842.1	5140.21			5567.67
Q05682	Q05682	CALD1	341688	459494	187709	438239	315382	471792	420110	390632	498653	470247	449667	351610	470029	526570	530370	353372	542406	508320	478626	80752.2	494423	421935	632036	666879	425706	591287	538464	723663	593209	680711	609611	531925	714787	566700	462942	649192	531006	627406	549832	1000000	710452	470175	457337	515460	446807	577288	543368
Q8N5C1	Q8N5C1	CALHM5	26290.1	21187.7	11285.9	11492.4	13810.5	13956.7	15325.5	22332.3	14409.2	12427.9	17503.8	20664.1	15441.9	10855.7	16541.4	23935.4	17453.4	19409.4	14262.2	2456.67	17004.8	17623	20472.2	17596.4	10845.6	22493.9	22318.4	14269.7	15755.5	12840.3	17470.2	14587.7	16992.7	16101	18199.8	19783.6	23837.9	8644.84	25940.4	24396.7	19398.4	17553.3	17804.5	19279.8	7378.16	17350.7	18466.1
P0DP23	P0DP23	CALM1	948660	1070000	832088	981599	389631	1140000	537956	762526	675100	601948	1210000	475807	891874	1390000	1030000	461774	837354	832886	831134	679405	1070000	770488	1080000	1580000	804654	997126	913916	932522	1010000	1530000	892125	1260000	981824	805575	803882	1130000	934151	1160000	889487	924062	1620000	859197	1080000	966359	489931	1070000	995945
P27482	P27482	CALML3	19819.1	14062.4	35349.9	16961	27144.8	25487.1	15150.6	20247.4	20891.6	20203.4	33206.5	30210.7	37419	29746.1	86533.7	32659.9	18957	22848.8	14304.5	824324	28987.5	27095	7608.99	56431.4	44417	23915.8	23424.5	21463.4	14463.7	39860.2	14098.9	18979	24491.6	19931.8	16606.7	27179.4	20442.3	20946.1	25513.8	16836.8	19396.1	15941.2	20506.3	23781.4		13127.7	43974.1
Q96GE6	Q96GE6	CALML4	3557.27		9970.8	5537.1	4609.71	5036.78	6924.54	2639.21	5615.44		4162.1	2166.64	2489.39	3459.9	3329.62		2081.59		1633.65	1107.69		8029.15	2139.5	3652.97	5468.08	10886.4	2302.99		2102.03		4333.37	2766.85	2786.58		1213.89	2517.97	4151.83	1075.01	3600.08		1635.49	3815.47		3673.25		2022.32
Q9NZT1	Q9NZT1	CALML5	85183.5	62132.3	44940.9	76404.2	54927.6	519952	78249.2	219728	112632	228170	175303	93553.4	292982	164855	493435	102635	58227.9	191309	70963.2	4360000	120385	37795.2	47116.8	117921	264122	85585.1	139365	47706.9	64662	197041	95816.6	111310	179705	151357	230599	166059	81839.6	112343	162720	271223	151233	165805	350003	95336.3	35490.3	81642.3	310212
P27797	P27797	CALR	107925	124842	94363.1	120008	114062	82773.9	146156	116385	118257	41596	106383	104240	92490.7	103206	104619	93762	129642	139159	165895	100354	129657	141856	86244.8	119712	49593.9	127881	147223	122357	99059.8	159283	155359	43379.1	136415	146116	163718	138228	149680	148952	140250	128376	125433	176268	142271	165076	139234	168567	160412
O43852	O43852	CALU	93068.9	94838.7	47294.8	123817	87108.4	110381	80698.9	100169	111582	46444	78817	106326	63368.6	91830	88620	97558.8	81471.4	84397.9	93685.4	53120.6	105293	87768.7	88506.3	86369	67141.9	95575.4	87092.2	78647.6	76346.8	139686	81719	66849.9	131331	84085.2	98780.1	143589	88659	108614	98713.9	100712	94884.2	79386.7	72819.5	108000	124166	119087	111941
Q14012	Q14012	CAMK1	5356.59	5201.36	5619.4	5177.24	5867.97	4853.37	3143.33	4504.02	5050.13	3395.24	4611.38	4508.67	5137.14	3855.13	4302.54	7032.21	4682.97	3821.43	4834.17	6402.32	4481.69	4658.04	4214.84	4955.55	4279.16	5371.48	3205.12	3716.07	4261.12	4307.34	3738.65	3839.31	4209.08	3475.01	3780.41	4308.43	5641.86	3799.26	4083.23	4726.97	4649.36	6243.04	6472.09	4255.29	3640.3	5322.32	4803.57
Q8IU85	Q8IU85	CAMK1D	2554.35	2829.46	2459.66	2602.26	3012.25	2370.45	2621.49		2856.15				2879.85	2866.37	2733.17		2432.5	1812.71	1886.92	8706.14	2695.48	2356.89	2236.21	2263.31	4537	2967.85	2610.34	3033.3	1966.84	2975.86	3074.6			2507.61	3731.35	2270.29		2303.8	3241.1	2534.63	3498.46	2974.15	2104.79	2317.09	2443.17	3082.63	2588.45
Q13557	Q13557	CAMK2D	35689.9	40970.8	34214.4	36151.1	36110.8	41437.7	39602.5	33522.6	36852.7	33419.4	37111.5	27519.6	36209.9	36605	46857.9	39980.1	40994.6	36960.5	39577.8	30713.4	39556.2	43126.2	35300.9	40898	36483	39111.5	36695.7	41214.7	39999	46650.6	43042.9	32448.3	38630.3	35545.2	36854.9	38090.7	36748.1	32590.1	44144.1	42803.1	38828.8	32388.4	44992.2	31942.9	30553.9	44981.6	39792.5
Q13555	Q13555	CAMK2G	8923.94	8349.9	7030.12	7413.2	6237.65	9179.65	7501.39	6631.67	9518.77	6528.26	8157.13	8195.88	7389.19	6994.76	8705.04	9204.97	8296.01	9375.06	6297.74	4320.36	8596.04	8290.57	8048.69	7852.62	9057.15	8978.14	8090.62	8819.8	8640.99	9749.12	7698.42	8390.69	9093.44	7747.17	10224.9	10417.9	7140.39	8150.09	8379.17	7893.01	11663.4	7409.87	9004	8565.97	4909.61	8914.53	10251
Q96RR4	Q96RR4	CAMKK2	4590.19	4558.97	3702.06	4536.8	5061.2	4621.58	4234.22	4003.76	3994.67	5588.37	5556.15	5526.69	5503.13	6068.98	3671.28	3868.91	4811.88	4728.14	3529.72		4746.59	5566.93	5797.49	4293.74	5208.53	4092.25	6025.58	5975.53	5245.76	4394.53	4124.14	4892.61	4201.96	5069.66	5073.63	4940.72	6409.85	3750.53	5486.34	4896.05	4832.96	5889.12		4767.04	14694.6	4649.79	3625.63
P49913	P49913	CAMP	8464.72	22422.6		20503.5	9883.42	30495.4	17192.4	25276.2	30992.4	50035.7	18137.8	19117.9	8332.5	29840.7	22860.8		7797.67	14840	24780.9		15367.6	13082.6	9810.99	9029.4	16559		16501.7	10312.9	11103.7	12096.1	14224.6	10532.2	21029.8	21887.7	29397.5	31551.9	6639.65	42500.6	11994.5	15842.5	26593.8	14165.1	18465.8	12980.2	6015.95	30917.3	7040.13
Q08AD1	Q08AD1	CAMSAP2	6007.57	6603.5	4271.7	6701.76	5342.55	6659.37	6267.05	6125.22	8185.73	7170.42	6395.41	6450.21	5472.97	7791.87	7305.86	7972.91	7065.95	7628.6	6425.78	5377.67	6644	5483.53	7760.6	6999.47	9248.18	10486.7	7036.38	7266.3	6509.59	6827.4	5979.41	10927.9	6667.42	7146.91	7065.22	6814.6	7453.34	8470.84	7524.9	8526.26	10112.4	7489.61	6511.14	7097.96	5227.67	7005.67	7332.78
Q9P1Y5	Q9P1Y5	CAMSAP3	3547.86		7383.73	4547.22	6267.66	4107.93	6619.04		4488.31	12062.4	4221.48		5657.87	4400.3	3911.2				2974.96	7581.39	3294.96	6614.33	3223.02	4504.89	3709.88				5401.6	2094.23			2864.65	3273.95				3124.7					4022.49	4617.63	5888.95	3734.98
Q86VP6	Q86VP6	CAND1	171264	185173	128407	148654	131800	136493	156093	198173	149077	146588	162530	155442	151981	167536	158856	140443	181130	174501	178150	142220	183914	161963	144261	153697	116649	142435	177652	170410	162378	145995	167121	146175	148214	178932	179857	148322	153098	181197	167166	142943	156776	164597	165958	178100	115924	187935	175470
O75155	O75155	CAND2	20566	20062.8	9491.77	16435.3	16025.5	20625.2	16276.8	18380.4	15184.2	25373.8	16673.8	21582	19987.9	15877.5	17469.6	18516.3	24853.6	21486.9	15264	4471.11	19637.5	12875.3	18231.4	18308.5	20943.7	24080.2	19300.5	19255.8	19114.5	19025.3	17459.2	27066.6	16097.7	22327.5	19710	18563.1	21438.1	25632.5	21710	18582.1	25068.2	15290.4	23249.4	15602.1	4939.89	20605.2	12901.5
Q8WVQ1	Q8WVQ1	CANT1			6821.46							5689.99						4208.89	6045.92					9261.33								5802.62	5250.73			5603.92			3200.11								3533.08
P27824	P27824	CANX	164964	157247	110245	201951	146832	163751	154858	162847	177280	54615.2	167327	135006	128642	171409	182583	120469	174428	138222	159210	171816	163827	170402	156937	140114	78828.5	117448	135339	148951	135495	188542	131151	58486.9	155948	131777	182419	165760	116655	144609	121579	153415	180270	119909	124844	127935	119464	142218	130841
Q01518	Q01518	CAP1	344207	368936	282187	304649	250773	364050	254824	344921	332952	324956	394897	277816	417334	417311	393250	334237	387540	394351	309784	356586	383581	292220	440363	464088	240258	313279	439049	407432	554298	385444	381574	250402	343152	408426	382422	370782	317110	344263	395680	344933	450508	344021	299226	302236	230740	308257	358315
P40123	P40123	CAP2	26438.8	22244.2	16592.7	37632.4	26255	32540.1	21224.1	27131.4	32092.5	13682.6	24749.1	18041.8	31261.1	29667.4	27033.8	33616.7	30587.4	23394.7	27582.2	5635.09	29326.6	26306.6	36972.3	24602.7	19184.9	36761.7	29928.8	32552	31480.7	27403.9	25655.3	17905.4	27640.8	21380.6	24496.7	30033.1	27030.6	26342.7	29937.5	24237.1	28316.8	21552.9	33133.4	25974.7	11637.7	27196.9	29942.5
P40121	P40121	CAPG	70034.3	50034.6	115066	84690.7	147514	81139.8	74976	45719.8	75858.9	24810.6	82779.5	56889.4	55982.3	48479.6	67421.3	65851.5	54341.9	38568.6	114863	223957	50423.7	50583.5	42076	95753	57152.8	54962.6	61150	39461.6	59220	42223.6	76983	28104.3	45327.1	38742.3	85964.6	45027.6	83700.4	32376	60062.7	32539.3	53147.7	137054	57434.3	65665.6	194521	39030	84533.4
P07384	P07384	CAPN1	124909	146111	94460.1	134223	114451	128264	133218	162649	132472	149379	126478	125640	108668	137018	134815	129501	115434	155010	140235	196743	140167	131374	135741	127834	137547	108010	147989	113290	123646	124146	133669	126165	120358	149391	148200	129068	102098	126582	129383	131751	136467	128653	142725	131530	164008	124031	115589
P17655	P17655	CAPN2	399437	488915	195901	392057	392652	439865	397645	481349	473798	390820	429317	505218	387640	553966	471758	539877	568191	448608	372100	100926	502978	359165	528350	523060	333123	511302	580806	440163	496804	499687	441825	374542	516654	516278	471831	503920	427962	509343	437423	488429	571319	400980	443183	479803	273723	551732	522099
O15484	O15484	CAPN5	7026.5	5595.31	15417.4	6731.66	7000.35	6167.38	8399.77	5834.77	6439.58	5382.86	7948.55	6515.23	8313.46	6222.35	6335.92	8172.58	6429.18	5948.91	8718.28	3010.1	6638.55	9918.54	7467.04	6750.1	12465.2	7560.69	8598.05	8222.58	5937.65	5933.7	9481.6	6673.98	7040.83	8357.92	5196.37	5153.83	8340.53	6276.44	7999.72	6956.01	7217.27	11257.4	6797.23	6073.86	8212.18	6145.48	6389.08
Q9Y6W3	Q9Y6W3	CAPN7	5492.54	4251.51	6405.13	3135.51	5292.89	2982.75	3429.49	3580.04	4720.45	4537.02	3861.1	4540.91	3544.38	2866.05	2500.57	5059.79	3231.8	3518.29	3800.04	4179.18	2873.37	5058.04	3476.39	3107.52	3267.96	4099.42	3077.52	4150.67	3436.5	3315.55	5580.02	4938.65	4276.94	3471.56	2749.84	3183.28	5385.06	3129.68	5163.86	3983.69	3595.38	6721.36	2680.92	2813.27	4601.3	3513.82	6102.89
P04632	P04632	CAPNS1	191123	191450	102907	186042	170845	169575	136635	196310	137717	135721	189188	224794	170844	186348	176732	232001	264653	223467	202511	66539.5	212878	241738	246993	235694	94674.9	209359	230989	198706	196020	205444	221897	88300.7	223752	222144	203724	186267	158669	230867	199511	183466	266030	181538	229312	226558	144674	201446	201321
Q14444	Q14444	CAPRIN1	14964.6	19010.5	22239.4	16506.3	21132.3	20016.9	16628.2	18408.2	18499.3	13580	22168.8	21924.7	27058.7	20534	17339.8	21050	19681.3	20892.8	21270.2	27159.4	20629.4	24622.2	19753.3	20437.4	17917.3	23978.7	20946.4	20437.5	28224.7	18865.9	20195.8	13429.8	19439.4	19627.4	19298.2	17271.4	24269.2	19493	21016	20704.3	17621.8	24220.6	16818	20130.6	20338	19184.5	19934.5
Q13938	Q13938	CAPS	13044.7	10988.3	19977	21825.1	20257.8	13291.4	14963.4	11653.3	11814.8	11163.1	13015.3	11564.7	11946.1	12544	11216.2	19062.1	12671.8	8100.92	16134.4		9580.84	14735.9	8161.07	18635.8	16834.8	9630.35	12245.4	9283.31	8717.98	12577.6	15640.7	15392.7	16564.4	9957	11543.8	10579.1	17349.9	9992.49	16806.4	10226.7	9644.18	26443.8	15777.2	11264.8	62353.6	13157.3	16127.3
P52907	P52907	CAPZA1	106096	142097	65306.7	87928.7	70290.5	119668	88201	111318	105694	70046.9	113267	114275	118629	112500	126885	90789.9	133506	125493	131281	132575	149098	124375	112345	111656	42291.5	119210	142037	125876	105641	127165	120072	52798.1	107093	165352	145330	111964	98722.1	144999	131273	140642	114925	128352	109879	110920	78257.2	127941	143754
P47755	P47755	CAPZA2	329955	392981	244228	306717	183735	240548	261709	359418	211153	294372	312093	307784	329994	316349	284112	204565	290472	362573	302925	138978	304373	270514	290397	310034	179341	259165	408492	360345	281331	291872	346007	164426	258960	388285	346423	254841	249538	360532	314564	299003	320002	307957	306198	316667	147695	314054	347242
P47756	P47756	CAPZB	164741	201391	105389	231902	148602	233914	182027	193635	244451	137192	190337	152410	157971	204978	218935	158997	226909	195637	179782	216252	211094	144099	186357	223457	128812	168554	230491	177182	183970	224158	205694	151460	206694	198109	223909	243904	158839	245874	198670	206822	228355	158028	209916	188478	124267	210694	219205
Q96LW7	Q96LW7	CARD19	5562.85	7116.86	8412.74	6556.02	8090.87	6555.56	8056.23	6008.33	7177.27	3858.31	7861.73	5445.36	7608.94	8071.13	5811.48	6032.5	5755.33	5201.35	6989.39	3671.36	4852.52	10150.6	7744.89	6659.55	5091.3	5546.31	6807.85	6959.7	7639.29	5274.39	6630.3	4418.76	5620.58	5380.44	5602.12	5883.69	6655.71	5166.04	7332.17	5063.14	5518.87	6578.01	6340.73	5873.79	6798.88	4227.61	5437.61
Q9Y2G2	Q9Y2G2	CARD8	1423.32	1196.25	1509.74	1851.45		1423.47			1612.39	2588.94	2291.57		1224.16				1429.65		2266.35				2108.92	1772.62			1533.75		1651.72	1969.19			1249.74		2071.94					2538.55				2124.2
Q9Y2V2	Q9Y2V2	CARHSP1	121089	146883	120613	136752	88588.2	111757	112277	135683	102488	103148	145137	108356	141017	123681	136311	92808.2	142073	121430	137410	119261	131735	114174	91163.2	120252	106671	136400	146504	133909	119462	109891	141223	107274	97130.9	144571	143682	96919.9	160109	148120	120967	102586	96897.7	120655	94988.8	129389	96917.1	131633	106380
Q86X55	Q86X55	CARM1	8506.04	10439.8	6680.3	8131.84	7053.04	7631.44	8627.78	7543.05	9353.65	11483.7	8717.07	8742.33	7255.46	8447.09	10973.9	10219.8	8034.66	12061	8582.06	9610.33	8741.19	10799.6	10104.2	7165.31	13052.7	9382.87	10861.9	7448.6	7994.25	9016.93	8387.05	13140.6	9267.58	11900	10544.1	10489.6	10665.1	8337.87	8589.14	10574.4	9774.26	9996.47	12409.8	10393.4	11802	11979.9	10158.2
Q5VZK9	Q5VZK9	CARMIL1	7085.19	8965.58	8937.56	6635.48	9416.45	8887.95	9948.15	9960.32	8089.12	9125.25	10423.5	7061.87	5234.12	7856.88	7839.75	8221.91	7353.62	7790.92	8492.18	8846.3	10155.6	10041.2	6354.81	6955.16	11090	9389.86	6966.54	9020.66	8323.68	7603.44	10861.7	10167.7	6822.63	7964.69	10001.9	7518.58	6834.01		9742.66	8662.72	8279.78	7552.53	6918.44	6940.81	17888.6	4517.59
P49589	P49589	CARS1	31506.2	35194.8	26709.8	40521.5	40879.5	36226.7	38284.4	31141.2	36580.8	29517.1	33719.4	30490.1	33480.9	36270.7	36184.9	37179.2	37045.4	30055.3	34108.7	72092	35988.5	31425	40477.5	39819.6	36803.6	33836.9	35448.6	40844	35430.6	37920.2	29592.7	34146.4	41422.3	36337.6	32488.4	38227.3	39782.9	36168.2	37730.7	40582.6	40084.6	33261.1	38934.7	37837.2	25138.9	41636.4	36655.9
Q9HA77	Q9HA77	CARS2	6308.28	8002.65	18754.9	12788.9	13507.8	10049.6	10150.4	9732.15	8002.7	5912.44	8829.88	8875.72	8092.97	11811.7	9037.38	11418.2	10070.6	6215.35	10313.5	5382.97	9171.32	22938.3	8079.92	9919.18	7854.71	7232.75	9276.13	7947.39	8795.4	8104.37	7556.9	10083.7	9508.45	6569.58	8923.54	6105.93	12610.4	6319.53	10691.1	4861.45	10271.8	11844.7	5739.06	11029.3	20331.8	5744.81	9515.18
O15234	O15234	CASC3		3672.8		2827.85	2854.64	3226.79	2908.34		3327.48		2973.19		2522.97	3103.07	3671.03		4085.43	4458.71	3487.18	1671.02	3791.19	3775.12	3494.38	3093.69		3075.33			4086.89		2281.6		3673.36	4635.64	3330.7		3013.98	3593.42	3944.21		3010.48			5062.07		3070.2
O14936	O14936	CASK	26959.3	33045.1	44045.9	31890.1	39804.9	28904.1	32435.5	27879	33427	29124.6	30991.4	27480	35226.9	30593.5	30929.1	27099.9	31504.9	31144.5	32549.7	17830.3	30787	36261.1	32799.9	32077.5	31024.2	28370.4	30064.9	28283.2	32652.5	28136.9	33705.7	30373.5	33644.5	31511.6	28009	30905.6	32547.2	27565.1	29646.9	25168.8	27806.8	33384	32017.8	31732.3	33646.6	32638.4	26840
Q8WXE0	Q8WXE0	CASKIN2	35235.7	35869.7	16403	35122.1	29971.4	33596.3	28713.6	37559.2	37053.6	26726.6	34175.6	33281.2	36401.9	31465.3	38707.5	27490.1	30217.7	35498.1	29650.2	7851.43	34135.2	23840.6	33904.3	27891	29783.8	29415.2	30999.1	31938.5	33324.2	32146.1	30355.1	26069.3	29772.1	31164.8	33228.9	30794.9	28410.5	33055.8	31090.3	38110.7	30492.8	28078.1	42192.2	28753.9	12756.2	31439.5	35972.6
P29466	P29466	CASP1	8911.86	13103.6	6850.94	8224.11	16159.5	11244.8	11607.1	9583.03	13964.2	11278.2	4543.45	14164.9	7086.82	11381.1	10281.1	14469.8	14942	11221	15751.1	32630.5	12312.9	10517.4	13888.4	9761.62	12348.8	7345.48	12262.5	11101.6	8996.35	11159.4	13009.7	11811.1	9553.18	11884.5	17451.4	9179.58	11762.8	9721.82	13283.6	13367.9	11799.9	11209.6	10722.9	12014.4	8704.07	12158.2	11755.5
Q92851	Q92851	CASP10	3352.9			3076.72	3995.18	3182.69	3241.83	3872.52				3638.53		3765.31	3939.87			4827.37	3507.78	4136.15	4367.06	3466.56		2505.27									5745.92	3963.54	5131.2		2997.47	3826.74	3459.73		3922.3			2736.4	6806.23
P31944	P31944	CASP14	36810.1	29342	30025.9	23710.9	37266.5	264322	33826.5	55594.1	19347.3	150421	61731.4	83293	47597.8	39884.6	89900.4	88667.8	21122.6	137844	50780.6	721648	60445.7	21501.3	18006.3	22107.2	98778.3	32050.5	58551.1	25871.2	25004.1	22053	52185.2	35960.3	48773.4	74381.1	103373	36313.1	59804.1	37598.5	96349.8	36772.3	32468.8	60531.7	55516.9	55400.8	24379.8	35481.1	168593
P42574	P42574	CASP3	9453.19	11527.1	14535.8	12482	10512.8	14221.6	15794.1	14317.1	13821.8	13140.1	10873.9	5786.06	12500.8	11689.1	13345	5586.16	8189.04	11401.8	10661.9	26779.8	10065.6	10047.7	12823.9	10311.3	12239.3	10196	11080.8	9160.11	12263.9	12357.5	10865.5	12097.9	11278.2	12709.4	12374.1	12031.7	11622.6	12967.5	11321.2	10004.2	8585.09		10742.8	8152.59	6980.45	12914.3	9574.54
P49662	P49662	CASP4	7296.86	11481.3	5063.37	6558.21	10397.8	7978.44	9694.71	11521.9	8010.57		6749.99	7687.64	8424.17	8879.81	9061.1	5671.03	9314.22	6987.93	8204.66	17230.8	9212.18	8085.77	7422.01	6150.75		7534.23	6482.79	6874.53	6933.53	6710.26	7316.18	11983.3	7659.56	9184.03	11987.8	9868.22	8740.33	10993.1	9031.55	10486.7	7251.53	8642.84	8814.96	7413.62	7115.11	8365.81	10658.2
P55212	P55212	CASP6	5298.76	4984.59	6191.53	5959.87	6704.87	4107.12	8697.53	4230.9	5811.17	5483.34	4758.07	5540.86	3636.45	5942.2	3206.35	5861.33	4101.16	6074.15	5453.27	3563.56	3700.54	8581.25	2993.36	4483.83	5931.03	3076.02	4125.82	3482.83	2617.96	3442.89	6025.08	5160.74	4664.72	6410.98	7406.99	3776.53	6113.39	5530.49	4149.81	3851.43	4610.4	4752.65	5703.16	5376.61	6028.48	5118.91	7588.83
P55210	P55210	CASP7	11967.5	12451.6	7999.4	15574.4	16633.7	14687.6	12978	14655.1	18511.4	14278.7	16439.2	12359	12459.2	12215.7	14359.3	15791.2	13420.4	13421	16242.6	10338.5	16813.9	17168.3	14926.2	12131.7	12036.3	17954.7	11217.5	13671	11050.6	10974.5	14529.5	16115.7	11195.8	13896.9	15546.3	12656.7	14228.3	15783.5	9935.93	12616.4	10960.6	10687.6	15316	11862.4	10669	14710.1	12180.1
P20810	P20810	CAST	117335	106904	58013.2	93714.8	66694	86836.2	81767.6	101143	111714	56059.9	99647.7	67047.4	97896	112882	127094	66512.3	113452	94977.4	63037.7	55826.7	105142	75184.7	86506.3	114611	54551.5	103927	96665.1	101245	113505	121637	84680.3	59431.1	83822.8	83130.4	96127.9	116865	87746	104021	86031.1	68748.1	98390.6	70797.5	70766.2	88276.4	67532	96713.7	82367.8
P04040	P04040	CAT	707432	746648	840607	668125	711070	636435	442626	677610	767192	452212	647845	556550	656734	657610	484209	486359	479251	553887	347999	198661	593361	712438	506205	502881	430611	534537	635502	434241	499068	572322	538376	495933	545570	497284	433471	580828	568973	504093	380522	402107	448767	449429	790814	653977	430213	841544	476201
Q03135	Q03135	CAV1	30241.5	16977.8	11655.3	17869.6	31924.2	45730	16472.1	17431.3	26856.8	3887.24	23282.4	21415.4	16857.9	24219.8	21170	19896.8	25828.9	15135.8	17389.3	7882.74	21455.2	47482.9	15165	27301.1	7073.38	38992.3	36655.2	33167.9	20431.4	40320	25191.6	11376.9	35402.9	24473.1	10210	34162.7	37332.1	27565.3	28168.5	16434	22019.8	20801.9	16292.2	23498	65352.5	25067.5	25615.5
P51636	P51636	CAV2	4481.19	2987.2	2460.36	3004.06	4144.79	5241.8	4232.88		3957.72		4535.67	3949.28	4197.18	4630.79	3975.2	5269.95	4766.64	5348.14	3150.94	3177.99	4230.44	4863.62	2846.06	3527.81	5476.66	3956.55	4566.16	5328.97	3936.27	5002.23	4117.72	6229.55	4000.76	6348.47	3180.24	5484.81	11247.8	2650.5	4809.55	4685.26	4830.39		5636.75	4688.99	7268.59	5113.15	3524.11
Q6NZI2	Q6NZI2	CAVIN1	90308.1	59580.7	42332.9	51371	62293.8	73876	53509.4	63786.4	55966.6	73709.4	63323.9	79628.9	86297.8	66642.1	68362.3	84794.1	71016.1	67874.2	58681.7	17841.5	55112.2	76092.1	58245.1	71353.9	53953.5	94344.9	111013	112660	89878.8	85020.5	96189.1	66153.7	63201.9	92306.2	44160.4	59433.4	107310	71555.1	94310.6	67548	69990.1	90658	58238.2	63087.4	130084	68061.7	83679.3
O95810	O95810	CAVIN2	72092.1	77728.2	34867.3	91562.1	71728.4	87900.7	71490.6	64345.3	99169.3	79741.9	100116	85304.3	83904.1	125210	121153	98926.5	100175	94827.2	81305.1	10815.9	97677.7	76084.4	83028.2	92840	104036	76114.9	104108	122813	89505.9	109734	106939	97404.1	81797.2	103639	90345.8	96747.9	99161.7	101444	97415.5	123220	92106.6	77678.8	86628	94215.2	118360	94166.3	101230
Q969G5	Q969G5	CAVIN3	20407.8	11678.1	11762.4	12491.4	19434.6	24974.5	15177.7	11526.5	15069.5	11248.7	14475.3	11538.2	16571.9	12925.1	12399.9	12271.9	10880.9	17276.8	12178.8	6053.83	11001.8	39719.8	12442.8	15202.1	18265	20970.8	15720	23593.2	20503.3	26990.1	20899.8	21481.8	17981.2	14653.4	10174.6	16630.8	32263	7260.49	15396.2	9449.41	17591.9	19363.4	8115.76	9313.07	75328	13258.4	13605.4
Q13951	Q13951	CBFB	11057.7	13349	4767.7	11253	10957.1	8498.15	6924.96	14839.9	11639.2	10188.2	10254.9	10072.4	7558.33	7040.12	8715.46	8913.87	9495.05	9866.98	8835.65	9820.96	12110.5	11010.9	5772.52	5247.61	8761.79	9213.57	7027.6	7489.93	3171.88	10206.5	7225.45	10749.8	9447.11	6818.39	9664.29	8491.25	7655.51	9194.72	8213.95	10054.4	6037.26	5595.79	10008.5	7191.69	9993.39	8558.26	9211.96
P22681	P22681	CBL	10716	10477.6	6660.78	8641.8	8988.78	11524.2	11097.5	9798.04	12451.8	7648.36	9509.79	11745.3	10662	11879.9	12396.8	10705.6	9872.65	12120.8	9757.44	4654.53	11858.4	7994.84	12643.7	11406	12458.4	13793.9	11567.9	13181.4	9937.88	13469.5	11132.5	11725.2	10342.2	11188.9	12408	14204	11956.2	11851	10206.8	13482.4	10591.8	10609	13969.9	12100	8555.33	10980.5	12197.8
Q13191	Q13191	CBLB	6832.28	6354.93	5543.51	5298.93	6422.1	22586.1	5126.17	6249.08	5432.84	3109.63	9099.84	7009.98	8746.43	7096.2	6396.75	7307.34	5854.77	8914.96	5608.53		7849.37	6729.82	6370.66	8695.87		5656.27	6717.78	9319.58	8568.57	5971.8	6623.62		6382.18	6177.6	7277.13	5604.9	6515.02	5617.9	6697.64	5165.4	8138.69	3506.32	7495.46	6256.58		7506.57	5284.98
P16152	P16152	CBR1	416434	398000	611566	305593	433974	363614	532885	364619	343076	321912	378409	353921	384126	322504	219228	345116	328889	288567	385582	296824	338148	528374	226697	431057	263157	317467	397606	259785	366410	302461	481108	287659	312404	364177	385593	245516	353988	352996	416740	258829	285165	572200	270225	321895	831050	205930	335243
O75828	O75828	CBR3	13759.6	17104.3	5876.95	12621.9	12748	15794.6	16454.8	14240.9	20810.1	23112.6	10145	11384.5	7839.41	13578.7	12261.2	17108.6	16538.9	20212.8	17233.5	49207.7	18260.8	13590.5	14509.5	14862.4	17229.3	16564.8	13016.8	18135.8	13936.7	16660.1	16796.4	17166.6	13957.3	18585.5	18575.9	14918.1	14916	14289.5	12507.4	17848.8	12314.9	21498.4	13782.7	12923.7	15437.3	9244	20984.2
Q8N4T8	Q8N4T8	CBR4	27131.2	20105.7	55805.1	36887	43196.7	18867	35888.5	20539	22636.7	19325.5	28660.3	20296.8	27257.7	22631.4	19535	27692.4	28235.3	23912.8	23378.2	11290.6	25645.4	61612.2	24700.8	27779	39419.7	21584.5	20638.8	18429.4	26496.7	19608.7	25765.3	26559.1	29138.4	21205.8	16620.8	22935.7	26723.6	15121.6	29895.9	12538.5	21780.2	30831.3	24087.3	28075	48651.6	12242.6	20414.6
Q8IUF1	Q8IUF1	CBWD2			2396.64	2375.77								2545.86				1823.98		2934.51	2459.73		3557.46	4341.15
P83916	P83916	CBX1	10599.4	13286.5	13677.3	13264.2	8418.44	12489.5	13565.4	16091.4	15274.1	11145.5	12157.3	10468.3	13736.9	13435.1	13635.2	6742.67	10731.1	13234.7	11717.6	6012.24	13619.7	9527.08	15515.2	11711	13829.8	11975.8	10973.2	11604.5	14177.5	15590.2	10579.7	16335.4	14084.1	13821.9	17900.3	16825.4	9573.57	15289	10901.2	13080.7	16269.5	9751.02	10519.2	17365.3	20310.5	18202.8	12612.1
Q13185	Q13185	CBX3	32259.6	30660.9	14551.5	35201.6	22618.7	46498.6	27888.2	37393.4	42038.6	22949.7	34931.3	32344.4	18754.2	39066.3	31890.5	29788.3	29941.9	38395.5	26408.2	27336.7	40833.2	29074.2	24907.2	27497.6	53212.6	26818.5	32044.8	24784.6	18085.7	36377.3	28732.4	39650.9	36840.4	43999.7	32928.8	32769.4	33611.6	32691.3	26807.8	37424.1	32475.6	26738.1	26482.6	38829	40978.6	39840.6	41870.5
P45973	P45973	CBX5	6140.57	6258.07	7308.72	6971.63	6933.83	6957.78	6777.58	7576.73	6941.13	7054.92	10066.7	8315.41	8843.8	8936.17	6723.24	6281.32	8740.11	9831.73	8957.19	6787.83	7509.66	8636.77	8981	11670.7	5735.73	6631.96	9097.23	9704.38	14124.9	9348.52	11349.7	10683.9	8055.16	9700.04	9759.81	7745.22	8012.56	9194.88	9489.33	6733.81	9484.8	8881.8	7510.22	10438.6	13744.2	8964.75	6587.44
Q6P1N0	Q6P1N0	CC2D1A	11653	11999	12961.4	9506.19	10664.1	10288.1	11800.1	10276.9	9924.59	11197.6	10654.1	13070.4	11814.8	9202.74	10823.9	11858	9755.28	9544.43	11139.5	21463.2	8187.97	11161.8	12946.7	12155.5	11091.4	12904.6	10516.1	14298.7	10048.7	11125.1	10624.4	11994.9	9948.9	11337	11449	10107.8	12555.7	10532	11607.2	12476.5	10480.4	11184.5	9119.9	8630.19	12796.5	11386.9	12131.2
Q5T0F9	Q5T0F9	CC2D1B	6947.71	8567.9	9633.86	10389.6	9409.96	9292.93	8916.52	8648.65	9683.33	12289.2	10812.1	11548.9	12428.7	11517.2	11555.7	14279.2	9695.68	11126.2	10606.6	4198	12578.4	11359.6	12454.9	13018.1	12565	7812.74	9855.26	13644.3	13902.9	11492.1	10871.7	13445	8427.05	11246.7	11691.1	10161.2	7645.48	12115.3	9411.38	12470.9	9164.11	9802.01	11059.2	11550.5	7536.14	9872.02	8889.61
Q8IX12	Q8IX12	CCAR1	26323.6	22579.5	21409	24538	28109.9	25818.3	27359.6	25526.5	25343.4	28001.7	22271	27685	23326.2	27708.4	25192.6	38336.4	27342.5	24554.3	32712.1	28849.7	24800.6	28725.5	25076.1	28445.3	29565.4	27940.8	27735.2	28634.7	23889.3	25363.4	25446.9	31523.2	28449.1	27318.2	26452.1	24973.3	27371.4	24838.8	26019.3	24954.7	26479.8	23827.6	23823.1	28896.5	33178.2	27389.3	26088.3
Q8N163	Q8N163	CCAR2	55233.9	48298.8	46992.5	41653	59681.6	48970.2	48761.3	40703.1	40806.5	42970	46867.7	53231.8	45934.3	40116.3	37551	45652.5	54207.6	54674.6	60594.7	41521.6	45228.8	53933.8	44310.1	47754.7	37607.2	55021.6	51242	52867.5	51455.4	44055.7	52337.1	46475.1	45675.6	54635.9	40138.7	39215.4	57565.8	44441.7	60212.6	44738.1	45229.3	57306.6	49762.6	56060.5	59837.7	44910.5	43459.7
Q6UXH8	Q6UXH8	CCBE1	4811.25	5860.14		10874.3	2448.13	4678.03	5961.34	18485.2	7585.22		6004.54	5267.71	6029.75	7599.67	2633.64	8471.4	5844.92	22645.1	2860.27		4194.92	2612.43	5826.81	7595.8	2749.59	2828.68	6712.04	4410.3	3119.94	3228.34	4292.63	15552.3	4206.75	9047.94	5408.17	3327.12	1622.15	10345.3	2840.16	5354.74	5780.8		2571.33	8611.9		8538.67	6430.27
Q96A19	Q96A19	CCDC102A	7266.43	7062.72	47862.4	3362.1	6485.78	7397.93	7607.34	4750.37	6122.33	6420.22	6344.1	7767.15	8000.49	8017.14	10485.8	7930.01	8420.43	7522.51	5432.47		5165.34	4593.33	8146.28	6361.03	7889.56	12199.2	76243.3	7032.49	6249.38	6090.06	7416.4	5079.55	5340.79	8606.59	6674.2	5851.44	6915.31	5577.56	7097.31	9757.18	6113.77	7580.76	6441.64	5399.22	4973.04	6461.1	6891.22
Q96NT0	Q96NT0	CCDC115		1773.17	2935.16					2821.55	2253.5			2746.12	1710.53		2096.14		2720.8		4108.05	3488.77	2698.73	3564.9		1954.64	2240.76		3351.29		1940.29	3237.35	2530.79		2752.18						3461.18	3255.8		2565.08				2065.73
Q8WUD4	Q8WUD4	CCDC12		19609.7		25964.9	6903	19437.6	60868.3	17287.1	30471.2	63299.6			25659.3	29329.7	37386.2		20543.8	57181.4	25822.4		16915.4	9467.44	60352.6	33629.5	46859.9	28556.8	15308.2	38489.1	29923.8		31343.6	39961.9	22192.7	38404.9	24773.8		18427.6	31118.3	16524.4	46620.2	22602.2	8493.11	30963	28067.4	22557.4	24104.1	28493.4
Q96CT7	Q96CT7	CCDC124	18291.2	19026	29196.1	24623.1	27144.4	21675.8	23990.9	22298.7	21867.3	20114.1	21785.9	16431.4	26521.2	24681.1	23799.5	20156.5	21846.2	21129.3	22336.3	12586.5	21002.1	25367	22889.4	21370.5	28122.9	19652.8	16521.7	19551.7	22989.5	25607.2	18273.7	27176.3	19962.5	18058.1	21963.9	24962.8	19907.1	18997.9	21521.3	22334.5	21289.3	16272.6	22658.7	21444.1	21737.9	23367.3	23563.4
Q96BQ5	Q96BQ5	CCDC127	5504.24	3333.56	3022.08	3042.67	4912.2	3608.7	4660.85	3771.44	3130.47		3960.81		3608.5	4044.29	3240.49		3888.18		3120.39		4297.89	3487.46	2924.31	3059.32					2761.19	2999.02	3718.19		3169.43	4088.33				2738.04	3351.85	4541.9			4138.52	3292.77	3408.09	3155.51
Q7Z3E2	Q7Z3E2	CCDC186			1431.95			2492.84		1807.43											2072.98	1460.99							2425.41				2047.59						3676.19							1383.52
O60826	O60826	CCDC22	36720.6	32423.6	39251.6	33806	30540.3	31209.8	31529.8	30976.5	33013.8	22945.9	29007.3	35943.4	36184.4	30382.8	31479.7	29920.2	32166.9	28509.4	28015	16399.7	28510.5	33450.5	31673.3	31828.9	31283.3	36239.4	36598.2	36480.7	32121.5	29475.6	32704.5	28315	27652.1	32187.5	29528.5	30252.2	32628.2	26166.7	32020.1	29043.2	26773.8	28348.2	32599.3	30091.4	23218.9	32484.2	27145.2
Q86WR0	Q86WR0	CCDC25	4887.67		9798.79	2768.3	8378.78		3872.8	5595.98	3755.86	5015.69	5472.82	7549.36	6632.69	4433.27		6021.18	3998.66	4493.87	6756.73	3580.67	4636.88	6076.57	4988.92	4946.92	2455.58	5882.75	5738.84	3951.73	5649.63	2276.78	6101.08	3935.12	4616.37		2912.86	4760.06	8591.23	4331.08	5720.55	2522.21		7636.17	5586.32	4725.05	5513.92	4332.29	3615.04
Q96MW1	Q96MW1	CCDC43	10531.2	12584.3	13750.9	10980.6	12083.5	12723.5	13198.6	9765.42	10290.1	13545.4	14530.4	10947.5	18991.8	11415	13532.1	11914	13214.4	12607	12587.4	8119.25	11246.1	10794.7	12278.9	13979.8	11412.8	14954.7	12298.1	20811.9	20439.8	13347.7	10763.9	11838.4	13879.2	15117.7	15456.7	12500.7	11702.3	14260.5	16574.8	15502.5	13241	14870	12910.2	15245.9	10098	15433.8	20071.8
Q96A33	Q96A33	CCDC47	10587.1	9785.04	12148.6	9771.64	11499.6	10142.1	10062.3	8609.87	9102.2	8962.44	9064.56	8063.62	8313.27	9570.2	9695.01	10557.5	11023	9682.03	10845.5	26372.8	10222.2	10436	8950.54	9306.41	8041.54	9013.38	10438.9	9230.55	8191.24	9825.23	10900.5	7145.72	10439.3	9533.58	9745.15	10555.7	10280.6	9296.2	11294.7	10788.8	9175.63	12197.5	9910.33	10412.3	10967.2	10235	9695.01
Q8IVM0	Q8IVM0	CCDC50	9916.56	11932.7	12217.2	12869.9	9839.39	10680.8	9800.34	9821.09	13544.6	6948.33	9738	9703.19	12651.2	12362.7	11490.4	10330.5	14076.3	11289.7	10606.2	2750.21	10988.4	11031.7	12351.3	16261.1	9062.83	12380.8	12000.6	12258.8	13047.9	12916.4	12239.5	6144.03	15319.6	8446.12	11545.3	12202.6	11793.9	12981	12035.9	14185.2	11969.3	8121	15650.4	11392.8	8950.61	14736.5	10055.4
Q96ER9	Q96ER9	CCDC51	8061.91	6064.67	13412.8	9366.75	13631.9	6661	9441.12	5624.31	6683.49	3096.2	7545.7	6125.02	8282.31	6530.85	4295.4	7661.54	3988.29		5139.53	4433.58	4149.68	12743.2	5145.3	4447.03	7537.75		4934.17		6062.83	4677.44	6865.67	4815.43	7335.56	5538.91	4053.24	4686.99	4690.21	2674.13	5911.54	3808.84	4627.28	5733.24	4823.5	5357.94	8397.06	5974.77	3532.33
Q16204	Q16204	CCDC6	52775.6	51913.7	30224.3	45442.6	42509.8	32037.3	36682.3	47984.3	40324.7	36194.4	46272.3	52475.9	39810.9	34999.8	41855.7	44730.3	49936.7	48147.4	37807.2	27739	47560.5	41252.8	32859.3	35817.6	43739	55306.6	54905.6	39385.6	34685.2	33719.2	38532.1	51670.1	34844.3	44874.5	49649.6	41979.2	40472.4	35910.6	43060.9	34963.1	32468.1	38384.3	44288	41602.3	23420.7	44900.1	44418.2
A6NKD9	A6NKD9	CCDC85C	11946	10407.9	6428.79	10393	7961.48	8252.04	6687.19	10576.9	10916.9	8851.1	9428.19	13265.9	10093.4	8923.48	9326.37	11552.7	10983.2	8953.4	8802.58	6786.21	11467.8	8288.54	9406.42	11323.2	8779.8	11384.8	13473.4	10032.3	8369.23	9786.21	8858.04	9221.66	9424.69	7197.01	7313.32	8261.83	11670.7	9187.11	6698.33	9616.17	8753.37	10343.4	13002.4	8196.07		8772.11	12168.5
Q9H6F5	Q9H6F5	CCDC86	4679.66	4247.37	4785.01	5128.47	5295.52	5804.32	7736.25	5324.86	6024.86	4370.46	3668.84		6280	5895.33	5546.11		5903.67	6178.53	4068.64	3014.17	7952.53	5099.3	3948.09	5293.83	5813.22	6362.72	6159.98	6701.63	4118.29	6257.87	7049.71	6295.66	5541.93	6079.34	7035.65	5948.57	5180.38	6461.62	6769.32	10579.8	4125.8	3371.2	5590.77	6887.5	8763.53	6047.19
Q3V6T2	Q3V6T2	CCDC88A	2879.58	4243.59	3897.99	3393.25		3152.52		4155.61	3282.43	3771.36	3474.77	3976.91	4683.84	4220.88	3659.52		2833.82	4468	2323.47		3667.43		4218.62	4538.33			3966.27	4799.36	4978.86	3855.26	2487.64	3959.23	3442.54	3530.64	3558.49	3431.36	3291.08	3251.46		4615.16	5642.74	2883.34	4753.18	4647.11		3487.26
Q9Y3X0	Q9Y3X0	CCDC9	13692.8	24000.1	11418.3	23931.8	15918.2	20983.8	22867.7	16852.2	22516	18431.4	13732.7	18170.7	18448.8	26459.6	24956.5	12354.4	24406.4	20133.8	20681.7	14393.3	23695.9	15424.9	19493.4	28208.6	17241.9	17522.7	14479.9	19048.4	23259.1	24020.5	20098.8	16390.1	20703.3	19675.8	24344.9	24295.2	12029.6	22236	22851.2	21763.5	20883.3	11173.3	15880.6	19173.6	14221	21204.1	18155.7
Q9GZT6	Q9GZT6	CCDC90B	33981.3	11234.1	18304.8	11983.8	23288.7	12035	17964.3	12844.8	15456.5	14986.7	13793.8	20009.1	22637	14774.3	15840.3	19871.4	18502.7	15650.5	15213.8	14867	13149.5	22437.6	14634.9	22431.2	18351.4	14651.4	15773.8	27259.9	22509.8	14005.3	15654.7	16960.7	13543.7	16089.5	16917.1	15276.7	13732.2	10102.2	11284.3	13344.4	12305.1	17302.7	15944.4	17071.3	22666.2	11631.7	14989.3
Q7Z6B0	Q7Z6B0	CCDC91	2016.53	2742.05	2055.94	1902.78		2990.17			2693.48	3512.02	3129.66		3204.68				1803.58					1648.49	2115.05				3419.74	2902.77	1569.16	2749.07			2982.84	3538.79				1880.17			2666.39				2354.9
Q567U6	Q567U6	CCDC93	29049.7	28656.2	38436.8	29568.7	32756.9	26421.4	30640.6	29132.7	28131.1	25070	30618.4	27139.2	30869.6	26919.6	28133.2	30964.9	27291.3	23936.2	29620.1	17330.3	28793.1	35645.3	24107.6	24735.2	27214.1	29976	29228.5	37409	30997.8	26620.6	28867.5	29926.2	29098.6	26180.4	27611.4	30308.2	33359.5	26790	30808	28365.2	25743.9	26630.5	30089.9	30557.2	21548.2	28769	29419.1
Q6ZUT6	Q6ZUT6	CCDC9B	4664.03	4681.5	3019.83	3133.3	2760.17	4107.25	5167.47	3021.57	3915.34	2767.46	2796.34	4616.75	2508.47	4029.14	4595.06	8554.16	3426.46	2932.5	3656.04		3530.59	2972.25	3297.46	2371.74	4018.75	6492.46	4570.08	2023.75		4565.84	3449.14	3612.94	3456.88	3920.85	4229.87	3922.13	6301.08	4080.41	5337.29	5059.08	3107.17	3788.11		3213.52	2564.31	3622.58	2383.62
Q16627	Q16627	CCL14	918.458	2043.72	3325.27	5576.31	3336.82	5732.83	5963.5		2501.27		1956.53	4361.72	3398.7				991.074		1727.63		2082.24	2632.2		1172.77	2315.83	958.614	1228.14	1699.17			2933.3		882.193				3079.02	3058.79				4025.67	1628.39	5422.13	1369.14		1800.63
Q9BSQ5	Q9BSQ5	CCM2	4799.65	4254.56	3523.07	4606.51	3962.13	4295.31	3692.51	4331.05	4783.78	5491.56	4673.15	4439.3	4158.17	4628.19	5352.6	6033.71	4335.99	5316.28	5801.77	1403.12	4002.46	3772.11	5350.73	4518.13	5044.38	2935.98	4864.41	3580.33	5395.72	3815.71	4964.02	5184.17	3182.01	5630.05	5222.76	3115.66	2622.74	4960.79	4738.84	4982.5	3343.6	3358.14	4543.82	3892.37	4044.55	4633.2	4064.38
P29279	P29279	CCN2	12436	16718.6	7155.47	18346.4	11733.3	14589.8	9565.74	12205.5	13702.8	12950.2	11979.8	14327	7545.67	11588.6	21201.1	19430.8	12648.8	19632.9	13306.9		15600	10563.9	14464.7	10186	22430.1	18492.2	8900.31	13315.3	10605.8	15382.3	16551.2	20505.9	15148.9	25485.5	18024.7	18707.2	10894.1	11067	10431	17958.7	15832.3	5677.55	12358.3	9390.35	6157.97	26428.8	16111.9
O76076	O76076	CCN5	4502.36	6428.36	3956.45	6326.51	6198.81	10398.6	6621.21	5716.56	7326.81	3000.14	5627.65	7904.21	5796.48	6256.8	9692.32	9134.35	7281.5	7636.55	3050.8	1577.91	4529.63	6560.78	8040.15	6914.09	3781.68	5514.49	8266.46	8364.03	5592.29	7520.2	10473.1	6019.43	8010.9	10147.6	3960.88	8434.93	9298.35	6545.26	5997.25	11364.8	10273.6		4660.18	4415.46	5508.61	7915.76	11608
O75909	O75909	CCNK	3300.7	1168.3		1195.88		1428.36	994.339	3151.38	955.952			1694.37	800.226	679.424	559.012		662.412			3308.1	652.849		764.176	1070.48			476.745	1034.2	999.453	777.592	887.76		769.148	456.459				979.529	823.976	1152.53	976.076				1052.11
Q9UK58	Q9UK58	CCNL1	2396.61		3064.2	1752.28	2219.61	2772.83	3008.86			4272.87	2950.6	2848.41	3053.56		2110		3390.41	3143.5	2785.89	3272.52		1456.45	3154.61	3034.07			4805.98	3162.09	3192.18		2698.65	3607.65	1684.7	2517.15			1901.85	2587.58	5116.74	1886.85	1881.07	2374.3	2331.39	3093.54	1642.62	3576.39
O60563	O60563	CCNT1				2049.72		3345.58	3140.96		1865.75		3339.46	1792		2919.11					2488.98	3618.75		2016.41	1498.18	2190.25														2524.86					1876.12	1517.76	1983.69	1658.2
Q8ND76	Q8ND76	CCNY	7658.5	10200.9	7024.26	10493.8	8189.85	8845.11	9279.05	9744.52	8618.28	13203.6	10570.7	8971.81	13271.9	10764.3	11350.1	11393.9	11006.3	8800.59	10852.1	4232.89	12045.3	11849.8	10254.1	12555.7	10262.5	9724.67	13527.6	11517.8	9036.66	11182.2	11293.3	14262.4	9344.54	11717.8	10451.7	11050.5	11895.3	12487.9	9075.28	9727.09	11016.3	7649.78	16156.4	10707.6	10291.1	8518.14	11126.5
O14618	O14618	CCS	41484	37500.8	35992.4	43765.6	33071.7	33154.5	48067.1	36937.6	49628.9	41064.8	38635.8	28248.1	33799.1	39585.5	39207.3	31991.5	41920.4	31546.1	31592.4	20815.1	35598.9	49315.6	25822.8	37637.1	42200.6	39476.7	45695.7	37863.5	24070.6	37205	39997.8	37955.6	31942	27860.2	33615.3	37540	31123.2	33684.6	35681.6	33402.5	28387.3	28711.5	45995.5	33552.7	37124.7	47164.7	39581.4
P78371	P78371	CCT2	126788	113271	167099	112696	94281.8	96861.6	100979	116182	84570.7	113765	100060	116928	133632	104964	98709.1	97194.2	100357	96880.8	115269	133160	107403	120193	105150	114308	94896.1	102108	125651	109038	128292	82070.1	115578	99296.7	100381	106687	102549	89155.7	100631	106081	111887	79662.7	95007.1	124319	109036	106986	98977.7	105699	107036
P49368	P49368	CCT3	149280	153902	213173	158126	161378	144247	149213	153284	154419	136990	120442	171859	146270	166179	157996	166423	143982	123851	156574	196054	147059	154973	122172	152536	148444	135878	172192	136116	144883	116272	159078	163223	140955	134377	153152	142831	155121	151302	152527	128296	149224	153169	159000	146250	161439	140744	179621
P50991	P50991	CCT4	115028	118121	175813	102182	89788.6	100746	105498	92723.7	88974.6	118790	129187	105234	115859	117557	103827	98378.1	104528	115950	139557	177028	126070	127227	90270.3	108230	109187	105258	131823	110042	96879.8	98451.9	127090	118423	108562	127850	119306	115424	111253	126687	116177	92703	107095	131509	126582	126328	101305	122499	126192
P48643	P48643	CCT5	60827.8	63163.6	62292.7	56678.3	64405.9	55238.6	53485.1	51034.4	51152.5	60835.3	54251.2	51398.4	64549.6	60836	50583.3	69447	51766.4	54333.8	68577.6	75679.7	60638.7	59867.8	54421	52359.5	53103	64052	61567.8	57639.2	64115.4	49138.3	55026.1	54520.9	46087.2	53281.7	61252.5	52151.4	59301.8	52587.3	59442.4	45519.3	53400.3	72109.7	68373.7	52770.9	50621.2	52877.7	58136.2
P40227	P40227	CCT6A	120995	124913	147754	136431	141636	116800	124226	118206	115756	169078	116610	130202	145109	123998	120061	116746	138826	127712	162220	194494	112893	161029	109166	131567	137898	130163	144671	126987	127419	108300	139129	149272	130237	119330	133843	126880	122599	124792	126475	112339	110857	120552	146120	126169	118538	122115	126495
Q99832	Q99832	CCT7	82060.7	86999.1	86700.4	83742	74462.7	75618.2	78861.6	73680.7	84559.9	77284.2	81855.9	74545.4	77395	89439.4	84768.1	70058.2	81518.9	70927.4	82796.4	128198	81576.3	87198.1	77013.5	87308.5	76119	80960.9	82457.8	76838.9	84268.9	78547.7	78214.6	75775.1	79561.1	74686.1	78620	85929.6	77365.2	80464.5	80985	70800.5	82437.4	67064.8	72862	84384.6	72738.2	79569.4	76715.3
P50990	P50990	CCT8	229681	243861	266306	235848	226509	203936	244012	229569	208575	230637	227495	196557	238342	260583	230814	206404	222306	216814	258353	270799	245930	253366	226730	255365	213867	205253	244503	198297	228552	212412	246566	223915	240433	227960	247890	255369	248661	241433	243566	212744	252816	226801	252654	266681	243284	239863	242796
P86790	P86790	CCZ1B	5708.7	11623	9078.38	10600.6	14139.5	11715.5	12086.3	10084.9	10362.1	9764.72	11277.3	10859	11179.5	14496.6	12935.5	10436.5	12760.9	9685.64	9697.38	6732.45	15813.1	9200.88	12152.9	13520.7	13118.9	10065.3	10994.7	10722.9	11557.1	11785.5	12559.8	10602.1	12663	10569	11280.3	11506.8	10240.8	8960.48	10346.2	10823.1	11459.4	10880.8	14536	11966.8	7879.5	14528.4	11404.8
Q6YHK3	Q6YHK3	CD109	14405.6	20146.2	9244.24	15468.5	12188.4	14209.7	12358.5	23739.8	16179.6	15515.8	20408.6	18301.3	13021.4	12789.5	14123.1	17945.5	17056.7	16228.6	13118.5	8125.02	19571	16151.2	16131.8	13977.6	13186.2	18192.4	20467.2	18062.9	17589	15212.7	16480.9	15504.8	14133.4	11054.1	16184.1	15639.8	14588.1	13876.2	12900.5	16693.9	14418.1	14362.7	15852.4	14373.8	6011.17	12183.3	19008.8
P08571	P08571	CD14	12588.5	14158.5	15602.4	15703.5	18408.3	17661.5	18589.6	17634.4	17254.4	26876.7	15946.5	18845	18595.2	14079.6	19527.4	17771.5	17414	19014.6	24095.1	6274.36	16444	15223.1	14162.1	15255.1	14495.8	15963.2	13404.8	22019.8	17152.5	15601.8	20723.5	18534.7	18084.1	19227.6	38582.1	13068.3	24594.8	26102.3	19982.4	22846.2	19842.3	30099.3	15705	13362.7	37367.1	18340.5	15887.5
P48509	P48509	CD151	218993	374269	163495	159778	132492	169626	197117	284756	204854	132864	210953	151612	181350	184069	206669	148927	237202	217895	222085	25309.7	255412	138286	211430	162268	73325.9	224442	294083	267315	247238	181096	243036	122078	180091	243475	280934	142976	224172	242584	178556	250375	208189	220691	216284	253158	69421.1	255467	233013
Q86VB7	Q86VB7	CD163	4249.94	5630.54	4338.71	5239.24	5538.35	6261.32	6058.05		3500.28		4696.53		4828.17	3772.47	4811.63				13267			6543.67		4490.75	5220.48	6398.79		10394.6	4208.6	4350.64	5173.08		4234.07		9950.22		5699.54			4421.85	4253.26	3778.82	5877.26		12358.8	4966.42
Q8N6Q3	Q8N6Q3	CD177																				15575.1														4967.12	8544.18
P41217	P41217	CD200	16664.6	21843.8	7992.18	12182.1	10045.9	12216.6	14143.2	24435.4	14345.2		14883		11163.3	11371.7	20506.3	12754.4	15231.5	14181.8	15173.9		15298.7	9121.52		11778.7		15747.7	15823.7	20757.4	11845.3	16246.5	13153.4		12116.5	18288.6	31419.2	17618.3		16986	13324	14220.7	7526.59	24636.9	8277.59	23773.2		19649.5	18230.9
Q9HCU0	Q9HCU0	CD248	11184.4	11805.5	11954	10212.2	17380.6	17800.6	29279.2	16290.4	14565.1	20009.7	10522.8	17770.1	13389.2	17810.3	20680.5	16219.6	21858.9	20317.8	23966	2794.88	23589.6	15746.6	16661.6	14548.9	22166	18263	18525.4	18160.8	13033.2	22892.9	19375.3	18405	21965.4	24645.5	32866.9	15513.9	15803.8	28327.4	21552.6	38629.6	16578.1	19980.2	13932.7	14336	12182.8	23450.5	24451.3
Q9Y5K6	Q9Y5K6	CD2AP	60661.2	63707.7	38549.4	60695.8	56381.7	62482.7	51156.3	58209.5	63510	36218.6	67058.1	71718.7	60235.1	69376.3	60972.2	71181.1	67152.5	49301.8	53173.6	23288	74834.8	58492.3	58060.4	70139.3	41057.6	80319.1	70027.1	52668.4	57606.1	58178.2	55160.9	49467.1	61890.3	53867.1	57008.6	69140.3	79837.5	56025.3	67082.3	63778.6	68643.5	54197.7	55663	52927.4	27855.1	55158.4	51317.8
O95400	O95400	CD2BP2	10998.2	10255	4141.77	12765	12771.3	11692.3	12489	13280.7	12029.1	10829	11784.6	9736.96	14240.2	15013.8	16032.7	11562.5	12355.6	16305	12000.4	13234.3	15650.6	12771.5	10831.3	13351.4	13528.2	13242.2	10324.5	9051.82	10564	15824.2	12948.2	13885.8	10628.5	11977.3	13335.6	13320.3	12142.8	13419.9	13553.5	11800.6	10439.3	8777.66	12946.7	11854.2	15760.3	10907.7	8190
Q8IX05	Q8IX05	CD302	3766.71	5939.98	6078.77	8856.96	5463.36	6911.56	9287.62	11042.3	9893.15		7297.15	8310.88	5510.48	4508.41	7627.12		5952.33	5753.23	7917.95		4595.01	5936	5275.59	7539.28	12525.2	10447.4	6568.88	5129.86	6602.71	5696.69	7766.69	8955	8905.7	5957.05	6654.76	10216.1	5875.29	5870.34		8862.3	4924.54	5445.66	7477.02	5043.58	6984.64	6058.41	9890.64
P28906	P28906	CD34	102409	118798	24625.7	76865.4	42284.7	94870.6	86432.9	62077.6	109613	56787	61475.9	57772.7	111980	92276.6	158721	27205.5	127170	108634	58607.9	17007.9	120191	78385.9	67591.5	122077	51430.6	82235.6	149234	98511.7	140327	95266.3	118495	62863.6	75897.3	148482	99819	122853	73014.7	105210	92897.8	142846	98988.5	83935.1	63247.8	85337	59433.8	109073	98460.2
P16671	P16671	CD36			3242.4			8164.79						12190.1	5412.06						4320.06	16680.5						8490.08	5815.07	7315.01		12377.6	3390.09						6818.18		2934.39	6821.75	6465.5	5899.08	7765.98		23193.6	5198.34	9021.86
P16070	P16070	CD44	20543.1	25480.5	20504.1	21517	33504.2	20043.4	41893.9	26508	32455.8	17296.4	21298.5	25686.7	19045.8	26417.7	18033.9	17991.7	25258.1	25171.4	36024.6	40374.7	21823.5	39772.2	25932.1	18837.7	16417.7	22539.7	20964.5	21635.7	17362.8	27238.1	30449.4	11398.8	22722.7	26608.2	30768.2	18959.4	26462.2	54498.8	26982.9	33298.2	22714.8	33274.1	22238.6	19047.3	44102.5	32308	31338.7
P15529	P15529	CD46	16856	21164.6	13861.7	18841.4	19046.9	18001.3	18435.8	14935.1	22154.7	9339.88	16651.4	10183.2	14702.4	21962.5	20233.9	22738	23460.5	20134.2	16942.3	4952.5	22569.8	11790.4	23224.4	20868.2	9763.33	20193	22872.3	23109.5	23223.2	20839.2	23651	15878.8	27930.7	21963.4	20991.3	21513.1	18034.8	27008.3	18689.8	20506.2	20425.3	17571.9	20217.7	28464.1	23670.3	23696.1	20956.4
Q08722	Q08722	CD47	143935	114636	97361.3	55452.9	59481.1	68122.4	72047.7	108220	62961	81986.7	100239	68409.1	113085	85500.2	79830.8	91399.2	233248	117347	60072.6	65640.5	145981	92291.6	145080	70247	228774	260652	133967	220543	157063	103729	111509	176098	98777.4	139103	115651	123931	235031	112793	214983	79020.9	99282.1	176413	84786	71400.3	44046.7	93160.1	118158
P08174	P08174	CD55	10201.5	16595.8	14523.6	9475.91	5885.7	12539.3	9065.44	11423.5	11395.6	8571.22	11452.3	7037.02	16213	10287.1	11546	5204.62	12841	13248.8	8948.15	13884.7	11000.5	11094.4	16877.4	14095.3	10331	9736.89	10628	15804.4	19691.7	19935.2	11771.3	12528	9427.78	11070.8	16114.4	11128.1	13155.6	12903.3	8620.7	19417.5	15799.2	10509.7	9379.05	11571	16074.8	10541.5	13577.5
P19256	P19256	CD58	10674.9	6231.68	5379.99	9129.78	7594.64	12606.4	9455.25	8314.54	10148.2	7740.97	13102.2	9557.83	8638.44	10812.6	13002.6	9721.21	11290.6	13372.8	7601.98	5373.73	10359.6	9499.94	12368.4	12920.2	9091.76		9048.55	11833.4	9645.26	13358	13232.2	10524.3	11387.7	10743.8	11368.6	17245.9	6494.01	13110.5	10141	13329.3	11574.4	7635.52	8155.1	8061.02	8560.58	12105.9	10982
P13987	P13987	CD59	55314.4	107913	40081.9	86502.6	35743.5	109969	73929.5	74494.1	79095.9	38601.8	86333.1	52599.4	53358.6	78433.8	105387	39872.3	92989.5	98414.3	66834.3	33733.2	80862.6	58955.7	82644.9	86070.3	43722.4	54273.6	82987	54604.7	68951.2	102160	89520.7	56970.1	101523	83525	106652	73493.8	54933.6	108027	64487.4	127610	98360.8	73658.4	79893	95452.7	92763.5	118373	92468.9
O43866	O43866	CD5L	30907.8	46138.7	14516.8	67009.4	27675.4	60234.8	28082.4	34247.5	33346.9	18205.2	45791.9	31340	23734.8	52621	47055.1	23570	25537.5	41552.5	14123.8	24421.6	25462.6	15555.7	52118.1	33865.5	45836.8	23982.1	30469.1	14262.9	32534.2	29043.4	34943.5	47903.2	171668	42722.2	26718.6	47685.1	69172.5	35433.3	26669.3	57040.5	33547.9	34284.4	25483	54420.1	39029.8	67497.1	18709.2
P08962	P08962	CD63	3409.6	4176.03	1545.94	3449.58	3557.63	2945.43		2240.2	2258.61	4426.59	3292.99			3962.24	4279.99	6366.16		4068.46	5329.85		2767.27	3617.83	5450.52	1955.63		5003.02		3045.01	2519.38		4172.98		2590.16	3766.05	6058.96			4959.6	2789.98	3919.23	6166.21	8483.23	5950.89	2222.17
P04233	P04233	CD74	25486.1	36553.6	24820.7	34612	38357.3	30792.8	36214.2	28018.1	32788.3	17471.1	31858.5	33520	41479.1	32842.4	40700.4	30165.8	48715.7	29396.1	48110.7	8185.56	32240.7	30764.1	33377.5	38720	21059.9	49244	41470	45516.5	47980	30812.3	42002.1	22376.8	40680.8	32807.1	39340.2	29444.8	40281.3	48395	44659.2	43949.7	41281	43171.1	47315.5	25586.9	29466.5	27161.2	40772.1
P60033	P60033	CD81	24374.8	37366.3	22205.5	20972.2	21260.4	31655	30881.3	46561.2	27716.3	7382.13	29037.3	14946.8	29833.5	28756.5	25988.7	21228.5	26453.8	24518.7	23113.2	7281.98	28687.1	20368.9	30139.4	25486.4	9665.61	35397.4	30665.6	31933.9	26248.2	30174	36717.2	12525.6	28771.4	31716.3	29837	32769.5	29367.6	29585.1	29704.3	32132.3	37597.7	29451.5	20552.2	33701.1	17322.9	28819.5	33636.2
P27701	P27701	CD82		3594.97	3762.45	3440.2		2783.16		3465.51	3389.41		3069.87		4049.64	5040.38	3476.28		3942.67	2979.09	3472.38	2414.52				4494.05	3194.19			3967.18	5762.31	2480.71	4060.69		2997.89	3735.18		3864.62		3394.76		3502.52		3756.73	5739.34	2957.12	7142.96
P21926	P21926	CD9	32225.8	54303.1	29338.7	30017.5	42747.2	38521.5	28203	44989.3	27940.6	10044.8	41736.5	33647.1	27385.4	19749.1	26445	33515.8	35544.8	30073.9	24321.8	16731.8	50226.8	37435	25423.2	22448.7	14285.6	23730.3	33940.5	35159.5	27752.7	34781.1	38771.9	14580	38456	33483.5	36997.4	34947.3	35011.8	25335.7	39161	29031.9	38020.2	40605.8	24748.4	32447.8	88569.7	22802	31201.4
Q9NPY3	Q9NPY3	CD93	30218.6	25646.9	22972.6	40287.2	34068.5	31908	42124.3	29330.1	31216.2	24116.3	35971.5	33991.8	32861.5	23099.2	24180.9	23768.5	32385.8	30191.2	34294.2	4271.16	26618.1	21226	38101.5	34132	24548.5	43575.9	34644.2	33686.8	49040.8	25389.1	44836.8	39007.9	36074.2	42213.7	45459.6	29477.3	30145.1	31479.2	28602.9	46853.1	27696.1	33224.1	24780	28176	27401.8	37181.5	44106.1
P14209	P14209	CD99				3322.27		13075.4	20906.1		12431.8	7310.19				1588.4	4132.14		27424	11955.6					1655.05	2947.03	30459.7		25698.8	7209.52	2226.98	35622.4	35270.9	22882.2	9472.86	16960.7	23789.4	16127.7	40966	21012	33114.5	65559.4	57602.1	32168.5	8944.49	23645.4	12521.3	49597.4	48114.9
Q8TCZ2	Q8TCZ2	CD99L2	9560.39	13788.7	7796.88	10353.5	7136.25	11190.1	10838	10641.4	12244.8		11647.5	10424.8	9098.31	9492.74	13415.3	8486.61	9855.07	8644.64	6646.72	2400.01	13753.4	6984.15	9240.9	10089.7	7090.57	9090.65	12597	14329.3	9387	12439.8	13138.7	7074.95	9564.13	9654.51	12350.3	12645.6	12112.7	9992.58	12754	13816.6	10497.3	6873.63	7492.5	11418.2	10136.5	9765.36	12335.8
P32320	P32320	CDA	2127.62	2775.69		2072.5		9187.03	3062.03	3495.9	3518.92			2535.57	2570.21	2286.13	3023.47		1785.22	3929.74	1900.27	2162.44				3362.35			2872.44		2830.14	2791.29		2764.36	2815.63	3689.02	3452.95	3122.11		3054.39		3143.66	3601.92			2247.96	4568.84	2714.11	2253.18
Q9UNH5	Q9UNH5	CDC14A	9248.41	10704.1	4359.07	8411.07	6856.79	9025.48	7966.73	9391.37	8480.95	7650.38	10162.5	10317.5	7495.29	9687.2	9840.27	6600.95	9776.43	9936.34	6174.99		10767.8	5608.32	10544.6	7843.85	6547.25	7578.1	9940.13	8632.75	8398.73	8637.24	7161.58	8899.84	8399.52	8172.83	9340.62	10207.8	17290.9	8663.81	7836.77	8096.35	8096.21		9949.07	8909.22		7624.02	9343.59
Q13042	Q13042	CDC16	6231.99	4445.19	6345.68	5759.24	5608.92	4258.93	5052.37	5236.53	5274.74	4961.87	4482.25	5023.6	5026.73	4697.91	4795.62	5519.64	4878.59	6018.84	6041.17	4632.88	5716.77	5682.93	6209.27	4423.95	6197.46	6635.43	5296.05	5825.01	4199.48	5257.6	4983.48	7281.21	5588.28	3868.24	4946.23	7706.87	8306.49	4664.15	5903.91	4663.72	4383.76	8632.15	5757.84	4199.15	3118.15	4216.14	5002.18
Q9UJX2	Q9UJX2	CDC23		5249.98	6289.2	5646.8	6160.24	4121.42	5111.97	4623.07	4498.9	5269.67	5817.23	6980.63	6324.73	4179.9	5712.93	9750.35	4684.33	4043.31	5406.83	3731.03	5173.22	5424.87	6940.93	4923.95	6628.7	5178.24	3699.65	4996.81	6957.18	5178.85	3897.83	6089.27	5590.06		4723.94	5013.52	7150	4579.27	6081.84	5185.41	5692.25	7441.55	7302.83	8187.6	3518.03	7002.22	5599.09
Q8NHZ8	Q8NHZ8	CDC26	3199.41	1892.8	1337.12	2261.82	1715.4	2592.25		2750.71	2069.09		3324.32		1610.76	5039.25	2549.63			2454.2	2137.31	2221.64	1837.72		13285.2	2303.87		2104.76	2169.67	1929.73	3023.07	5298.46	1879.63		2775.89	3431.82		4612.92	1516.93	3071.35	2444.68	1898.02	2595.72	1840.25		2121.81
P30260	P30260	CDC27	5963.33	6793.27	5487.11	5683.59	4664.75	4950.27	4133.62	4929.34	4677.06		6199.53	6009.56	5197.56	5767.49	4548.31	4524.66	5406.97	4709.9	5914.05	2893.85	5365.02	3833.26	5486.89	5633.27	5242.32	9387.91	6005.94	5642.92	5312.66	4950.15	5270.44		4419.04	4869.92	4628.7	4504.75	4236.1	3655.69	5118.88	6787.51	5089.53	4431.08	4666.98	5823.64	3862.15	3484.91	3599.18
Q16543	Q16543	CDC37	43950	87199.4	54444	84211.2	75878.9	111499	79158.6	83559.6	81567.8	44521.8	86389.4	56193.2	89460	62068.1	90040.7	51586.5	82912.1	83812.7	96561.3	117685	100278	73608.8	89273.3	83738.5	84134.8	80066.7	98377.1	89854.7	83062	107639	80458.7	86851	100390	96799.2	109126	98112.6	89498.2	96857.8	83942.3	106537	97688.5	78723.1	85404.8	101906	84013.1	97827.9	98184
O60508	O60508	CDC40	4875.64	6041.79	7369.51	4896.79	5830.75	5648.25	5699.07	4618.05	5385.06		5821.19	5283.69	6298.33	6476.78	3816.53	3792.12	6135.6	7244.6	5192.66	4845.97	3358.34	5785.17	5806.68	6077.68		5585.93	6226.27	5852.8	5351.36	5890.95	6074.1	2329.29	4424.94	6458.76	6171.77	4884.56	4391.8	5288.85	6178.5	5599.15	6042.19	4737.06	3394.96	4265.85	5783.78	4392.47	4233.38
P60953	P60953	CDC42	111153	113423	113600	74123.5	76745.1	61803.1	132128	131080	109363	90760.8	136183	83877.9	74636.4	87061.9	98916.1	52756.4	147275	135917	86199.2	88707.3	122946	87357.9	72249.9	94453.5	86604.9	62460.1	96505.1	111801	78952.1	121122	139457	117469	97235	145132	122782	128657	109903	145147	113652	159112	108657	90850	101795	166739	113112	166712	142205
Q5VT25	Q5VT25	CDC42BPA	13283.2	14549.2	8381.03	12085	11169	12297.9	12572.6	12647.2	13414.8	11574.7	12823.8	13718.7	13387.4	12743.4	14124.8	14186.2	16084	14669.2	9963.78	3703.05	14892.1	10719.5	16255.1	13211.7	9834.71	14340.8	13881.2	12952.6	15788.3	14459.4	12665.7	12816.8	13084	15559.7	13152.2	15423.1	11465.4	13706.3	13369.5	17625.9	14939.5	11387.3	13769.3	13213.5	8225.48	13828.4	13522.8
Q9Y5S2	Q9Y5S2	CDC42BPB	23332.3	24642.5	18080.9	21467.4	21128.7	21999.4	21263.4	24457.4	22465.1	20951.5	23179	22917.7	23315.7	23405.3	24868.9	21389.5	23441.7	26123.6	21018.8	15126	24899.7	20335	23638.4	22198.3	21116.5	25337	25884.3	26304.3	21996	23598.7	21988.6	23041.1	21920.9	25109.2	23143.2	23204.2	22352.6	23735	24259.7	29121.9	24108.5	20900	23682.6	23939.7	17632.3	25978.6	24893.1
Q00587	Q00587	CDC42EP1	41946.3	33108	22489.6	35933.2	43099.2	39248.5	50342.9	44083.3	47351.7	36156.2	37840.3	41627	31916.8	50958.9	50506	48512.8	50856.6	44842.2	35786.4	9186.87	41405.6	38065.4	52540.8	41237.6	39584.3	43419.1	36420.9	46249.5	42301.3	53043.4	46744.1	54947.2	60256	48113.8	43294.7	59514.1	36427.1	58162.7	45073.7	63849.3	58059.5	34897.3	43547.8	45657.9	19576.4	50723	60485.7
O14613	O14613	CDC42EP2	15611.1	7662.51	4075.1	12439.9	9366.25	9305.52	9792.15	15771.6	8266.32	7295.97	11682.5	9778.49	10958.1	10573.7	10783.5	12518.6	10551.2	9726.21	10412.6		7999.05	8833.77	9777.76	12172.7	5296.21	14842.8	13478.7	9815.05	11097.1	9793.53	8485.49	7388.1	11173.3	11697.3	8142.68	11762.2	8468.69	13557.9	13863.3	10571.4	9549.8	6487.37	13486.2	10985.2	4290.2	11949.4	10863.1
Q9UKI2	Q9UKI2	CDC42EP3	7558.3	10873.9	3074.25	5308.04	5894.6	8291.05	3791.63	9837.02	6494.95	4849.1	6394.97	6906.82	4230.92	9623.94	7266.56	5109.4	5672.51	6874.98	5380.73		8451.87	4821.33	7350.57	5442.4	3637.56	5669.79	5835.49	5234.29	8323.46	7227.38	3430.31	9139.27	7469.61	6387.24	11274.4	11202.7	3759.44	11486.3	7075.33	5497.88	10785.2	2481.71	7679.41	8265.28	2571.88	5839.51	5443.41
Q9H3Q1	Q9H3Q1	CDC42EP4	15693.8	15907.6	8312.53	17241.7	10912.6	21587.3	14990	15361.1	16792.5	16387.7	12447.9	12342.1	17029.8	20235.8	20691.8	17431.8	17082.3	13705.2	18124.6	5851.43	18353.9	14524.2	21830.8	17848.3	11583.9	17576.8	16493	19664.3	22692.1	18557.9	14005.6	16978.4	26530.6	17179.6	17939.6	18336.9	16930.2	24825.4	14404.1	23040.3	21186.6	17227.4	26904.8	15866.6	13896.4	19996.2	17682.7
Q6NZY7	Q6NZY7	CDC42EP5	6685.39	8453.72	5822.06	8229.28	8403.22	6489.23	10286.3	5244.01	11179	10722.5	8609.89	9211.14	8364.59	9561.13	10688.3	8714.67	9856.49	11422.2	9708.5	2168.1	9349.7	8997.91	8748.98	7829.43	8459.97	8694.67	7918.65	11011.5	8614.9	9738.6	8180.36	8758.72	9899.93	10783.1	8927.17	9180.51	9700.51	9030.85	8697.59	11342.6	6500.96	8000.14	8813.08	6722.6	10249.2	8891.07	11578.8
Q99459	Q99459	CDC5L	71946.8	83405.6	63694.6	87192	91174.9	87109.7	94455.6	76562.5	69071.3	121545	91413	87803.7	74372.4	92431.9	100607	105695	86206.7	98555.2	83207.6	78795.6	80727	92706.7	87341.2	78292	129468	106216	74980	86035.8	67355.5	85050	81920	139034	97887	85606.6	97174.5	81320.2	96527.4	81402.2	85404	86969.7	84977	82429.3	104591	90348.5	102612	88679.2	84146.5
Q6P1J9	Q6P1J9	CDC73	10594.4	9313.19	8524.42	9845.18	12434.5	11259.2	12217.9	10152.7	10528.8	13272.4	10765.2	9227.71	12211	11109.6	10852.9	11766.6	10587.3	11866.1	10117.1	6326.88	8795.85	10572.9	11569.2	10488.3	14802.7	10199.3	11581.2	11433.5	11384.5	9348.62	11614	13196.6	9043.39	10662.6	10554.2	10446.9	12042.6	10443.7	11202.4	10136.1	9551.15	11173.2	8934.34	10816.5	12290.8	11901.7	9343.63
P12830	P12830	CDH1	10178.5	11849.8	16600.4	17215.1	20768.5	14056.5	22609.9	11927	12714.5	9442.22	13572.1	10348.4	12995	13719.6	11304.9	14245.5	11779.3	10983.1	10325.2	49896.3	10752.3	23024.5	9699.7	15413.9	24526.9	11690.2	13905	14135.2	12414.9	12207.9	14823.5	14634.7	15219.8	9294.55	7604.53	10846.9	16301.6	8482.2	15137.1	18724.4	11406	19549.6	9653.68	12306.2	65412.9	8787.74	12588.1
P55287	P55287	CDH11	7997.37	8480.78	5013	7687.68	5453.99	10367.7	8790.38	8952.96	7331.48	5638.02	7650.5	8264.16	7342.6	10078.2	10044.4	6812.6	5826.33	8320.49	9090.1	1102.05	7257.02	7459.79	8788	5811.52	7178.07	4137.34	6467.75	8166.61	7829.16	9545.37	5990.85	4377.69	8441.55	6030.99	8625.37	9295.09	4000.73	10069	6971.75	12626.9	8603.88	6220.65	7314.04	6662.16	9445.1	5440.96	7288.92
P55290	P55290	CDH13	76051.9	86788.1	39118.1	73205.3	58674.3	79728.6	88140.4	87742.5	72048.2	92515.1	98168.7	89533.7	101957	106733	99344	76823.2	67456.7	69407.6	41922.6	9335.34	106770	47820.4	75535.7	85148.7	114340	84037.2	97540.5	135081	103872	81188.1	92667.1	103533	44258.5	111442	68233.6	87543.3	60900.8	107228	69389.8	81820.8	98710.1	43288.5	77338	95419.2	49652.8	94058.1	62883
O75309	O75309	CDH16	17616	15339.6	37770.8	32919.7	41133.1	29970.5	59895.9	16003.2	30001	9756.63	34596.1	21076.1	33472.1	33631.6	13416.5	17187.4	20551.2	12044.4	21672.6	5756.79	13058.4	67148	14374.7	31997.8	22986.8	21120.5	30107.8	13536.2	22980	16250.3	27371.7	13281.6	29354.3	12673	8036.3	19688.3	39131.1	8564.4	28692.1	5763.26	22382.6	51407.1	16734.4	25573.4	190166	16111.2	16269
P19022	P19022	CDH2	5607.65		22254.7	14573.3	17592.4	8509.87	10864	6447.94	9057.2		9687.79	7360.49	10459	9947.78	8491.53				6677.85	4734.38		26205.6	11993.2	9271.53	11155.1						8332.48		10462.9		5117.6		10413.7		9521.47		6242.5	11749.2		6015.83		3129.83
P22223	P22223	CDH3			2412.03	3096.13	5093.55						4310.97		3516.26						4067.14	6727.05							3539.32	4300.5			2820.63						3826.2					8473.8
P33151	P33151	CDH5	32330.9	51704.8	22332.5	47598.9	43440.7	52112.1	49325.3	45957.2	58242.8	55902.7	43379.2	38373.4	36378.6	55718.5	57466	51067	55901.8	41720.1	53766.1	11813.9	47735	38948.1	61331.7	48401.3	54065.5	39604.4	45393.6	55717.1	41699.7	65834	45482.6	62027.3	49720.1	47048	62660	54520.1	41663.9	57545.9	54743.9	73605.7	68612.5	31233.3	54184.3	65657.6	33196.1	62811.2	66516.8
P55285	P55285	CDH6	8528.97	5136.28	17092.2	12084.9	15439.8	7957.21	14677.7	4696.39	8500.64	2090.38	8692.57	5043.12	6009.5	8150.47	5484.17	6561.76	4304.76	4444.96	13495.7	2396.3	6403.66	15233.6	5321.04	6343.88	7559.6	4986.45	3623.38	2954.03	5141.23	5363.91	7423.61	4859.6	6616.01	3945.33	6908.02	5180	9568.99	6429.54	6176.06	2207.31	4368.54	7004	6960.57	5629.62	4385.84	4681.88	7841.74
Q9BYE9	Q9BYE9	CDHR2	4896.83	4510.72	21554.3	9122.3	11832.6	6129.49	12959.3	3897.26	8475.02	5031.12	6200.59	6302.42	8008.29	6381.25	5708.26	9173.65	5401.37		7621.94		5690.53	18176	4104.71	7674.28	10390.1	4089.35	4351.03	5068.75	4738.8		8173.95	10470.3	6903.17		4077.98	5793.79	8935.06	7599.52	10659.7		4326.1	9769.15	5739.75	7348		3417.43	4939.01
Q9HBB8	Q9HBB8	CDHR5	5495.48		37704.2	6693.4	8362.48	7145.76	26310.1	3331.3	6784.34	2592.56	6243.6	2529.55	7707.09	4302.24	3785		3781.75		8259.75		3896.81	25253.6	2755.87	4837.38	7332.22	4621.98	2550.54	3033.95	3768.3	2638.12	6625.59		5869.16			4539.77	6355.68		10729.7			6185.04	5971.7	6333.91			5367.51
O14735	O14735	CDIPT	8487.59	4721.64	8204.97	5064.9	9727.68	4348.59	8228.1	4870.46	4354.22	11165.5	4680.42	12203	10889.5	9730.98	6005.43	12450.8	7869.52	8174.9	7706.89	2262.14	5048.66	6361.3	9185.82	6839.08	11588.8	5576.97	6494.27	7015.48	10608	6263.85	9221.83	10961.8	5870.6	7494.07	5778.72	4416.62	8079.14	7174.9	6559.45	5173.42	9059.19	7090.06	6405.25	4424.13	8305	4482.89	7123.73
P06493	P06493	CDK1	1332.03									2478.51	1207.05	2701.62								5113.74	2351.05			876.51											3068.49
P21127	P21127	CDK11B	11909.1	12138.2	10184.9	12106.2	15914	11832.9	13399.3	11238.2	12323.6	18113.8	11466.6	13735.7	10061.3	12291.1	12696.7	15718.7	12195.6	13560.5	19226.8	16850.1	12526.7	13637.8	13752.2	10412.9	16131	12507.2	11599.2	12074.2	9441.91	13739.7	12355.9	18792.1	15785.9	13452.4	15636.6	12933.6	12906.7	12999.2	13756	12623.7	11578.9	12657.7	15219.5	14190.7	16509.9	11581.5	14340.1
O94921	O94921	CDK14								1935.62						2925.85					2640.24		2279.7													3129.84							2394.86		2791.1
Q00536	Q00536	CDK16	8269.64	11283	10122	7833.55		6102.8	7783.9	7943.99	9623.15	19909.8	11970		12015.2	6554.64	8007.28	13169	9979.75	6634.7	11733.8	9021.21	7764.1	8328.99	18822	11270.2	13975.7	10736.8	12810	18394.6	14467.2	8436.95	10793.9	11501	8342.31	10288.1	8895.31			9286.72	7381.84	6848.22	8825.91	9336.27	10484.1	8717.25	6833.61	8175.39	6503.4
Q07002	Q07002	CDK18	6322.91	5169.75	7476.73	3700.45	5740.19	4437.69	5921.92	4679.35	4275.4	4624.25	5190.68	6368.81	4341.46	4407.78	4299.3	8134.77	3827.94	4656.18	4626.62	2601.9	5951.41	5230.12	5249.03	5344.84	6904.35	5022.23	5048.93	4630.08	4945.61	4148.87	6097.71	4949.25	4893.1	5281.23	3716.29	4487.16	4537.34	3996.56	4912.09	4529.05	5241.65	4315.79	4317.52	5745.54	4851.02	5358.98	5779.19
P24941	P24941	CDK2	7497.47	7821.67	3441.12	6397.27	7013.64	6492.1	6668.54	8828.74	6390.19	11475.2	7217.46	9375.2	6626.31	6586.09	6153.16	7337.92	6716.74	9172.4	7961.27	7770.45	8793.65	6425.64	7762.41	7399.87	10041.9	6784.27	9895.25	5609.77	7172.55	6722.66	6291.89	10596.6	5302.81	7502.76	9971.02	8384.52	8509.78	8197.49	7014.72	7625.75	4915.2	6503.76	7851.67	7022.21	6759.78	5213.5	9061.86
O14519	O14519	CDK2AP1							2656.12						1045.44	1343.24	1943.48		2064.05					2574.59		1700.43	3594.85		2306.54	2068.73	1540.46			2778.74	1631.44		2834.62	1944.9	1959.35	2357.66	3921.72	1765.67				2170.42	2799.38		4222.13
P11802	P11802	CDK4	11962	9105.77	9666.45	10400.2	7704.18	8024.45	9637.96	20070.3	8040.62	8917.5	7029.95	6399.2	7495.69	11155.5	8637.87	7646.14	6692.9	7866.97	8681.05	6632.37	9441.9	8683.18	6425.71	6813.19	8254.17	8717.67	8682.2	7967.62	6974.03	13178.7	8607.23	11692.4	7766.31	6937.63	10943.2	10718.1	5788.27	8308.65	8021.58	8899.5	7762.63	8672.84	9031.16	7545.87	5730.71	7186.44	6066.65
Q00535	Q00535	CDK5	8112.92	12981.8	10362.1	9940.61	10504.2	10158.5	9360.86	8327.22	9040.87	8219.3	9345.76	8939.19	9899.35	9837.21	9511.38	8381.18	10764.7	9009.51	9211.5	7726.62	9582.93	11304.5	9712.41	9007.6	7791.25	10240	9786.35	9761.54	9234.87	8686.46	9175.12	5430.25	8968.61	10443.5	10962.9	8362.77	9964.18	9540.69	9597.49	8521.55	6347.93	9295.4	9951.07	10563.1	10092.5	9705.42	8333.53
Q96SN8	Q96SN8	CDK5RAP2		2529.24	2241.89						1661.63				2157.63		2353.61		2017.14		2042.11		2074.47			2614.63		3262.12	2662.52	3095.43	2062.67				1904.1				3137.42	2044.79						2168.83			2944.78
Q96JB5	Q96JB5	CDK5RAP3	15306.7	16797.5	21887.4	18034.7	19668.8	17770.8	17846.5	16496.3	16781	23050.8	15634.4	14398.9	20397.2	16323.4	15228	17551.8	19204.5	15313.5	20605.9	23920.2	16371.3	23224	17860.1	19782.7	18910.7	17425.4	19338.5	20741.1	17978.6	16294.6	20198.8	20115.4	18379.6	16672.1	15215.4	16202.8	16246.7	15106.7	20227.3	15809.4	17719.1	18676	20721.7	17032.4	16636.5	16139.4	17336.4
Q00534	Q00534	CDK6	10188.5	9497.82	6618.41	9002.19	9359.71	8783.21	10033.4	11794.2	13325.5	11595.6	10103.5	13290.9	8144.33	9920.2	10515.3	12264.2	9325.3	14471.7	9642.91	4962.52	11625.8	8377.35	12018.3	8425.46	13644.9	9828.7	11036.9	9455.12	7801.47	13718.9	9496.7	15070	8756.67	11741.4	11544.8	11316.7	7757.43	12362.8	11517.3	15480.3	11050	8114.28	11620.6	10822.7	5869.26	11536.9	11163.9
P50750	P50750	CDK9	13789.4	10630.3	11562.4	11955.9	12100.2	11601.6	12677.1	14381.2	10188	6960.09	13664.6	12127	11526.8	10993.6	9687	8912.74	22681	11378	11832.6	11171	22977.3	10191.3	12346.7	13844.6	9673.6	13530.3	13453.2	13288.7	12890	11860.6	9694.63	10960.3	11628.5	15156	13569.6	11168.9	13064	11852.5	12624.5	13690.3	10317.3	13677.1	14591.2	14148.2	11670.8	13157.5	12960.1
P46527	P46527	CDKN1B	18320.4	17784.3	6677.16	18948.6	17697.3	22593.3	14708.7	17865.9	17396.2	12152.4	17453.1	26197.5	14538.3	22339.3	17781.7	17568.7	16595.2	14407.1	15427	5494.91	16307.3	12699.8	15866.8	18442.7	11786	14552.3	16271.8	13749.9	19023.6	15945.6	13397.1	9807.56	21350.5	17755.7	14064.6	19321.4	17149.5	23679	18450.8	15070.3	16572.4	12835.4	17391.4	19898.1	5765.51	19531.5	16465.3
P49918	P49918	CDKN1C	36495.5	54745.1	23518.6	53176.5	36910.9	36667.2	31137.1	44164.3	52642.7	30565.4	47012.3	41246	28331	51207.9	54684.5	43317.5	37687.4	44310.6	36640.3	6537.56	61695	30554.7	42923.7	37062	41735.2	37763.8	39382.7	35903.9	37234.8	61156.4	44304.7	39407.3	45678	43198.9	33138.1	63256.7	31208.8	37492.1	32351.3	50759.3	48113	35874	40788.3	33016.8	4605.69	61530.3	42331.2
Q9NXV6	Q9NXV6	CDKN2AIP	12441.1	11702.1	13646.5	12901.2	13988.9	14204.5	14592.5	12367.3	12610.2	7391.61	10983.7	11446.8	12011.9	14676.1	14204.5	12977.4	13163.9	13636.8	14246.9	13363.2	11541	11716.5	13213.3	12776.6	8501.23	11721.1	13346.9	13804.9	12878.9	14419.1	12441.4	13585.7	14054.3	13195.8	13850.1	13441.8	12779.3	13866.2	12068.8	13773.2	12595.3	12038.4	10317.1	14252.2	18925.5	13696.2	12782.7
Q96HQ2	Q96HQ2	CDKN2AIPNL	6246.95	5033.08	5847.85	6491.03	6759.39	5584.22	5340.75	7233.51	6693.73		4734.84	6866.41	3286.69	7777.23	7253.91		6424.74	9990.14	3713.98	3052.12	5526.44	5729.09	6652.88	7003.4	5569.67	5783.41	6144.35	3509.15	4098.78	7444	7589.14		5606.58	6960.74	5286.98	7491.56	5948.08	5413.82	5125.79	8109.91	5844.68	4137.54		5864.52	7284.01	5968.48	4782.63
P42773	P42773	CDKN2C	11063.2	9897.38	10849.9	13427.2	15576.5	11020.4	10358.2	8354.55	12537.4	15326.9	12192.2	12438.6	10267.7	8322.92	7297.85	19125	10435.9	9191.04	14251.5	5840.31	11238.3	15151.6	8920.72	11134	12297.3	14498.9	10828.4	10662.3	12427.4	10759.8	11618	12071.6	12783.6	11175.4	9892.78	7458.94	10300.8	11321.8	10479.9	12932.7	7732.82	11330.2	12643	7175.37	6380.19	12199.9	9271.67
O95674	O95674	CDS2	22653.6	21000.4	10616.9	19584.5	7633.52	23628.2	14567.5	7106.22	10382.7	7701.21	20702.2	22467.3	15435.7	20798.2	22495	10323.9	19045.9	12157.3	14943.8	4813.09	19556	8167.52	19884.1	15948.8	8984.42	6119.58	10627.7	17063.7	20352.8	24191.4	12365.3	7152.77	14869.2	20580.2	18562.6	6031.2	11338.6	19601.3	10167	8898.41	18705.7	8824.16	17638.3	14375.6	13076.8	14584	8802.85
Q15517	Q15517	CDSN	19346.5	13778.7	14398.4	12249.4	24852.6	606295	11557.7	26213.3	10108.9	54446.4	14528.8	49348.4	18761.2	30314.3	29810.7	63195.6	7682.8	89877.2	19285	426097	63042.7	18480.7	9830.2	5282.7	42741.4	19940.4	44451.9	8662.04	13013.2	9258.12	15337.6	27596.2	17143.6	46211.4	54164	45210.9	84100.8	20612.9	22142.8	28663.1	13419.4	26429.6	170221	25799.8	9320.07	21623.3	95543.2
Q9UKY7	Q9UKY7	CDV3	45514.8	52873.1	39869.5	62228	39139.8	52126.9	50234.4	56695.9	49942.8		55354	50896.9	52989.1	61126	61672.1	44429.6	59061.9	46060.9	52802.7	16859.4	56249.5	49906.7	57816.4	64723.5	7747.08	51569.9	46279.1	55887.6	55933.5	75778.5	49498	13477.3	56671.4	48151.4	60012.7	75697.9	46870.6	62417.2	49418.1	63457.1	56830.5	46601.8	59401.6	51656.6	43354.8	52865.6	36442.9
Q9Y232	Q9Y232	CDYL				1999.06				3315.83				3333.77	1644.2			2329.11	1341.08	2497.94	1349.11	2269.77				1384.76			2628.31				1928.08	1301.45	3108.09	4233.42				2091.67	1861.13	2252.22	2292.43			2325.92	3152.88	3089.8	2266.83
P13688	P13688	CEACAM1	99341.4	154678	72499.5	126398	120098	114273	93882.5	102231	113663	66080.5	120839	105008	88231.8	101268	131756	104130	105109	97825.7	119859	80051.9	117814	92187.9	80536.4	117859	45903.2	139444	102307	97581.1	117808	117537	113977	40616	144616	89267.4	138185	116147	100731	146478	94157.4	171844	116480	74600	123499	94204.7	92544.6	160451	78062.7
P40199	P40199	CEACAM6		4551.06		3391.11		4469.99	2501.12	1931.92	2967.89	6954.4	4043.86	2204.39	3903.6	3642.42	3495.91	3914.72	2971.16	5068.66	5517.09	2469.83	4072.48	2030.26	2044.77	2827.87	2687.65	3121.6	2504.38	2464.84	2606.25			2988.68	2925.39	3292.83	6554.9	3087.42		5750.35	3603.26		4190.97		5394.31	2151.86		3720.08
P31997	P31997	CEACAM8	4263.77	6438.92		4371.64		4032.96		2748.96	4640.81	5945.07	3922.14	3363.74	3006.05	4854.05	4144.79			6107.26	5323.57		4135.69	4396.27					3548.09			2326.27		3280.23	3718.45	3345.39	5956.48	3587.13		5834.92			3847.76	2543.3	3881.35			3744.39
P49716	P49716	CEBPD				2443.64		2099.18	3010.38												3753.08			3043.09											1601.07													2033.62
Q03701	Q03701	CEBPZ					2345.49		2923.56		1568.63				2494.34					2394.27	2066.96	5189.56	2484.09	2692.65	1084.45	1433.62							1830.21				1986.71										1778.98	1640.39	2276.06
Q92879	Q92879	CELF1	1667.86		1960.15	3336.32	10276.3	2460.24	3529.07	3451.46	3639.17	4081.08	3907		3369.82	3750.88	3992.6	4519.56	3005.26	3342.8	4399.25	2683.8	2107.14	4565.4	3062.04	3319.5	3310.36	1972.77	2616.46	3290.56	4065.55	1787.02		6032.01	2568.43	4253.43	2443.62			4287.7	4062.84	3030.12	3919.24	1628.06	5002	3544.17	4502.25	3337.45	4678.24
Q9NYQ6	Q9NYQ6	CELSR1	1954.51		5498.56	1397.13	2504.75	1396.37	4835.17	1412.31	3401.94		1467.5		1780.7	1562.38	2507.16		2151.76			537.039		6722.3		3503.99		2013.87		2160.63	3158.02				1114.05								1116.66	2820.14			5002.44	1818.07
Q9UHN6	Q9UHN6	CEMIP2	9201.53	9836.4	6963.65	8508.77	10216.5	9927.24	8281.24	8795.98	9254.96	13599.5	9412	12613.5	7849.68	8721.12	11686	11515.7	12888.9	10531	9778.47		14360.3	9807.56	9743.22	7820.53	11353.2	12466.9	9623.94	10303.4	8011.87	10266.6	8610.67	11743.9	10614.1	7714.1	11116.3	9305.9	10961.8	9149.08	10008.5	10286	9832.85	7688.91	14583.4	10747.3		11639	10789.6
P07199	P07199	CENPB		2101.96		2320.39				2546.24	2682.54	2990.24			2794.41	2115.79	4371.19		1993.59	2095.51	2273.07		2201.1	1671.32					2196.64	2572.93	2264.41	2100.83	2269.47	2181.35		3475.57	2491.37	2203.29			2676.37	4986.74			3797.27	2558.44		2452.23
Q7Z7K6	Q7Z7K6	CENPV	1725.68	2587.95	2755.52	1969.91	2298.4		2309.48		2255.93					2862.83		3700.56		3171.72	2149.21		2571.52	4215.19	3655.76							2924.83	2242.47			1986.34			2586.06						3030.39		6299.7		2997.03
Q8N8E3	Q8N8E3	CEP112		5098.64				4041.45		2637.21				4091.56	2416.75				1832.73		2556.12					1828.5			2153.46		2380.59				2276.92	1072.23	3047.74					2533.04			2084.07	1860.13		2119.54
Q6ZU80	Q6ZU80	CEP128								965.508	4427.83								1481.66							1759.67			2114.37		2562.11		1747.53						1770.91					1430.96
Q66GS9	Q66GS9	CEP135	8645.93	9524.76	5821.95	5838.7	8769.74	6814.87	7615.01	9244.48	7019.39	6993.69	6454.69	7603.25	8161.16	7133.4	4881.94	7138.08	7697.84	7830.26	5432.22	3490.1	9114.29	5982.62	6250.95	8839.3	6844.6	9229.31	10101.4	7852.51	7648.01	5790.98	9188.79	7440.37	6073.77	6181.69	5778.27	6496.39	6608.58	5452.04	8293.01	5026.83	6091.44	6806.48	3918.05	4743.24		3488.9	6367.28
Q5SW79	Q5SW79	CEP170	3748.11	4055.4	3084.17	3505.76	5242.69	3760.61	4174.46	3541.53	3660.51	4020.36	3868.16	4596.54	4084.37	4011.88	3775.94	5102.86	3450.34	4012.64	3562.47	1543.74	4916.03	3443.22	4373.08	4672.15	4974.56	6035.75	3722.4	5105.88	3381.5	4175.37	4762.99	3610.93	3640.65	4809.81	3744.64	3558.47	4896.71	4122.69	4096.6	4395.9	4280.62	3581.69	5295.89	3042.33	4493.89	3870.63	3983.23
Q9Y4F5	Q9Y4F5	CEP170B	3882.04	4756.22	2198.31	4780.59	6826.6	5635.89	4776.57	5018.06	4828.48		5301.78	7138.78	3619.15	4930.33	6134.09	5388.54	5044.81		5643.79	6447.52	5259.99		4120.93	3378.68	3508.68	4316.57	3778.48	4427.83	2576.57	5084.34	3639.27	3246.17	1836.23	3472.28	3697.27	5575.57	6286.12	3480.98	6297.34	4312.56	4542.19	4103.84	5320.32	4500.39	4478.37	5130.15	4863.67
Q9BV73	Q9BV73	CEP250	1443.1	1836.35	1131.14	2226.47	2042.79	3033.07	1683.35	1648.48	2542.19		2267.81	2301.64	2140.76	2770.99	3076.71	1910.93	2924.79	3144.29	1937.82		3046.69	2396.56	2389.83			2325.73	2870.86	3080.75	2280.29	2772.01	1643.51		2381.2	2529.44	3318.03	2433.43		2383.42	2745.99	1501.27	1656.9	3608.49		2502.19		1762.04
Q9BYV8	Q9BYV8	CEP41	9212.63	6298.67	4816.5	4598.59	4829.96	6517.38	4472.21	8365.43	4948.17		5023.39	8302.51	5692.38	5089.74	7246.95	4750.02	5029.3	8029.47	3689.67	1661.36	8150.24	3858.18	6009.32	7116.18			5000.27	2685.41	6791.69	6347.82	5121.07		5069.68	5960.91	7054.38	7286.09		5204.49	4221.4	6879.69	6825.12		5118.01	6671.28	4788.54	6623.79	7035.89
O95684	O95684	CEP43	3872.97	4560	2742.96	4454.15	4417.79	4726.9	4162.97	2859.01	4445.3	3337.26	4383.54	3275.73	8074.95	4562.99	2710.76	4836.21	4975.3		4533.51	2901.3	5920.12	5539.06	3648.12	5728.76		4315.4	6052.64	5346.16	5526.86	5376.15	3836.78	4758.79	4309.6	4950.5	3088.96	2707.03	5168.89	3454.33	5075.34	3969.71	3190.48	5416.96	3757.25	3051.26	3820.13	2893.04	3281.88
Q9C0F1	Q9C0F1	CEP44	2352.89	3291.98		1973.25		3415.9		2313.15	2290.24		2902.74		1302.91	3347.86	3674.1		2446.88	1393.19			2461.86		2180.39	2015.83			2380.05	4242.12	1578.81	2866.92	7163.99		1448.13			4406.84		3771.31			2887.51						3478.62
Q6P2H3	Q6P2H3	CEP85					12193.5					27901.7							17136.1	13325.9	14159.3		11428.7	17199			20841.5					13702.8			13408.7			12052.7
Q9Y6K0	Q9Y6K0	CEPT1	29165.1	22215.3	18312.3	25452.5	35020.2	29605.7	34181.6	23911.9	27689.2	8151.49	22508.9	24381.4	22605.4	29403.3	29764.4	23126.2	23984.5	24329.5	35306.3	49280.1	26247.9	40463.4	25644.6	24576.9	10455.7	21999.6	17352.1	20216.6	22936.2	27266.9	22734.5	12893.8	30069.5	23774.3	28476.2	22200.5	22437.8	23155.7	19496.2	23707.6	26195.3	21989.4	23432.4	18217.2	35728.7	21818.9	25847.3
Q96G23	Q96G23	CERS2	17967.9	18696.5	31811.2	18544.6	22943.2	15375.1	16078	14479	17201.2	16228.2	15601.3	22440.2	24754.8	13296	13547	17976.4	20378.3	14256.9	24647.7	4657.9	15970.4	17560.1	16857.1	14696.2	18079.7	24751.3	16637.5	21485.4	19182.5	13777.3	15047.6	19299.1	17844.2	16127.3	14808.6	12955.4	20482	16802.1	9752.62	13896.1	15367.2	25931.1	17636.3	19016.5	27050.6	20121.1	18780.1
Q9HA82	Q9HA82	CERS4		1635.55		1048.6		1405.15														8291.35	1620.36								1824.96						1653.64			1090.4			2109.67					1346.4
Q6ZMG9	Q6ZMG9	CERS6		7229.17		4556.56	5844.41		7324.2	2700.96	6379.46	14001.6	6331.9		5155.09	7271.21	8118.52		9725.69	6449.69	9691.9		8027.7	5058.18	6226.01		8435.96	10670.6	10111.4	7031.92	7009.12	8409.88	7774.47	5765.81	8001.45	8710.23	9246.42	7628.21	6896.93	8313.78	5886.54	7162.39	5320.15	6455.43	12242.8	8206.43		9569.24	6589.28
Q9Y5P4	Q9Y5P4	CERT1	8225.07	7184.14	4615.91	7429.43	8138.79	5391.81	9808.55	8817.1	7656.58	9731.75	6353.35	8592.96	6457.21	6258.26	6747.97	9838.26	6816.89	8046.7	10329.3	6529.08	7835.82	7730.07	5890.77	5429.23	7594.5	6812.09	7355.13	6001.57	4839.68	5751.26	8251.86	8029.33	7123.58	8283.94	7360.3	6981.41	5693.54	8247.02	8029.61	7458.86	6344.79	7993.13	7130.97	7209.27	6789.73	7123.68	9636.06
P23141	P23141	CES1		7661.96	4198.43	6880.94	12203.6	5772.78	9769.39	16306.1	10317.3	6242.1	10141.8			5806.69	11823.5	6235.17	4576.73	4980.13	14599.2			8443.8	5850.79	11686.1	8205.91	10064.7	5176.11	13133.1	5017.31	16126.8	4587.25	5241.7	3746.63		6388.53	4931.79	5834.32	6294.67	4911.53	4905.21	4059.44	14302.8	5400.57	10955	9683.26	3735.2	7090.17
O00748	O00748	CES2	37331.9	21505.6	150125	74683.9	70919.4	40092.5	91752.6	19268	42366.1	12092.4	44094.9	21770.9	41413.2	31306.5	29295.7	41007.5	22884.8	14948.3	34768.8	26846.8	28736	143890	26371.7	46715.2	38723.9	16237.5	24502.2	23091.1	28105	22203.6	44310.4	22976.6	39033.3	20008.7	11320	36399	38832.4	13068.1	37651.3	13328	22680.3	26319.4	35050.8	34781.4	5409.96	21193.7	27827.2
P41208	P41208	CETN2		4298.73	6070.24	5579.9	7758.8		5234	11636.9	13043.6	6560.63	6189.76	7057.16	7099.48	3258.14	2682.43		5422.1	4948.25	6516.37		4888.09	6592.22	5077.61	7629.5	7600.06	7188.32		7973.47	4237.89	3220.78	3542.5	7353.24	3699.28	3292.13	2303.57		5580.93	4660.29	5966.29	3310.55	3262.5		6885.01	3621.78	4529.35	4821.79	6823.98
Q9Y6A4	Q9Y6A4	CFAP20	19830.4	16242.5	9491.66	20165.5	9893.05	14895	14780	23197.9	19040.2	19362.7	19050.2	17360.5	16355.2	22784.7	20449	13397	11953.8	23766.6	14008.3	11508.7	20524.6	11762.4	17430.5	14937.7	19958.4	10882.9	15923.2	15993.5	14456.4	15541.3	14059.7	23073.1	17126.1	18902	19503.5	17200.2	12243.2	18777.7	13798.9	17489.4	21427.3	10562.7	14250.9	17186.3	13537	14512.6	17659.6
P57076	P57076	CFAP298			10996.7	12308.9	8686.77	9199.81	9966.51	11924.9	12996.7	7659.89	9080.75	7147.26	8183.75	12724.3	9522.68	5472.55	10299.5		8064	9659.43	13989.2	10507.2	9625.74	17860.1		10166.2	11880.8	7473.16	11963.8	9631.65	13680.5	20539.4	12902.7	13031	15468.1	15436.4		3826.88	11983.5	9788.33	13975.8		6176.15	12380.6		12380.9	11562.9
O43822	O43822	CFAP410	5030.66	3967.23	3638.62	4335.72	7355.76	6529.88		4566.21	5049		5214.11		5350.82	4559.34	5896.99		4719.83	6243.1	4871.58		4676.96	6178.18	5622.87	5353.78	6613.65		5993.7	6396.46	4972.09	6123.89	5703.43		4707.66	4839.15	4761.52	4860.13		4779.86	4530.69	5658.64	5353.84	5135.33	5813.35	4147.31	4899.16	4292.01	5852.42
Q96N23	Q96N23	CFAP54		13463.4		32582.8	45567.9	16271.2	39457.6	12669.4	16706.5		35175.7	10356.1	83543.5	32016.9	13563.1	18514.2	21998.1	17240.4		5313.88	15494.4			57949.4				53852.7		12619.1	37156.8		36947.9		10993.7		28386.5			8180.41			31741.8			24107.6
Q7Z4T9	Q7Z4T9	CFAP91			9870.91		8810.67		2174.22				2950.38		4121.34			3643.45	2131.83		2568.13			1738.58	1673.79	2154.72				2121.38	2030.17	1779.61		4157.7	2183.58					2501.79		2028.88			2337.79
P00751	P00751	CFB	175869	208316	97160.6	495461	156127	109976	144094	245328	263533	123184	174958	126764	98512.2	197353	185568	97735.4	146029	197454	84165.6	51912.7	227696	178726	249949	181684	107194	165742	112277	181713	154861	222072	188878	130089	139644	262256	374060	170274	160492	246779	178876	289929	238502	167371	244877	132527	291387	408466	91895.3
P00746	P00746	CFD	25352.9	32181.9	69425.2	49929.1	102942	111008	48693.5	17009.7	48818.4	12341.4	39158.8	72518.4	41476.9	27073.5	23315.6	19821.8	29834.7	16399.3	10368	13631	17842.9	24223.4	25546.3	32706.1	21657.3	28840.1	19825.9	32672.6	32675.8	27957.6	49492.7	17878	24551.2	23889	16181.9	12393.5	181763	24581.6	31162.8	30417.2	27589.2	51577.9	15962.1	60030.5	28994.5	19598.4	22657
Q9UEE9	Q9UEE9	CFDP1	5753.52	19961.4	7668.88	11666.3	25190.4	16265.1	20268.7	9892.67	18868.3	55375.4	9851.6	10476.4	20594.7	28805.4	26853.1	17650.3	15609.4	22067.3	12003.9	5948.17	23655.1	16258.3	8501.78	11214.1	41667.7	7729.43	7110.27	7127.63	16493.6	14874.5	15849.8	15041.7	10045.3	9062.31	11041.6	18455.8	8540.07	9517.21	6828.05	12695.1	23350.4	7387.75	9937.74	12088.3	14837.8	9862.12	10535.2
P08603	P08603	CFH	118619	179542	57875.5	201703	83897.7	98146.3	93309.6	177941	166117	78776.2	118714	91464.3	60859.6	127628	162083	79049.7	100354	116355	32536.4	60397.3	126263	95954.2	160602	102714	95524.7	107163	104364	122273	103517	131507	107621	110021	130927	143815	165440	152027	112514	144388	91812.7	271103	140960	113159	108747	122622	141453	230604	95232.8
Q03591	Q03591	CFHR1	36412.8	58914	41654.7	38842.8	45496.4	102610	64416.3	48535.9	32313.1	21089.6	40678.1	36038	39838.6	35237	62250.2	38672.9	55427.8	43447.8	11807.7	13589.9	27494.5	42092	25858.3	6598.47	22889.9	19241.9	55134.7	53791.4	10831.3	61626.2	40901.3	26981	101268	10390.1	79392.4	81256.4	49057.6	57620.8	48519.3	199660	66727.7	98327.9	30768	28283.7	50477.2	67852.8	55286.3
P36980	P36980	CFHR2	13105.3	26998.1	9708.37	25900.1	23532.2	40996.6	25811.8	22597.7	30477.6	12857.8	15306	11075.1	8186.44	24882.2	34596.3	13373.8	25308.4	20533.9	7602.09	7256.78	13042.1	7298.97	18814.7	13278.2	22196.9	15761.5	24485	15090.6	10652.3	31315.2	18973.7	27170.6	64042.5	24053.7	57958.9	39640.5	39262	25311.7	23216.2	41289.1	27463	47992.3	4532.38	23431.3	43090.4	48366.4	6564.13
Q92496	Q92496	CFHR4		23536.9		12254.3	16437.7	31707.3	52871.9	40888	22036.2	20111.6	7280.15		17973.3	21291.9	29888.5	29080.2	19741.5	22243.7	6561.92		11710	7404.88	4407.56	8232.84	12684.4	10776.3	33929.5	29288.5	9535.74	24877.2	26905.7	27630.7	61353.5	8422.08	70790.8	26174.7	47829.8	65807.7	27763.2	41442.5	36074.3	112386	40483.8	12750.2	17289.6	32351.7	14905.6
Q9BXR6	Q9BXR6	CFHR5	33959.4	61689.3	20688.1	49694	50315	120084	77791	54040.7	50458.3	29518.2	56663.1	28216.4	24393.1	54438.1	89038.5	46312.6	86740	74151.9	20000.7	14680	33097.8	44570.5	40820.1	53653	45151.8	38769.2	86254.1	55925	37717.9	64203	29012.7	68985.8	227094	72353.3	192851	82566.6	58392.2	65953.9	53952.9	317475	101757	102809	32746.4	77610.7	21588.3	86160.1	68149.3
P05156	P05156	CFI	23632.9	29419.3	11509.9	49865.8	21221.6	15531.1	17936.6	30140.5	43152.7	25799	21320.1	15094.8	15550.2	27057.2	26499.1	18786.2	25772.1	30592	11234.9	7297.29	23857.3	19162.7	40968.7	22684.2	23804	25824.5	16634.6	20733.2	25318.9	25552.5	28298.6	27174.5	31507.5	24075.8	47767.5	25984.6	19664.9	38720.8	42075.6	34652.7	37656.3	28872.2	34398.9	21817	44077.2	53134.4	16107.1
P23528	P23528	CFL1	409914	351864	374465	405562	358760	439289	473621	394429	650976	294553	414679	386532	427345	359149	413115	373710	466355	404051	497866	759200	500751	439627	293211	409851	259824	560994	630176	490707	365061	461979	470204	319324	411019	438614	444716	478926	525570	470988	469164	603704	354097	591881	348048	441030	518046	467815	562244
Q9Y281	Q9Y281	CFL2	41281.7	40887	35025.9	36330.9	30365	41314.9	34661.3	40820.7	54481.2	32806.2	37378.4	30031.4	55994.9	48327.7	51774.8	39614.9	51722.6	51541.5	34454.1	11741.9	49294	40636.4	40533.6	44981	39358.4	46462.6	51049.2	45955.6	50024.8	44426.1	40687.8	42029.9	42830.3	49766	44367.7	50862.5	34611.5	43117.9	49981.6	51817.4	44696.1	50931.8	36452.4	45671.3	31786	41901.7	43360.8
P27918	P27918	CFP	12441.9	18686.8	4593.85	12076.6	10852.6	17255.5	10773.9	20301.4	14295.2	10016.9	13869.9	15742.6	9634.46	16118	18993.2	11415.2	18086.1	18077.4	10073.2	8608.41	12415	11347.7	18724.8	11919	11402.3	24412	17377.4	16850.8	12514	16084.6	11218.8	12953.6	15121.1	16796.5	25909.2	21785.6	14495.6	21009.5	8029.39	34272.1	19716.5	19063.8	11986.6	15518.8	14071.5	24943.1	14163.2
Q9UFW8	Q9UFW8	CGGBP1	10183	13124.5	9594.06	11316.7	15233.8	14260.2	15343.2	12942.5	14853.7	10828.5	14873.3	16292.5	16362.8	15856.2	14130.8	15180.8	13871.9	17100.4	17284.2	3305.52	15098.1	13630	13188.4	13399.4	14930.3	11577	14032.4	14514.1	11274.1	15088.2	13064.7	12808.2	12443.8	15379.8	15725.4	13252.4	10964.4	14639.6	12799.5	14454.8	11856.5	12616.1	15258.1	16194.8	14830.1	12940.5	12515.5
Q9P2M7	Q9P2M7	CGN	6431.83	3898.81	7931.25	5122.77	8694.53	5886.45	8404.56	2968.5	4228.02	4813.9	5140.82	3772.02	4985.76	5007.34	4808.56	4969.96	3940.93	3551.98	5896.02	23391.6		7454.58		6025.03	5283.05	6363.76	4725.81	3758.19	3794.51	4811.47	6000.82		4706.2	4772.08	3359.34	5186.82	6236.05		5983.2	4575.4	4177.68	6704.44	3739.17	4069.91	14909.7	3327.58	4801.49
Q0VF96	Q0VF96	CGNL1	89534.8	84509.7	78213.8	82454.7	75641.2	70266.4	79974.9	72309.1	71792.2	65206.1	93193.3	88437.2	94187	82551.9	72735.4	80027.2	91649.5	77171.8	67598.4	20059.8	91001.7	68418.8	76920.6	80769.6	61891	86360.9	89507	83001.8	80708.4	78433.4	72195.5	74463.8	73597.6	80988.2	84161.2	84444.8	73770.9	75613	70471	63110.1	84539.9	62468.5	79359.7	100853	64801.5	71331.7	75100.6
Q96JM3	Q96JM3	CHAMP1	4766.44	4408.09	3205.3	5121.38	6033.65	6221.17	5503.44	6125.4	5722.91	4552.81	5785.85	6388.22	4263.64	4258.79	5634.58	5079.87	3955.94	4877.5	4411.17	1689.23	5844.86	3778.27	6654.77	5056.49	6153.96	4908.17	4610.29	3272.54	6334.88	7316.58	3049.8	6334.95	4107.43	4978.01	5144.36	6058.62	3107.33	5850.7	4075.45	5549.43	6098.56	3050.69	4777.82	6205.47	5048.56		2638.48
Q96BP2	Q96BP2	CHCHD1	4197.53		9296.79	7279.01		3848.98	7911.09		8905.85		4761.66	5544.81	6680.74	4983.02			6069.31		4842.58	4424.1	5028.8	8959	4931.14	7892.5	8203.88	6640.9	5517.97		8675.02		6173.43	9665.35	3725.81		3772.9	6128.53	6316.94		8011.97	4043.69	7252.78	7690.7	6889.6	6685.38	8943.24	4018.41	4868.89
Q8WYQ3	Q8WYQ3	CHCHD10			4690.02														2888.94		2906.07			7225.64		5560.67		2682.71							3016.03				4170.51					3270.71
Q9Y6H1	Q9Y6H1	CHCHD2	15937.6	16617.4	14824.3	21693.4	17199.9	20879	14860	22235.3	21890.4	12628.1	17462.5	11137.7	12513.6	20692.2	19189.3	17362.3	26836.4	19435.7	18855	12195.7	17502.5	27811.2	22498	25499.5	10018.5	20148.5	24844.3	16452.5	18049	22046.2	24585.4	13067.7	22718	18751.8	17593.9	20526.1	30229.7	16758.4	24389.8	16522.2	24550.4	27798.2	20957.7	19707.8	26964.5	17140.3	17032.9
Q9NX63	Q9NX63	CHCHD3	68876.5	79773.1	182520	88860	105917	86217.5	101530	63915.8	81021.8	47099	85099.6	82031.7	98963.2	83672.4	66459	63306	71159.2	68697.3	73160.2	41730.1	69394.2	126303	59227.9	91224.6	72828.6	60791.4	83158.9	71240.3	84980.4	73796	71587	53790	85519.9	63620.7	64456.5	71427.2	91962.3	55079.4	76524.3	59522.2	71919.8	91084	73512.3	70525.9	148290	64979.8	72688.1
Q8N4Q1	Q8N4Q1	CHCHD4	4281.32	4837.42	10954.7	9387.41	6948.46	5951.28	8272.94	4679.87	6235.06	4573.38	6583.65	13195.1	7386.99	7066.71	3758.33	33193.9	7480.95	3930.64	6436.58	3168.4	4229.29	11404.4	7271.01	8333.69	6379.16	3404.2	7953.36	3304.57	7511.02	4391.63	8387.88		7888.23	5237.43		5771.9	5293.02	4927.27	7505.47	4787.9	4258.2	8281.2	5828.51	7028.78	9687.81	5357.75	3381.09
Q9BSY4	Q9BSY4	CHCHD5			2321.59	2970.77					3209.08						2489.97					1998.79													2851.83											2268.27	3858.81	3740.64
Q9BRQ6	Q9BRQ6	CHCHD6	5424.69	8092.03	10358.9	9636.7	9416.67	10153.5	9237.88	6010.05	9219.12	6851.18	7948.86	7963.94	8713.69	8484.79	8038.03	6838.85	6895.64	8699.02	7363.72	6628.1	7228.91	9431.97	6633.59	8120.16	9497.38	8466.02	6817.11	5801.59	6600.27	8309.11	7588.44	9195.03	7349.08	7183.9	7152.48	7346.91	9467.31	6147.07	6983.47	5926.19	7203.16	8770.35	6262.28	6793.91	16140.8	7514.77	6719.08
Q9BUK0	Q9BUK0	CHCHD7	1555.42	1902.93	3143.42	3101.48		3374.27	4451.71	1853.52	2924.66		1990.24		1537.53	3411.54	3103.27		1135.59			1097.5				2917.03	3037.77				2241.13	2715.57			1208.38	2292							2582.02			740.45
O14647	O14647	CHD2	4952.96	3570.24	2672.03	3787.83	5346.88	2901.45		2975.01	5232.17	4024.9			3997.87	4599.9	5227.71			3959	4548.62	2839.89			4020.67	2665.03	6527.18			3637.22	3100.7	3998.71		4501.19	2459.16		4206.24	3371.8	6727.17	3768.79	4503.41	3457.22	2948.62	3223.93	3882.45	2939.17	4337.66	4275.97
Q14839	Q14839	CHD4	28299.5	22835.9	17837.4	23533.2	25013.3	23166.6	23017.9	25374.7	21213.1	25684.9	20577.4	27014.3	27144.8	22545.1	19784.7	27714.4	25091.1	25720.9	27488.1	22620.4	21983.4	21756.5	22512.7	21706.9	28067.9	26361	25176	22164.4	21016.5	20753.9	23861.9	29343.5	20881.8	22921.8	24179.8	21885.2	25166	23254.7	27811.7	21119.6	20143.8	22950.2	25233.9	25773.3	22242.3	21875.3	26811.2
Q9HCK8	Q9HCK8	CHD8		3347.34				1055.81		1565.07			1845.27		2868.82										619.591											1076.87							960.358					2374.74
Q8NE62	Q8NE62	CHDH	79652.4	36962.2	310340	142478	289997	70638.3	160777	38487.5	106985	28869.7	117660	58644.2	81076.8	84425.9	37227.6	98769.1	57632.1	34454.2	49435.8	28953.2	49902.8	311386	43788.9	77992.8	170497	37429.8	51651.7	36195.3	73181.1	49628.7	142986	83762.4	98723.1	48189.3	13825	61048.5	128618	14523	96461.6	14366	49302.9	131604	73271.5	91764.8	229885	42574	64494.7
Q8IWX8	Q8IWX8	CHERP	9100.94	9954.74	10313	8759.39	10256.5	11295	15205.2	10085.2	9251.64	13402.2	8409.27	14376.1	9676.1	10980	10273.7	11570.5	10168.4	10471.2	9794.92	8907.32	11857.7	11238.3	9135.03	8567.39	10419.5	10071.5	9159.05	9325.76	10507.5	8038.48	9923.2	11208.5	7897.83	11599.2	11347.1	9014.52	10838.1	9105.52	8513.76	9975.28	8872.13	8395.85	9506.16	8069.07	10721.3	8817.92	7948.6
P36222	P36222	CHI3L1	7135.61	12186.4	5417.38	12446.7	16928.8	34752.1	6211.84	12688.2	9509.07	10943.2	13339.8	11970.3	6709.12	10077.4	7443.34	10970.3	7891.62	11908.7	10840.3	15931.9	11336	8676.96	7289.46	4755.91	10131.8	6249.02	10566.9	8134.48	7684.22	10654.4	9129.78	9367.46	6579.33	9087.48	11093.9	15105.9	11914.3	13004.5	16802.1	5462.03	8882.2	10208.9	10955.8	6131.06		11106.9	5694.39
Q9BWS9	Q9BWS9	CHID1	12793.1	15489.4	24661	19884.3	19980	17415.6	23231.8	12732.1	17329.4	16405.9	13199.7	11729	16272.5	14980.7	15208.4	17144.9	16257.2	16272.8	26294.6	13612.3	17832.3	27749.2	13285.8	18267.7	16604.3	17410.3	17853.6	18985	15707.9	15219.5	22293.3	15501.1	17433.9	16492.9	14230.9	15701.5	18966.2	17271.5	23382.3	14396	15955.7	25289.5	18469.1	18468.5	17704.3	17164.8	16320
Q9Y259	Q9Y259	CHKB	16299.5	13441.7	6610.17	12846	10143.2	11578.2	10389.4	14742.4	11051.9	9470.26	12905.8	14784.6	8225.9	13467.1	12185.8	12756.3	11657.4	15280.8	17096.2	6775.36	14299.5	13000.3	12310.4	10528.8	4414.93	12670	9894.51	10791.7	9442.86	8843.21	10955.2	7764.78	12999.6	15015.1	10022.5	11272.5	11519.3	11351.3	10828.8	10851.6	12612.8	9682.13	17357.1	10953.2	10388.1	11748.2	12994.7
O00533	O00533	CHL1	7374.31		34409.8	10297.5	24832.1	9288.26	17106.6	7527.36	8646.35		11522.9	8585.96	20439.2	13072.9			7812.28		10550	5854.16		20631.7	8715.66	9918.16	23581		13681.3		11066.2	5786.69	10931.8	15490.3	11431.6			5549.38	18298.4	12715.9	11267.4		5994.75	15425.8	8020.77	9674.61	12198.8	11897.3	12347.4
P24386	P24386	CHM		4370.69	2964.94	4158.82	4613.53	4090.06	4662.44	3886.54	4608.45		4762.5			4361.53	4260.67	4430.09	3656.74		4646.53	2341.91	4482.1	5483.68			3705.3	5350.77	3432.13	4082.69	3242.13	5050.65	4755.06		5069.47	5945.48	3519.62	4456.42	4008.77	3391.09	4137.45	5833.47			4132.41	5878.2	5610.11	3315.51
Q9HD42	Q9HD42	CHMP1A	3706.22	20072.2	11588.6	27014.3	29235.4	15933.5	27490.5	20211.6	34485.8	18401.9	26185.4	12549.2	18916.4	17981.8	18808.3	10060.2	26917.6	20946.9	33561.8	38149.5	27446.3	29063.6	24172.9	25318.7	23770.6	27580.3	28739.4	28694.6	14454.8	27842.1	27105.3	13738.8	32121.1	27860.5	22009.4	25560.5	22594.6	25287.4	24600	24000	17823.7	31909.1	28147.2	35303.6	22765.3	26491.3	22495.3
Q7LBR1	Q7LBR1	CHMP1B	8562.75	26499.2	18196.2	28121	30672	7901.52	35620.2	13621.2	7662.9	23274.1	29930.6	18071.7	23596.3	19195.8	21931.1	21959.7	21098.8	43714.6	34705.6	18874.9	26454.1	39600.5	24890.2	11666.8	41589.7	31371.9	39403	18153.6	8377.13	32129.1	44477.2	22465.4	38645.7	33766.3	40970.7	29131.3	24837.1	36429.4	46751.3	40478.1	49387.2	65240.2	50537.3	17253.2	44499.5	23948.9	44999.1
O43633	O43633	CHMP2A	17847.8	30938	48762.3	44965.8	53837.2	27863.2	34876.8	36138.7	40829.2	76150.3	39662.5	34016.1	69971	35819.9	25136.3	47580.6	64798.4	44077.8	51658.4	35231.1	33675.4	49505	35777.9	42659	40505.4	54150.8	49630.7	62243.7	56913.8	24601.5	52000	38167.6	47554.8	43955.8	29668.5	24671.2	57795.7	30804	43793.2	34128.9	42572.9	76595.3	50670.1	52585.8	44542.5	49474.3	52444.6
Q9UQN3	Q9UQN3	CHMP2B	22069.3	15560.4	22546.7	14637.1	16976.5	18256.4	15338.9	17318.6	19052.4	16095	16357.9	11892.1	18798.6	21752.1	23990.4	14385.2	18828	21563.6	15597.2	21397.5	19152.4	16188.2	23641.6	25459.9	21649.1	11749.5	18584.2	19549.5	21118.6	23813	17625.8	20618.8	18765.4	23347.8	22362.2	24314.9	16358.2	22182.4	21400.5	22275.5	22965.6	14993.9	15613.9	19211.5	15891.5	23065.1	17960.2
Q9Y3E7	Q9Y3E7	CHMP3	10097.4	9656.42	8643.64	9904.63	14738.7	9591.98	14749	11110.2	9560.07	14666.2	9174.43	13511.9	10178.5	10784.4	9891.98	15426.4	11375.6	15063.1	12463.6	7038.88	13945.6	12651.3	8495.61	9624.3	17583.4	11747.3	15370.7	14049.1	9370.65	10630.1	10832.6	12833.4	9323.27	15118.6	15569.5	10785.1	12180.1	12575.7	14146.9	13697.9	9796.78	14459.7	10503.1	12367.7	11382.3	18233.9	17666.4
Q9BY43	Q9BY43	CHMP4A	8927.02	7248.2	7561.61	7368.32	10202.6	7417.79	8240.43	8066.27	7529.44	6866.57	7333.07	9677.4	8469.32	9981.03	8593.2	9398.48	7704.23	8149.05	8772.29	6670.97	9514.15	8959.07	7972.85	9526.09	7213.22	6920.17	9532.55	8554.13	8830.62	11348.4	8412.32	10792.3	8303.58	8254.23	9633.39	8506.35	7008.86	8463.19	7902.48	7746.06	9106.3	7379.05	8614.05	7115.14	5503.17	7281.7	6302.42
Q9H444	Q9H444	CHMP4B	51172.3	58592.4	37154.4	48637.4	57142.9	44624.8	40970.9	52985.1	50059.8	30917.4	54029.5	27579.3	53205.2	56300.1	54748	44154.8	56632.9	54963.3	60845.5	61072.3	60177.2	48617	49217.2	57139.2	37687.5	68581.5	52999.9	49810.8	49926.7	57624.3	51455.5	33439.5	50047.5	56115.4	56290	53395	60195.5	57391.3	57565.2	58674.5	52542.6	47493.4	53501.7	48362.5	44214.7	49996.3	53555
Q96CF2	Q96CF2	CHMP4C	9119.71	11243.1	6883.33	9336.73	12635	11419.2	13175.8	11958.3	13116.1	13103.9	10944.8	15476.3	5455.83	13543.8	14492.5	15007.4	11527.7	15580.4	12223	11783.2	13051.8	12402.7	10782.9	12707.2	10126.7	7708	12618.3	7797.34	6321.88	8585.52	6470.83	12191.6	10912.9	12220.9	11209	8032.05	14328.8	11675.9	17456	9336.56	6915.23	12310		5603.67	12031.4	8122.05	12864.3
Q9NZZ3	Q9NZZ3	CHMP5	14828.4	13970.4	25356.3	18211.1	17164.9	19394.9	19361.9	18492.5	16639.9	18290.7	17561.7	10667.5	33890.4	12408.6	14052.8	13599.6	23473.8	17895.6	20378.6	18823.9	14430	24143.4	16905.8	23230.6		21796.6	10908.9	26051	26386.9	17955.8	22668.4	9724.11	26460.6	17870	13176.5	16033.5	25176.4	17630.9	21577.9	22298.3	27145	28783.7	20757.1	24679.6	21659.9	16061.2	20951.2
Q96FZ7	Q96FZ7	CHMP6	9365.08	14175.1	15751.2	21952.4	13967.3	19198.3	19163	18128.2	14735	7618.34	15915.8	14647.2	19364.7	12259.4	15630.3	12952.8	15540	13890.2	14604.8	16197.7	11992.9	15866.8	18516.2	10917.7	23238.6	9683.5	11802.3	15975	10684.2	15187.1	15038.1	14075	15199	21314.1	12943.5	13460.6	13320	14175	15325.5	17767.5	14933.4	22347.2	13679	12161	18040.9	15088.6	14578.7
Q8WUX9	Q8WUX9	CHMP7	8126.43	7427.63	9338.76	6394.57	7764.93	6551.08	6433.71	8071.32	6633.87	9343.89	8511.74	5936.99	10012.4	6467.11	7272.03	5797.85	7696.42	7565.47	7694.5	4202.36	7143.99	9580.5	8134.79	11454.6	9881.59	7749.34	9359.42	9530.49	10249	7196.49	7817.46	12275	5917.61	7097.76	8661.58	6599.39	8353.2	6641.23	10169.9	7851.48	6433.91	11433.9	6357.58	7285.41	6585.09	5681.23	9981.84
Q9UHD1	Q9UHD1	CHORDC1	3292.42	3455.38	2934.66	3239.98	2911.23	3991.46	2462.47	2792.52	2901.35		3402.99	2900.38	3765.02	3096.76	3095.32	1982.94	3018.48	3386.16	2871.25	6100.84	3780.36	3086.79	3074.53	2837.37		2655.39	3633.4	3540.23	2390.48	3792.11	3161.15		2538.76	2951.79	4332.08	3501.19	2597.98	2835.05	3198.5	3885.2	3629.27	2710.67		2905.38	3070.7	1944.45	1764.99
Q99653	Q99653	CHP1	35851.9	39957.8	55273.6	44207.1	52615.8	39858	50270.8	28709.8	39841.5	25990.3	36491.3	27121.2	43386.6	40826.8	35610	31512.5	30457.6	31278.3	36324.9	32077.4	37050.1	56440.5	32875.6	45925.9	34948.8	32251.3	32673.5	31969.9	41259.2	36520.1	43323.5	31155.5	40152.8	33911.9	32875.8	31152.6	40852.3	29129.9	40303.9	33164.6	31224.2	38951.9	32967.3	32341.3	42729.3	32792.4	33158.1
Q8WUD6	Q8WUD6	CHPT1	8700.67	8222.15	12906.7	10807.6	10832.4	10332.2	9714.17	7556.27	8714.81	14603.1	8767.4	9929.04	10922.4	9206.43	7293.19	11223.5	8799.72	6753.57	8852.64	3913.26	11815.7	10183.3	8925.18	10456.8	19205.9	18086.2	8397.52	10546.7	10702.9	7251.56	7981.69	8889.02	8257	5813.03	7727.33	9346.95	10324.5	7197.46	8460.09	6194.76	5899.78	4442.66	10256.4	5604.89	7397.26	6429.33	9838.56
Q9NRG0	Q9NRG0	CHRAC1	10823	6007.05	6585.92	8444.96	6648.65	5471.39	5827.33	9316.76	6365.32	18243.9	8438.15	9676.72	10333.3	6208.03	6029.5	11461.2	11834.7	9815.88	10601.5	8578.34	7615.49	8355.35	8764.42	9811.19	9681.05	10143.3	12502.3	10508.1	13187.2	6670.97	12405.2	9336.38	8008.29	12402.6	9382.87	5326.3	9697.33	8237.21	10637.1	7276.38	5077.6	11352.9	9031.19	9922.76	7280.21	8461.3	8205.03
Q8NET6	Q8NET6	CHST13	6382.97	19730.4	14912.4	19216.8	23179.8	15585	47909.3	16197.6	16842.1	15319.8	15799.5	11087.6	12665.6	8979.8	22109.8	25135.4	13629.8	27759	17110.6	7709.21	16859.6	31617.9	29532.8	14660.2	13556	22714	18268.8	38682.6	30548.1	27734	32385.3	21253.6	28867.3	34050.5	17322.8	18510.9	18528.4	47393.8	14849.7	61266.7	19880.4	19771	23223.8	13815.6	5284.06	24449.3	27597.4
Q8NCH0	Q8NCH0	CHST14	2553.49	4091.53	3612	2404.93	3092.9		3636.83	3472.79		3249.22	3332.11	3467.16	3913.04	2193.6	2640.87	4240.26	4672.4	3242.31	2901.48			4701.85	3858.36	4109.3	2683.22	6026.41	4030.63	5657.61	4334.42	3085.81	4762.16	3693.81	4009.77	4107.68	3418.49	4331.86	9630.69	2924.96	5269.47	4210.84	3013.42	5888.2	3590.85	3439.47		2065.91	4031.94
Q9Y3Y2	Q9Y3Y2	CHTOP	7793.77	14828.4	6081.68	16743.9	16633.8	14973.9	17518.6	10837.1	15582.6	10733.6	11797.1	3780.84	17578.5	19172.3	18256		16461.7	12880.6	25016.2	10257.1	15855.2	11913.3	19232.2	16985.6	9963.71	19380.4	13244.4	17912.7	19252.3	14315.4	13358.1	17736.3	18394.1	9750.68	16854.9	14066.2	26975.6	17035.3	16050.5	14211.5	16338.5	18485	22566.5	17529	19641.8	11588.9	13560.2
O15111	O15111	CHUK	1679.81	2992.93	2863.57	2834.13	3022.29	3001.01	3582.37	3029.84	2657.49		2942.88	3054.81	3260.73	2976.69	3844.98	1834.77	3356.78	2857.43	1697.84	2420.56	3668.16	3637.63	3174.23	4574.95		3502.19	3205.53	3305.25	3180.41	3838.24	4105.73	2785.42	1796.7	2412.51	3270.23	3532.27	1987.87	2839.19	4686.94	3816.22	3573.08	2765.75	1916.27	2991.93	4373.13	2409.07	2174.3
Q8WUH1	Q8WUH1	CHURC1		4813.87	5651.15	4233.27					3671.04				5709.46	5120.36	6123.64				6245.34	4833.63		5245.75		6835.03		7210.66	6865.83	7330.81	6120.08	4064.14	5787.69	6725.62	6528.88	6077.1	5975.33		9083.36		6222.65	7462.27	6954.62	9393.72	8390.28		5433.08		9443.27
O76071	O76071	CIAO1	6522.95	9241.75	8388.17	9218.05	10969.5	9947.57	10778	8489.16	10029.3		10956.6	7477.85	9955.92	5607.39	11467.9	9880.41	10470.1	9807.75	7405.21	12223.9	9011.5	10558.4	5622.99	8507.63	7609.35	9845.1	8721.19	6932.22	8038.39	8814.29	10130.8	6312.79	10333.3	9168.92	8280.57	9214.45	9229.17	8588.25	10988.8	10050.8	9733.35	12220.4	10547.5	8655.81	10200.8	8065.06
Q9H5X1	Q9H5X1	CIAO2A	9323.91	6446.67	15592.3	8732.25	10892.8	5122.44	9763.86	7389.27	6929.94	8933.08	5891.83	7860.86	7920.39	5258.95	5492.83		7365.76	6279.72	8890.48	2868.12	6370.07	9961.27	5985.18	8196.88		8546.82	7749.74	7877.41	6528.49	5568.07	7188.47		6430.84	6306.17	6684.28	5585.09	11961.2	5040.1	12185.5	5656.39	5615.33	6932.26	8909.42	5865.06	7086.29	4281.78	5982.44
Q9Y3D0	Q9Y3D0	CIAO2B	11153.8	11285.1	12086.2	9741.89	7187.95	10508.7	12227.6	8685.14	9337.28	15377.3	11445.7	9465.67	11351.9	9617.46	10188.6	13183.2	9564.45	9305.75	12362	12378.2	10535.7	7560.39	9870.94	12614.6	11971.9	10317.3	11793	10145.5	8685.24	11196	11839.6	14227.1	9381.29	10996.6	12213.9	10244.4	10768.2	9774.55	10705.6	11652	10075.6	11498.5	11118.7	10881.2	15935	11291.9	12003.3
Q9H6Q4	Q9H6Q4	CIAO3	6615.17	8308.55	10543.1	5528.46	6968.3	6191.02	8334.29	7208.8	6473.57	7172.14	6887.87	8807.03	5786.56	6259.17	7217.14	9769.09	5657.46	7748.87	7356.1	6540.07	7690.73	11536.3	7378.56	6164.86	7470.91	6039.88	6590.88	6766.57	5217.35	5946.66	8661.92	9451.27	5243.92	7312.51	7748.38	6333.57		6329.14	9479.32	6128.27	5895.29	7709.24	7136.35	7255.6	10733.7	5122.83	6650.87
Q6FI81	Q6FI81	CIAPIN1	13393.4	11388.7	16323	13135.1	14615.2	12741.8	12623.7	9934.23	11755.5	8464.63	12842	15049.7	14822	9691.7	10390.3	13535.4	11683.3	7986.14	10787.4	18243.7	13218	14003.8	12549.4	14398.2	11143.1	11069.5	11121.6	15716.7	12130.6	13298.5	10757.7	9058.03	13412	9758.85	10371.1	11425.7	11222.4	12132.2	14027.5	11388.8	10929.5	11935.8	8836.08	10766.6	15200.7	12776.2	12273.2
Q14011	Q14011	CIRBP	100237	83241.1	35162.8	79937.1	64832.3	86835.4	71401.6	98754.7	106233	71866.5	106222	75061.1	83387	91061.4	103272	74561.4	108850	135074	64137.8	24299.7	102678	97265.4	61448.8	94301.2	90509.4	57011.4	76422.5	82654.5	87003.1	122991	73498.2	124928	85131.2	91758.9	66175.8	119285	58855.5	98498.4	77599.4	105870	80137	62340.5	69553.4	113760	108806	97365.9	79221.6
Q9NZ45	Q9NZ45	CISD1	6388.96	8208.12	16469.9	12328.4	10527.7	10347	7793.89	7995.75	8902	3626	13133.8	5878.37	9453.62	10022.3	6256.89	10386.5	3817.1	4836.14	8182.62	4896.28	6731.92	11215.8	6096.9	8187.2	6924.55	5222.81	6791.55	5457.63	9128.91	6508.83	8337.42	6041.06	8035.69	5886.73	5505.02	5038.52	6745.88	4501.79	6257.22	5473.62	9927.21	11899.3	6096.07	6926.68	18538.1	5367.63	7991.19
Q8N5K1	Q8N5K1	CISD2	25460.6	28380.2	57633.2	27528.1	31007.1	26929.5	34264.4	22261	24213.9	35184.6	31192	32381.3	29139.9	26446.8	17835.7	40223.4	28408.1	25036.8	32931.3	24516	30225.8	44718	26211.7	28066.2	47041.1	21076.3	22599.5	26015.1	27845.2	26175.6	31331.7	34545.1	22147	25211	26158.7	20675.1	28293	20550.9	30581.8	18864.8	21380.5	35018.8	25430.3	21844.4	32500.8	19768.8	26049.6
P0C7P0	P0C7P0	CISD3				2398.2	1421.29												1376.19							1262.99							1478.72		1464.92								1037.93				2325.86	7084.87
Q9ULV3	Q9ULV3	CIZ1	2562.76	2560.68	2184.45			3010.12	2381.02	2502.49	2050.67		1986.45	2629.26	2441.71	2601.83	2562.59		2129.52	1757.33	2094		1904.68	3394.74	1649.53	2663.06		1715.16		7066.26	1957.46	2475.17	1169.25		3610.95	1851.95	2710.34	1978.38	3657.44	3827.03	2588.22	3760.74	3045.97	6668.19		3788.09	3085.34	2373.32
Q07065	Q07065	CKAP4	111070	119424	75870.1	101630	88169.4	115222	83792.6	106328	89420.6	80242.9	112099	95122.3	145693	103802	107054	96304.6	127480	92893.1	120869	225663	98748.8	95450.1	116943	145613	85095.8	143357	127461	179357	151688	109651	112752	94537.1	114416	122995	115059	105986	115350	119313	109538	128158	119809	116655	117636	123930	61892	138183	113786
Q14008	Q14008	CKAP5	14223.1	14562.1	10633.1	11737.8	13167.2	11849.6	11784.1	12638	11023.1	10682.5	10944.2	13245.7	11435.8	12797	12065.3	13939.8	12124	13373.9	12739.6	18296.2	14330.7	13349.3	11796.9	12508.2	10848.4	13045.5	14479.9	12663	12060.7	11915.1	14521.1	11900.6	11247.3	12271.6	13263.1	11809.3	13039.7	12550.9	13628.4	10697.6	13042.9	12741.6	14307.5	11378.9	10949.9	10715.1	14104.4
P12277	P12277	CKB	283250	263434	146191	234331	294887	177629	245444	294544	318500	321010	301702	460585	370022	381725	181400	339290	386199	242710	253248	80959.6	240525	279888	233892	254707	327854	378365	275090	219511	406082	253277	212027	340904	177712	207619	172123	402136	226361	282026	274827	134102	358915	272094	420922	368477	477553	378462	338485
P12532	P12532	CKMT1A	23333.9	13204.5	41981.3	20507.8	46479.3	29666.6	23011.9	13826.1	21931.1	14861.1	21499.2	25130.5	18499.5	22009.2	19568.8	16750.8	19620.8	14277	31589.8	438050	15613.1	45778.7	14254.3	22661.4	21149.7	30460	21051.2	11521	15314.5	46593.8	23132.3	14898.3	24410.4	9426.01	12057.7	14252	25110.8	12214	33896.8		18830.4	57907.9	23733.6	13359	44230.4	11881.4	34325.8
P17540	P17540	CKMT2	3848.6	4373.29	8765.42	6306.98	10471.2	5621.15	3004.66	2274.6	2897.45	2696.63	5867.97	4523.91	4210.81	3657.51		2798.3	3994.87	2657.92	5505.67	1730.14	2633.84	6092.81	3038.4	5201.63	5627.7	5187.48	3291.68	3125.14	4194.07	4030.09	3516.19		4174.45			4024.73	8877.13	1542.18	8817.71		5184.13	9969.04	6575.94	4275.27	12933.2		4342.77
Q7Z460	Q7Z460	CLASP1	6832.39	6492.71	5643.59	6149.57	5624.08	7459.19	6867.09	6290.82	6398.27	5524.37	6612.99	7052.57	5644.62	7063.4	6199.57	7104.68	6856.67	6364.96	6249.58	11639.3	7103.77	7312.04	6424.65	7112.67	10924.2	9819.47	6898.04	6911.6	5977.08	6967.34	7063.19	7516.23	6557.86	6280.72	6915.62	6954.47	7228.82	6369	8268.42	7438.67	7983.74	5929.93	6688.26	6379.6	7563.2	6697.31	7764.23
O75122	O75122	CLASP2	20961.9	21327.5	17790.8	19487.6	19229.2	20109	18525.9	20411.2	19730.1	13660.1	22331.9	18410.3	21453.3	19105.6	19354.5	21452.7	20948.2	19734.5	18503.6	10102	19634.2	21555.9	21064.6	18135.6	14265.4	22285.8	20591.4	21652.3	20077.6	19733.1	19267.1	17992.5	19302.7	20711.2	17225	18010.7	20595.2	19737.5	20775	19768.3	19761.6	16074.6	18825.9	18590.9	11967.4	18519.7	19030.2
Q96S66	Q96S66	CLCC1	19599.6	18792.4	15199.8	20832.7	21683.8	23208.9	21524.5	20603.8	22290.8	21437.2	19028.5	20001.3	21983.2	22903.6	24799.7	19170.2	20587.9	21220.7	23173.2	11429.2	23080.5	19921.9	24077.3	19247.8	27098.1	21677.5	18335.2	18792.1	19856.7	20745.9	16442.3	26607.9	19606.8	16735.2	23060.2	23245.3	17831.2	19823.7	21016	22807.8	21420.9	17709.1	24012.8	17184.3	18122.4	19164.9	23336.4
P51790	P51790	CLCN3	6561.12	4798.11	10382.4	6758.69	7524.35	4203.54	7126.16	4355.59	4077.4	8424.7	7050.18	4123.88	4860.79	6131.59	3501.13	7807.24	6723.35	4885.08	9170.53	6196.59	6340.94	9761.02	5436.89	7121	6948.74	8209.23	9519.07	8200.83	6846.05	3588.78	13018.9	5505.6	6381.74	5537.27	4541.23	3504.73	8368.49	4193.82	6390.77	5334.67	4249.94	11833.5	7573.38	5083.65		4358.48	4278.46
P51795	P51795	CLCN5			8114.13				4084.21						9786.78		5759.06				5495.5			5374.24		9711.21								2998.06	5836.05				4376.82		13217.4			4953.14			4262.1		9408.71
P51798	P51798	CLCN7	11810.7	13172.2	15449.7	9146.13	15051.9	11841.8	9456.38	12331.4	11919.7	14485.2	13707.9	13989.8	14285.2	9086.49	8208.56	12771.5	11422.4	11345.2	14792.9	6946.47	9965.24	10344.4	10279	9981.43	7999.31	8580.42	12295.8	17154.1	10651.7	8333.66	16016.5	15525.9	11641.2	15003.7	12000.8	8495.68	14101	10212	12709.1	11972.3	10145.3	10281	12458.4	10597.4	11030.9	9066.63	14542.7
O75508	O75508	CLDN11	7519.59	6803.67	1924.24	7936.62	2548.54	22073.3	3925.12	2732.47	5488.28	949.944	5513.29	7251.46	15329.9	4255.24	4367.98	5870.91	3690.16	4091	2500.9	1228.73	6364.37	3752.28	7323.08	9420.41		5217.65	8411.78	7337.69	7469.04	8292.31	7545.12	1394.7	4777.82	7632.66	4933.53	6525.85	5416.1	4995.86	4230.15	2069.94	5537.41	5642.22	7255.81	8992.32		9093.79	6367.49
P56749	P56749	CLDN12	8714.19	7882.19	4650.46	5380.62	4345.41	5650.09	6304.35	6686.94	5271.92	10049.2	8937.35	5977.41	7291.99	5244.13	6558.66	8084.65	9169.72	10553.8	7509.64	1671.73	8996.61	5552.12	7456.1	5658.14	8404.37	9829.13	9398.74	8169.83	7825.85	5778.31	8039.12	6021.63	4092.08	8788.08	8396.49	6889.39	9128.28	7792.68	3960.2	6275.5	5673.3	7583.72	11790.8	6533.63	2788.73	6762.46	5335.51
P57739	P57739	CLDN2			4827.78	6578.8	7689.01	3872.4	10396.8	2173.52	5515.36		3942.47	3068.92		4403.21	3689.61		2407.4		7291.67		2558.49	10477.3	2370.86	3215.65					1936.42	2032.48	4632.73		4547.07	3037.82	4318.26	4115.77	8229.98		3783.06			5054.98		3575.18		3329.42
O15551	O15551	CLDN3			4518.31			5555.35	4969.46		4250.92		5107.82			4579.92	4556.08		3213.79		4703.16		4243.97	5401.02		3110.5			3632.57	3290.91	2240.25	3535.24	4495.08		4328.49			3531.42	3218.43		4470.54		7433.17	3259.69	4327.06	5227.6	15815.6	2271.56	2924.65
O00501	O00501	CLDN5			4046.93	15223.8	11444.6	19285.7	14597.4	33705.7	17279.7	3989.53	12744.2	16850.7	5876.75	18537.5	16742.7	13489.9	16692	36368	16532.6	2522.86	32465.9	17486.4	11954.5	13737.4	5537.36	22990	23709.6	22325.4	11801.8	15650.4	21993.1	12675.5	16470.3	29002.8	32084.4	17396.5	14927.8	30654.5	24927.7	17612.5	18787.8	16666.1	24375.4	31428.4		24473.1	32688.6
Q9NY35	Q9NY35	CLDND1	6678.72	6809.8	2919.17	6589.45	6392.4	4435.92	5896.29	7944.12	5455.14	6026.85	5513.05	5809.5	4879.37	6001.22	5357.27	5904.46	7374.47	7543.4	6830.62	6323.46	7618.11	6487.31	7860.73	5134.76	5861.47		8272.08	4766.88	4834.56	5218.04	8295.74	5212.48	6725.82	7044.16	7408.56	4965.85	7273.64	6681.02	6224.31	7880.99	7426.15	4723.57	6351.34	7893.67		6632.7	8056.43
Q9Y240	Q9Y240	CLEC11A	8355.12	6163.77	6783.53	2963.52	6364.35	5870.1	8141.74	7601.32	5216.35		7431.84	5885.41	5705.08		6748.51	4327.58	5170.25	4798	4316.17		4679.85	6055.23	5814.16	7523.64	6718.33	6843.6	5288.85	7460.61	6966.65	6113.33	6158.63	5831.95		5117.12	4652.28	5135.6	8176.05	3811.24	7427.17	4327.45	2543.46	6457.67	4479.3	3335.78	43598.6	2471.39	6457.7
Q86T13	Q86T13	CLEC14A	18816.4	15007.8	8217.04	14639.3	13814.7	16799	16768.9	14558.6	20202.9	13420.7	15581.6	17220.4	12112.4	15358.5	17763.1	16181.7	19263.1	16575.3	9109.05	4344.56	13448.4	12854.1	21405.1	16419.6	14971.6	21604.9	15891	16218.7	14447.1	13548.4	15310.3	15892.5	15651.7	22158.7	13578.1	18759.2	23290.8	18222.4	14065.9	27761.9	24914	12458.4	19991.4	15355.1	12776.7	23717.8	21089.3
Q2KHT3	Q2KHT3	CLEC16A	4108.06	3560.23	3155.33	3964.5	4418.02		3577.17	3661.75	4799.41	5617.36			4537.09	2136.81	5156.92	6204.68	7018.34	5463.84	4949.05		4326.96	3564.37	4297.67	3828.3	2774.04	5333.73	4888.26	5741.95	4459.33	6416.24	2870.06	4116.9	3796.65	4124.43	7656.23	9691.17	3780.15	6639.85	3807.94	4865.14	9945.85	3897.29	5197.78	5695.18		3782.3	3758.74
A5D8T8	A5D8T8	CLEC18A	2714.52		3214.08	2840.68	4006.33	2192.89	5862.16		2383.61		3868.78		2448.96				2135.7		2141.95			4733.18					1784.96			2446.01	3093.28		3180.25	2509.14			4743.58		3220.36		3127.32	4736.68	2597.04	2199.7
P05452	P05452	CLEC3B	30396.2	28207.2	33492.4	28165.8	24342.6	28585	24763.7	30262	41461.5	17562.3	36592.4	37740.7	25591.7	30929.8	25171.9	28951.7	29485.9	34369.4	11781.1	15397	25446.7	23241.2	30668.2	32151.3	26336.7	28080.8	23113.9	23519.4	21926.5	27725	40569.8	23141.3	30290.3	36367.4	26526.1	29268.7	31799.1	20548.3	22577.9	32919.6	29433.7	21374.8	19034.9	29053.1	35152.1	32272.7	30041.1
Q9H2X3	Q9H2X3	CLEC4M				3140.49			3473.82												17006							6276.45		4213.51			3704.57				4551.51
O00299	O00299	CLIC1	645760	737341	577425	651318	530165	647211	689775	743605	615766	477906	713577	489757	739026	606069	637743	405148	665512	645863	659585	743798	848416	722994	694246	681812	385446	618188	726487	728852	710557	652578	794059	438099	618316	735066	901605	597755	491576	726031	665969	613267	649923	794975	608465	610053	524425	600790	681779
O15247	O15247	CLIC2	20728.6	23546.7	9945.53	21967.3	25919.7	24592.8	25701.9	30168.5	32158.6	17888.2	21304.4	28697.4	20185.4	21520.3	23883.8	31595.6	23010.1	33826.4	24697.4	5417.44	28304.3	21271.6	21739.8	18147.1	23670.9	28816	26955.9	24140	18338.8	24131.3	26749.9	25304.9	22208.9	23121.9	28937.1	25643	23204.9	26825.3	23371.8	29109.7	23699.9	22927.6	28881.6	30477.3	18008.8	31447.6	29757.9
Q9Y696	Q9Y696	CLIC4	201901	210093	262864	217878	228415	165802	260661	181016	237018	135165	220422	147588	173821	206171	152483	162078	198135	192945	165204	44947.1	201785	328977	175637	197714	191959	197196	241662	178096	191244	159297	208196	195124	173832	177792	203133	158338	199865	195056	266948	198030	179357	200866	159251	210936	141522	181447	229263
Q9NZA1	Q9NZA1	CLIC5	374293	416298	137966	369206	240113	388735	253329	492460	376020	304194	366600	365815	354200	428622	336086	303859	430418	439366	347212	57905.5	447731	212960	367021	361310	251429	363726	438199	364303	449062	372964	370139	411666	341102	441714	502048	363444	340175	492103	393380	289700	376894	305163	407088	519475	14873.3	449218	379895
Q14677	Q14677	CLINT1	29130.7	26682.3	36805.5	36801.5	31905	33792.3	28940	27764.3	34303.3	16813.6	32702.2	29974.5	34897.6	32303.1	27381	28943.8	30132.5	26601.9	29607.8	44609.2	32701.6	39252.7	30149.8	34273.9	14144.8	26253.3	27265	27640	29475.1	34438.4	29028.8	17073.2	34052.9	25659.1	28168.4	31510	28560.1	28109	27380	27600.1	29874.1	34112.9	28335.1	35083.5	34629.3	31745.1	28718.1
P30622	P30622	CLIP1	27579	28984.6	23668.3	26206.4	23782	24843.6	21540.3	26548.6	25826.5	22049.1	28622.8	24822.5	34425	23331.8	25504.2	24253.7	32695.6	27312.6	25780.1	76799.8	27487.9	24763.8	26774	30675.5	22058.2	34288.4	30304.3	31993.3	31944.9	26219	27965.7	24324.5	26700.3	25882.5	24658.7	28404.3	29726.9	22385.6	27539.9	24823.4	23833.9	24733.8	28477.9	25806.9	20019.7	26111.3	27160.3
Q9UDT6	Q9UDT6	CLIP2	5546.51	5892.88	4436.58	6368.35	5328.18	5302.99	5037.9	5820.07	6386.18	7622.03	5272.77	7615.79	6757.83	4937.36	6016.65	7402.22	5028.42	5701.16	5725.11	2611.51	6034.74	6852	5632.11	4779.35	5242.74	7880.82	5137.68	5531.59	5740.8	4935.39	4344.62	4080.79	6558.88	5985.95	4838.02	5284.51	5086.88	5311.31	4447.22	6284.89	4460.81	6017.35	8296.45	5349.72	8558.17	5711.32	4914.61
Q96JQ2	Q96JQ2	CLMN	10722	10969.6	21242.8	13448.8	17139.9	12871.4	15617.2	8695.57	12410.4	3814.79	13222.6	9558.86	12481.1	11819	8541.76	9971.89	10061.1	7272.84	11248.3	2051.1	8027.48	22283.4	8510.51	10826.7	12241.3	10686.7	12513.1	6611.99	9707.22	9048.64	11429.1	6004.46	10796	6964.25	6921.17	7937.33	13707	4531.36	14533.5	5682.96	8663.46	12030.6	8554.24	9086.6	32273.3	6595.55	7855.91
O75503	O75503	CLN5		2984.83	2156.69	5491.68	6760.9		8624.16	3500.12	8325.33	3234.57	3839.97		2588.49		6867.24		4655.76	5038.4	4344.1	3718.95	6015.26	7099.96	4653.93	3978.62	5232.89		2942.36		2833.64		5275.93		5373.06	3476.34	5425.35	5432.09	3059.02	3601.27	6403.96	4132.63	3780.53		2883.82	3633.25	6398.37	3118.18	3758.41
Q9NWW5	Q9NWW5	CLN6	2762.21	4018.59	2970.64	6566.02		5349.44	5553.97	3224.19	5987.31			2734.63	3257.65	5702.79	5028.2		2195.49			8124.16	2356.64		2710.21	2979.6	3296.62		2012.75		5054.26	5108.02	3116.01	3321.12		3594.13	4305.85	4046.51	1669.14	3720.6		3666.97	3830.19	2208.48
P54105	P54105	CLNS1A	20257	18168.4	19922.5	18889.9	18104	23612.3	21069.1	19039.8	34871.1	13513.7	20423.4	17920.6	19831.7	19268.7	16668.2	15063.5	17973	14091.5	17044.3	34186	16661.3	19253.4	22444.5	23244.6	18563.5	19427.8	19534.4	18439.8	19653.1	17376.4	15614.7	17632.4	12273	17863.2	15287.6	15820.4	16597.9	17220.1	15953.4	13973.3	13452.5	15518.9	13484.5	11610.3	15639.6	16658.6	16478
Q9H078	Q9H078	CLPB	7735.61	4959.72	23061.5	9942.26	11493.9	8579.07	12163.4	6127.35	7800.28	6070.69	7902.9	6297.07	8060.27	7301.32	6468.02	8799.55	6212.39	6124.27	6473.74	6546.25	6115.57	13186.5	5556.84	7981.13	10810.9	5475.84	6841.93	7546.17	8086.73	6136.06	8513.64	9677.66	7478.62	5728.68	5614.92	5920.07	11497.5	5015.97	8706.6	4963.62	5927.26	10232.5	6581.08	6449.86	11760	4354.61	7634.1
Q16740	Q16740	CLPP	6868.4	8179.4	11717.8	11156	10909.8	8717.4	13432.5	7915.6			10761.5	6240.33	9091.29	15685.9	14980.8	11152.6	10132.5	9967.98	12198.1	7750.67	10687.9	17067.8	10188.1	7519.82	12677.7	9185.1	14465	9245.76	7385.25	7696.41	17779.8		10934.6	12484.5		8015.19		10194.5	12756.2		7847.34	15462.7	8187.63	8577.04	12847.5	9103.15	10067.4
O96005	O96005	CLPTM1	34674.3	19321.2	41651	34606.1	53934.2	27202.2	38205.6	36991.7	30769.2	15306	23860.4	41906.5	19578.2	23644.6	26215.3	33440.5	28924.1	25977.9	29125.6	68166	23708.8	50386	27898.2	21896.6	33157.3	37202.6	32435.9	24766.5	18000.4	25132.7	32859.4	48916.8	39790.3	23492.1	23410.5	31579.4	37450.7	28355.5	25714.1	33072.9	33590.2	35119.9	32746.4	40858.4	34846.9	34010.4	45361.8
Q96KA5	Q96KA5	CLPTM1L	6363.19		11060.5	6928.71	8551.83	6541.74	7996.82	7573.34	5563.56	6840.04	10029.7	9074.86	9189.88	7310.02	7481.09	10656.3	6833.71	10883.5	6830.33	5035.38	7604.23	9359.56	10161.4	6929.17	6061.28	11870.8	6412.19	9396.97	7546.72	5724.73	12170.5	9086.17	7114.26	11832.5	9296.51	9406.09	7164.59	7899.13	6159.26	8022.75	8782.26	6337.28	14831.3	8089.15	6433.3	8131.9	8663.98
O76031	O76031	CLPX	8547.98	7206.19	17420.7	9413.44	11922.4	7299.28	9865.47	6029.82	7622.41		8614.88	8237.08	8234.07	5112.14	5469.62	8345.77	6720.86	6748.81	7122.06	12807.1	6192.01	15659.7	4788	7605.39	5553.82	8387.55	6628.21	5976.36	6262.34	5229.02	7601.52	6152.21	6739.16	5435.5	5621.35	4049.25	12501.9	4555.71	7931.17	4841.42	5049.15	9845.9	6410.83	6536.63	9757.95	6015.93	4741.1
O94985	O94985	CLSTN1			5468.83								5345.45		5202.67	3323.73					2211.31												4272.4				4109.32				3644.26					3630.7	6080.73
P09496	P09496	CLTA	123492	187279	151121	231049	104859	163663	189977	153363	234308	199907	182136	49599.7	189766	204896	232848	80747.2	249197	202791	204642	54516.1	230891	196949	203032	265017	169337	181813	175732	196847	237898	235468	184273	180885	222533	173087	207879	226040	208740	195757	177343	205938	175769	178036	179423	177098	149020	170437	153623
P09497	P09497	CLTB	133807	170031	123910	187627	107281	168353	179625	166005	217676	80138.4	155925	99749.1	190604	204518	227553	85303.3	225817	159546	185640	271076	220518	148189	194087	211766	88055.1	178687	178758	195643	206392	243347	185639	119920	201017	189624	209491	229685	163969	192325	186552	199697	168177	164331	155412	180580	111200	191325	164855
Q00610	Q00610	CLTC	265052	268491	260302	267956	215872	255598	252927	261967	256501	184017	262614	228669	254766	272799	269401	215503	271562	237289	263042	264970	268478	271379	284043	271666	164413	235246	258448	234701	251965	270575	255797	179617	278868	272219	263909	261676	232132	268987	259985	234983	276814	242474	252605	277623	202754	275104	264874
P10909	P10909	CLU	264883	381663	283814	284509	274369	295328	479127	284381	305389	288231	293167	217711	245804	234060	314212	286007	365217	390089	218393	55601.2	243496	318677	450391	325781	267709	335622	353517	424541	485041	432403	443064	365858	412852	434285	342271	356500	338756	405975	394152	801280	402442	379981	319732	230696	334328	345901	384470
O75153	O75153	CLUH	10656.1	9675.62	25667.5	15880	16771.4	12201.4	18925.5	8970.84	11107.8	10260.2	11970.7	9951.74	10245.7	10731.5	10270.8	13897.4	8786.66	8703.37	12868.5	40254.7	10113.1	22565.9	9004.31	7853.24	14000.6	8455.58	7902.76	9260.46	9829.38	8624.05	10773.4	9696.57	10722.1	7915.2	9424.56	8929.64	11115.6	8471.04	11286.2	6627.83	9587.04	12406.4	9976.12	10566.4	12577.2	6492.58	9577.64
Q8N0X4	Q8N0X4	CLYBL	17670.4	11052.4	21593.2	22213	32741.3	17710.3	34088.9	9800.69	17581.9	9572.6	18487.9	12177.1	21073.3	21773.9	13391.6	18954.8	11962.5	11355.5	13615.7	10945.7	12069.4	38507.7	11647.5	17973.8	19251.8	8986.12	13359.3	13773.9	17021.3	15350	23064.6	15001	16776.5	9918	8142.43	12567.3	18491.8	6730.13	23641.6	7559.67	12116.5	24494.4	12540.8	17783.4	63664.5	10573.8	11346.9
P23946	P23946	CMA1																																										4455.45
Q8NFW8	Q8NFW8	CMAS	20959.1	20187.8	22464.4	23220.4	24558	24775.2	26477	21050.3	20577.5	25408.4	23596.2	21483.9	19761.4	21507	20661.5	21751.5	24816.2	24874.9	21336.7	29077.3	17953.2	20630	20906.8	22031.5	22055.1	19728.2	20609.1	20976.9	23161.4	23669	21000.7	26947.4	21021.7	23141.9	22397.5	20696.1	19327.9	26171.8	21827.5	22264.2	22250.3	18511.1	23902.3	27042.5	26825	24642.3	24459.1
Q96DG6	Q96DG6	CMBL	163091	135801	915801	250549	404223	170957	213646	113145	212060	68437.2	265734	163414	284274	149491	89565.8	239538	179198	103850	180305	46980.2	148810	525359	114745	279048	173851	142544	193908	89126.9	156247	71135.1	312800	96115.6	276318	118339	100697	131165	360396	126580	252705	62941.6	134584	347825	163887	215965	90474	86091.8	151633
Q7Z7K0	Q7Z7K0	CMC1	22046.4	31503.9	100120	56265.4	93499.2	37589.5	68834	33702.2	53481	7167.49	46035.8	46634.2	38528.4	41860.3	38686.1	54260.3	35148.6	25726.2	49802.7	22043.2	34276.8	92555.5	32024.1	45667.9	27689.8	34959.4	34763.5	29663.3	28737	34576.9	57702.4	14603.9	52974.3	27603.6	24316.7	35873.6	51086.9	25999.4	44561.7	28360.1	41910.1	85620.8	48620.3	36992.8	57956.2	33561.9	32734
Q9NRP2	Q9NRP2	CMC2	7237.57	6049.57	7567.22	7168.86	9478.98	6025.57	12643.9	4989.22	7978.35		7744.32			6955.34	4163.81	5073.61		4375.68	4140.96	3755.38	5646.55	10085.6	3237.57	4332.48	8309.7	3641.86		5556.91			6103.62		3798.57					3109.92	7075.07		5835.38	6338.24			12380.2		3788.38
[truncated: 5,670 more rows]
[truncated: 7 more columns]
