# Supplementary material for: Spatial Mass Spectrometry-Based Proteomic Analysis of Normal-Appearing Glomeruli from Young and Old Adults
Source: Kidney360. 2025 Sep 30;6(12):2071–81. doi: 10.34067/KID.0000000986 (PMC12708404; doi:10.34067/KID.0000000986)
Supplement: SUPPLEMENTARY MATERIAL [file kidney360-6-2071-s004.xlsx]

## Sheet: Sheet2
Protein accession	Genes	Protein description	log2fold change (Old/Young)	q-value
Q13621	SLC12A1	Solute carrier family 12 member 1	1.01509	0.0407273
P08729	KRT7	Keratin, type II cytoskeletal 7	0.986069	0.0584242
Q86WU2	LDHD	Probable D-lactate dehydrogenase	0.961581	0.0640741
Q96PE7	MCEE	Methylmalonyl-CoA epimerase	0.93181	0.0592889
P02452	COL1A1	Collagen alpha-1(I) chain	0.902844	0.0846465
P00325	ADH1B	All-trans-retinol dehydrogenase [NAD(+)] ADH1B	0.897587	0.0530526
P21589	NT5E	5'-nucleotidase	0.886221	0.052
P21810	BGN	Biglycan	0.869993	0.0577647
P06727	APOA4	Apolipoprotein A-IV	0.732085	0.056625
P17540	CKMT2	Creatine kinase S-type, mitochondrial	0.71606	0.0542667
Q14314	FGL2	Fibroleukin	0.706511	0.042
Q9BVA1	TUBB2B	Tubulin beta-2B chain	0.700418	0.0701111
Q9BRX8	PRXL2A	Peroxiredoxin-like 2A	0.690333	0.046
Q03135	CAV1	Caveolin-1	0.657384	0.0531034
Q9NYM9	BET1L	BET1-like protein	0.621868	0.0514074
O14558	HSPB6	Heat shock protein beta-6	0.601406	0.0851048
Q14141	SEPTIN6	Septin-6	0.592288	0.0428
Q96PE3	INPP4A	Inositol polyphosphate-4-phosphatase type I A	0.590098	0.094
Q15847	ADIRF	Adipogenesis regulatory factor	0.581806	0.04
P35625	TIMP3	Metalloproteinase inhibitor 3	0.56878	0.082
O76070	SNCG	Gamma-synuclein	0.537756	0.0942385
Q92466	DDB2	DNA damage-binding protein 2	0.51546	0.0817011
Q9Y625	GPC6	Glypican-6	0.515078	0.0528889
Q9H0U6	MRPL18	Large ribosomal subunit protein uL18m	0.492638	0.0696901
P35749	MYH11	Myosin-11	0.474563	0.0957876
P39059	COL15A1	Collagen alpha-1(XV) chain	0.455868	0.0733165
P21926	CD9	CD9 antigen	0.441725	0.0565455
Q9NQP4	PFDN4	Prefoldin subunit 4	0.439657	0.05216
P82909	MRPS36	Alpha-ketoglutarate dehydrogenase component 4	0.439292	0.0874393
P52815	MRPL12	Large ribosomal subunit protein bL12m	0.428256	0.0654375
Q9NZU0	FLRT3	Leucine-rich repeat transmembrane protein FLRT3	0.423541	0.0655833
Q9ULQ1	TPCN1	Two pore channel protein 1	0.422109	0.0657241
Q9Y277	VDAC3	Voltage-dependent anion-selective channel protein 3	0.407592	0.0653333
Q9NZN4	EHD2	EH domain-containing protein 2	0.400646	0.0647742
Q9H7N4	SCAF1	Splicing factor, arginine/serine-rich 19	0.3988	0.0740741
Q9NVA4	TMEM184C	Transmembrane protein 184C	0.395928	0.0560952
Q9Y3B7	MRPL11	Large ribosomal subunit protein uL11m	0.389829	0.056
Q6NZI2	CAVIN1	Caveolae-associated protein 1	0.386334	0.0628085
Q9H019	MTFR1L	Mitochondrial fission regulator 1-like	0.381341	0.0673898
O43264	ZW10	Centromere/kinetochore protein zw10 homolog	0.368551	0.0677333
P22570	FDXR	NADPH:adrenodoxin oxidoreductase, mitochondrial	0.365511	0
Q15555	MAPRE2	Microtubule-associated protein RP/EB family member 2	0.360602	0.0706857
Q15113	PCOLCE	Procollagen C-endopeptidase enhancer 1	0.353383	0.0961786
Q9Y6W3	CAPN7	Calpain-7	0.341335	0.0625385
Q00765	REEP5	Receptor expression-enhancing protein 5	0.338911	0.0709565
Q658P3	STEAP3	Metalloreductase STEAP3	0.321793	0.063451
Q14BN4	SLMAP	Sarcolemmal membrane-associated protein	0.320208	0.0353333
Q9P015	MRPL15	Large ribosomal subunit protein uL15m	0.308706	0.0745542
O75427	LRCH4	Leucine-rich repeat and calponin homology domain-containing protein 4	0.301903	0.0542609
Q71UM5	RPS27L	Ribosomal protein eS27-like	0.297371	0.0812371
O75832	PSMD10	26S proteasome non-ATPase regulatory subunit 10	0.289579	0.0789767
Q9P2B2	PTGFRN	Prostaglandin F2 receptor negative regulator	0.283507	0.0583784
Q9BTT0	ANP32E	Acidic leucine-rich nuclear phosphoprotein 32 family member E	0.283219	0.0674909
Q9BYT8	NLN	Neurolysin	0.277931	0.0618868
O14737	PDCD5	Programmed cell death protein 5	0.274155	0.0658462
P34949	MPI	Mannose-6-phosphate isomerase	0.2707	0.0808936
Q9NQ48	LZTFL1	Leucine zipper transcription factor-like protein 1	0.268232	0.004
O94905	ERLIN2	Erlin-2	0.26731	0.04
Q92783	STAM	Signal transducing adapter molecule 1	0.261223	0.0956
O75146	HIP1R	Huntingtin-interacting protein 1-related protein	0.259512	0.0536774
Q15785	TOMM34	Mitochondrial import receptor subunit TOM34	0.2416	0.0427692
Q06323	PSME1	Proteasome activator complex subunit 1	0.218002	0.082022
Q99996	AKAP9	A-kinase anchor protein 9	0.214593	0.0821818
Q8IWT6	LRRC8A	Volume-regulated anion channel subunit LRRC8A	0.212731	0.0837228
Q12923	PTPN13	Tyrosine-protein phosphatase non-receptor type 13	0.210565	0.0598889
Q96KR1	ZFR	Zinc finger RNA-binding protein	0.18495	0.0660588
P53990	IST1	IST1 homolog	0.180581	0.0957895
O60313	OPA1	Dynamin-like 120 kDa protein	0.178159	0.0574857
O95396	MOCS3	Adenylyltransferase and sulfurtransferase MOCS3	0.17664	0.0693151
Q13948	CUX1	Protein CASP	0.161441	0.0750476
A0MZ66	SHTN1	Shootin-1	0.151256	0.0637391
P35658	NUP214	Nuclear pore complex protein Nup214	0.14918	0.075122
Q14789	GOLGB1	Golgin subfamily B member 1	0.148661	0.0665965
Q06830	PRDX1	Peroxiredoxin-1	0.134679	0.0722078
O00186	STXBP3	Syntaxin-binding protein 3	0.114256	0.06432
P29590	PML	Protein PML	-0.130634	0.0826531
Q13838	DDX39B	Spliceosome RNA helicase DDX39B	-0.131654	0.072
Q7L014	DDX46	Probable ATP-dependent RNA helicase DDX46	-0.140517	0.0685405
Q14498	RBM39	RNA-binding protein 39	-0.145261	0.0518182
Q92841	DDX17	Probable ATP-dependent RNA helicase DDX17	-0.150623	0.0507143
P07384	CAPN1	Calpain-1 catalytic subunit	-0.166373	0.0504615
P52272	HNRNPM	Heterogeneous nuclear ribonucleoprotein M	-0.167427	0.0948108
Q13283	G3BP1	Ras GTPase-activating protein-binding protein 1	-0.172486	0.0813478
Q7KZF4	SND1	Staphylococcal nuclease domain-containing protein 1	-0.173635	0.0540952
P23246	SFPQ	Splicing factor, proline- and glutamine-rich	-0.175265	0.0545
Q9Y4P8	WIPI2	WD repeat domain phosphoinositide-interacting protein 2	-0.191138	0.0677857
Q15393	SF3B3	Splicing factor 3B subunit 3	-0.206082	0
P62140	PPP1CB	Serine/threonine-protein phosphatase PP1-beta catalytic subunit	-0.212411	0.0647619
Q5J8M3	EMC4	ER membrane protein complex subunit 4	-0.213743	0.0840777
Q13144	EIF2B5	Translation initiation factor eIF2B subunit epsilon	-0.214598	0.0795294
P31943	HNRNPH1	Heterogeneous nuclear ribonucleoprotein H	-0.216415	0.0653731
Q9BUN8	DERL1	Derlin-1	-0.229652	0.0683684
Q7L523	RRAGA	Ras-related GTP-binding protein A	-0.230577	0.0517333
P38919	EIF4A3	Eukaryotic initiation factor 4A-III	-0.234602	0.0575814
P61619	SEC61A1	Protein transport protein Sec61 subunit alpha isoform 1	-0.239568	0.0806022
P46977	STT3A	Dolichyl-diphosphooligosaccharide--protein glycosyltransferase subunit STT3A	-0.241341	0.0838039
Q16629	SRSF7	Serine/arginine-rich splicing factor 7	-0.25652	0.0475556
Q9Y6A4	CFAP20	Cilia- and flagella-associated protein 20	-0.258	0.0803368
P60981	DSTN	Destrin	-0.259632	0.0816889
O14772	FPGT	Fucose-1-phosphate guanylyltransferase	-0.27042	0.0571707
P63279	UBE2I	SUMO-conjugating enzyme UBC9	-0.294705	0.0845769
Q9Y3B4	SF3B6	Splicing factor 3B subunit 6	-0.311526	0.08448
Q02543	RPL18A	Large ribosomal subunit protein eL20	-0.34095	0.0571
P52434	POLR2H	DNA-directed RNA polymerases I	-0.365637	0.0869057
P42574	CASP3	Caspase-3	-0.384011	0.0663333
Q8WWI1	LMO7	LIM domain only protein 7	-0.417086	0.0128
Q15223	NECTIN1	Nectin-1	-0.515022	0.0813034
Q96E09	PABIR1	PPP2R1A-PPP2R2A-interacting phosphatase regulator 1	-0.535355	0.07245
P01137	TGFB1	Transforming growth factor beta-1 proprotein	-0.54101	0.0656327
Q99719	SEPTIN5	Septin-5	-0.555269	0
A0A075B6S2	IGKV2D-29	Immunoglobulin kappa variable 2D-29	-0.619069	0.0536667
P24043	LAMA2	Laminin subunit alpha-2	-0.638307	0.0653115
A0A0C4DH35	IGHV3-35	Probable non-functional immunoglobulin heavy variable 3-35	-0.776201	0.0580513
P01880	IGHD	Immunoglobulin heavy constant delta	-1.31919	0.0588421
