# Supplementary material for: Spatial Mass Spectrometry-Based Proteomic Analysis of Normal-Appearing Glomeruli from Young and Old Adults
Source: Kidney360. 2025 Sep 30;6(12):2071–81. doi: 10.34067/KID.0000000986 (PMC12708404; doi:10.34067/KID.0000000986)
Supplement: SUPPLEMENTARY MATERIAL [file kidney360-6-2071-s005.xlsx]

## Sheet: Supplementary Table 3
Pathway	Enrichment FDR	nGenes	Pathway Genes	Fold Enrichment	Genes
Mitochondrial translation initiation	1.64771e-16	35	101	5.72434	MRPL43 MRPS35 MRPL4 MRPL18 MRPS30 MRPS27 MRPL3 MRPL19 MRPL37 MTIF3 PTCD3 DAP3 MRPS36 MRPS9 MRPL47 MRPL50 MRPL15 MRPL49 MRPL39 MRPL17 MRPL55 MRPL16 MRPL58 MRPL57 MRPL11 MRPS22 MRPL48 MRPL14 MRPS23 MRPL41 MRPS18B MRPL53 MRPL20 MRPL46 MRPL12
Mitochondrial translation	8.12652e-16	35	107	5.33756	MRPL43 MRPS35 MRPL4 MRPL18 MRPS30 MRPS27 MRPL3 MRPL19 MRPL37 MTIF3 PTCD3 DAP3 MRPS36 MRPS9 MRPL47 MRPL50 MRPL15 MRPL49 MRPL39 MRPL17 MRPL55 MRPL16 MRPL58 MRPL57 MRPL11 MRPS22 MRPL48 MRPL14 MRPS23 MRPL41 MRPS18B MRPL53 MRPL20 MRPL46 MRPL12
Mitochondrial translation elongation	8.12652e-16	34	101	5.48135	MRPL43 MRPS35 MRPL4 MRPL18 MRPS30 MRPS27 MRPL3 MRPL19 MRPL37 PTCD3 DAP3 MRPS36 MRPS9 MRPL47 MRPL50 MRPL15 MRPL49 MRPL39 MRPL17 MRPL55 MRPL16 MRPL58 MRPL57 MRPL11 MRPS22 MRPL48 MRPL14 MRPS23 MRPL41 MRPS18B MRPL53 MRPL20 MRPL46 MRPL12
Mitochondrial translation termination	8.12652e-16	34	101	5.56079	MRPL43 MRPS35 MRPL4 MRPL18 MRPS30 MRPS27 MRPL3 MRPL19 MRPL37 PTCD3 DAP3 MRPS36 MRPS9 MRPL47 MRPL50 MRPL15 MRPL49 MRPL39 MRPL17 MRPL55 MRPL16 MRPL58 MRPL57 MRPL11 MRPS22 MRPL48 MRPL14 MRPS23 MRPL41 MRPS18B MRPL53 MRPL20 MRPL46 MRPL12
The citric acid TCA cycle and respiratory electron transport	7.04236e-10	39	196	3.3597	CS HAGH SDHA ME2 DLD ACO2 ETFB PDHX NNT TIMMDC1 DMAC2L NDUFA10 COX4I1 COX5B SUCLA2 TACO1 LRPPRC ETFA SDHC NDUFS6 ADHFE1 ATP5PF UQCRB SUCLG1 NDUFAF2 NDUFS4 ATP5ME ETFDH CYCS ACAD9 NDUFAF3 NDUFV2 D2HGDH IDH2 NDUFB1 MT-ATP6 VDAC1 ATP5PO NDUFA7
Respiratory electron transport ATP synthesis by chemiosmotic coupling and heat production by uncoupling proteins.	8.96914e-06	26	143	3.18928	SDHA ETFB TIMMDC1 DMAC2L NDUFA10 COX4I1 COX5B TACO1 LRPPRC ETFA SDHC NDUFS6 ATP5PF UQCRB NDUFAF2 NDUFS4 ATP5ME ETFDH CYCS ACAD9 NDUFAF3 NDUFV2 NDUFB1 MT-ATP6 ATP5PO NDUFA7
Translation	6.22515e-05	47	336	2.11315	LARS2 MRPL43 MRPS35 IARS2 EIF5 SARS2 MRPL4 MRPL18 MRPS30 MRPS27 MRPL3 MRPL19 MRPL37 MTIF3 AARS2 PTCD3 DAP3 MRPS36 CARS2 MRPS9 MRPL47 MRPL50 VARS2 NARS2 MRPL15 PPA2 YARS2 RPS27A MRPL49 MRPL39 MRPL17 MRPL55 MRPL16 MRPL58 MRPL57 MRPL11 MRPS22 MRPL48 MRPL14 MRPS23 MRPL41 RPS27L MRPS18B MRPL53 MRPL20 MRPL46 MRPL12
Pyruvate metabolism and Citric Acid TCA cycle	0.000187568	15	57	4.0304	CS HAGH SDHA ME2 DLD ACO2 PDHX NNT SUCLA2 SDHC ADHFE1 SUCLG1 D2HGDH IDH2 VDAC1
Respiratory electron transport	0.000225679	21	119	3.07776	SDHA ETFB TIMMDC1 NDUFA10 COX4I1 COX5B TACO1 LRPPRC ETFA SDHC NDUFS6 UQCRB NDUFAF2 NDUFS4 ETFDH CYCS ACAD9 NDUFAF3 NDUFV2 NDUFB1 NDUFA7
Citric acid cycle TCA cycle	0.000244397	10	22	5.64257	CS SDHA ME2 DLD ACO2 NNT SUCLA2 SDHC SUCLG1 IDH2
Mitochondrial iron-sulfur cluster biogenesis	0.000987016	7	13	7.18145	HSCB ISCU FDX1 FDXR LYRM4 NFS1 FDX2
Diseases of metabolism	0.00131492	24	298	2.53124	DCN VCAN ALG13 OGN ARSB FDX1 LUM RPS27A MMUT GNE FDXR LMBRD1 CHST14 GUSB MAN1B1 MPI BGN GPC6 PRELP MAOA GFPT1 PAPSS2 SPON1 FDX2
Organelle biogenesis and maintenance	0.00161031	27	322	2.32594	KIFAP3 PCM1 RAB11FIP3 TRIP11 CRTC1 CHCHD3 TFAM SIRT5 DMAC2L AKAP9 TUBG1 IMMT TUBB2B EXOC6 ATP5PF APOOL LZTFL1 ATP5ME CYCS MTX1 CEP135 DCTN2 IDH2 APOO MT-ATP6 CEP43 ATP5PO
Mitochondrial biogenesis	0.00161031	15	96	3.31916	CRTC1 CHCHD3 TFAM SIRT5 DMAC2L IMMT ATP5PF APOOL ATP5ME CYCS MTX1 IDH2 APOO MT-ATP6 ATP5PO
Diseases associated with glycosaminoglycan metabolism	0.00161031	9	41	5.07831	DCN VCAN OGN LUM CHST14 BGN GPC6 PRELP PAPSS2
Mitochondrial tRNA aminoacylation	0.00238991	9	23	4.83649	LARS2 IARS2 SARS2 AARS2 CARS2 VARS2 NARS2 PPA2 YARS2
Metabolism	0.00239084	134	2327	1.35624	CIAPIN1 AGK DCN CHDH AGPS DERA VCAN INPP4A CS HAGH OAT FECH ACSL4 MAOB SDHA ME2 OXCT1 HADHA DLD PSME1 GGT5 HSCB CYB5R3 MCAT ACO2 PSMD10 PGK1 BPNT2 PYCR3 ASAH1 ETFB BCAT2 GCDH CAV1 HIBADH OGN PHYH SLC25A11 OSBP CPT1A APOA4 PDHX ACSS3 ACOT13 NNT ARSB TIMMDC1 ACADL SPR PDZD11 VAPB MOCS3 MCEE GOT2 DMAC2L PANK2 NUP214 NDUFA10 COX4I1 CKMT2 NT5E COX5B ISCU SUCLA2 MTHFS TACO1 FDX1 KYAT3 LRPPRC PPA2 LUM S…
Cristae formation	0.00239084	10	31	4.34044	CHCHD3 DMAC2L IMMT ATP5PF APOOL ATP5ME MTX1 APOO MT-ATP6 ATP5PO
Mitochondrial protein import	0.00324318	14	69	3.22432	CS TIMM13 HSCB ACO2 TIMM50 CHCHD2 CHCHD3 GFER HSPD1 LDHD COA6 MTX1 TIMM22 VDAC1
Diseases of glycosylation	0.00383968	15	178	3.0228	DCN VCAN ALG13 OGN LUM GNE CHST14 MAN1B1 MPI BGN GPC6 PRELP GFPT1 PAPSS2 SPON1
Dermatan sulfate biosynthesis	0.0141187	4	12	9.02811	DCN VCAN CHST14 BGN
Defective CHST14 causes EDS musculocontractural type	0.0141187	4	8	9.02811	DCN VCAN CHST14 BGN
Glycosaminoglycan metabolism	0.0148135	11	126	3.26675	DCN VCAN OGN ARSB LUM CHST14 GUSB BGN GPC6 PRELP PAPSS2
Mitochondrial calcium ion transport	0.0214165	6	26	5.20852	VDAC3 MCU STOML2 VDAC2 LETM1 VDAC1
Defective B4GALT1 causes B4GALT1-CDG CDG-2d	0.0261499	3	8	11.2851	OGN LUM PRELP
Defective CHST6 causes MCDC1	0.0261499	3	8	11.2851	OGN LUM PRELP
Defective ST3GAL3 causes MCT12 and EIEE15	0.0261499	3	8	11.2851	OGN LUM PRELP
Electron transport from NADPH to Ferredoxin	0.0261499	3	3	11.2851	FDX1 FDXR FDX2
Defective CYP11A1 causes AICSR	0.0261499	3	5	11.2851	FDX1 FDXR FDX2
CS/DS degradation	0.0626787	4	14	6.44865	DCN VCAN ARSB BGN
Defective CHST3 causes SEDCJD	0.0885285	3	8	8.46385	DCN VCAN BGN
Defective CHSY1 causes TPBS	0.0885285	3	8	8.46385	DCN VCAN BGN
Protein localization	0.0886629	19	182	1.98535	AGPS CS TIMM13 HSCB ACO2 TIMM50 CHCHD2 CHCHD3 PHYH GFER RPS27A HSPD1 CYB5A LDHD COA6 MTX1 TIMM22 ECI2 VDAC1
Chondroitin sulfate/dermatan sulfate metabolism	0.111354	6	51	3.76171	DCN VCAN ARSB CHST14 BGN GPC6
Complex I biogenesis	0.13381	10	72	2.5648	TIMMDC1 NDUFA10 NDUFS6 NDUFAF2 NDUFS4 ACAD9 NDUFAF3 NDUFV2 NDUFB1 NDUFA7
Metabolism of proteins	0.153206	108	2197	1.25133	FUCA2 COPZ2 LARS2 VCAN MRPL43 MRPS35 IARS2 VDAC3 PSME1 EIF5 DCAF11 PFDN4 PSMD10 ALG13 COG4 GGA2 RNF40 SARS2 MRPL4 ETFB RAB34 APOA4 MRPL18 MRPS30 MRPS27 PFDN1 ARSB MRPL3 MRPL19 MRPL37 FBXO2 SLC17A5 MTIF3 AARS2 KTN1 RHOT1 NUP214 PRKCSH PTCD3 DAP3 APCS MRPS36 NAPG DDB2 CARS2 COG2 MRPS9 MRPL47 STAM MRPL50 TUBB2B VARS2 NARS2 MRPL15 SORL1 PREB EXOC6 PPA2 YARS2 PTRH2 FN3KRP RPS27A COPS7B MRPL49 PRSS23 M…
RIPK1-mediated regulated necrosis	0.157262	5	36	4.0304	TRADD STUB1 SDCBP RPS27A FADD
Regulation of necroptotic cell death	0.157262	5	36	4.0304	TRADD STUB1 SDCBP RPS27A FADD
Chondroitin sulfate biosynthesis	0.16965	3	20	6.77108	DCN VCAN BGN
