# Supplementary material for: Spatial Mass Spectrometry-Based Proteomic Analysis of Normal-Appearing Glomeruli from Young and Old Adults
Source: Kidney360. 2025 Sep 30;6(12):2071–81. doi: 10.34067/KID.0000000986 (PMC12708404; doi:10.34067/KID.0000000986)
Supplement: SUPPLEMENTARY MATERIAL [file kidney360-6-2071-s006.xlsx]

## Sheet: Supplementary Table 4
Pathway	Enrichment FDR	nGenes	Pathway Genes	Fold Enrichment	Genes
Metabolism of RNA	8.75e-11	57	848	2.84271	UTP18 MTREX SNRNP40 WDR18 PABPC1 XAB2 SNRPA RPS5 HNRNPM SNRPD3 RPS16 HNRNPUL1 RPL18A DCPS DDX6 CNOT2 SRSF3 PPWD1 RPL24 SF3B6 PSMD14 SRSF7 PSMB2 RPL36 PPIL4 THOC6 HNRNPA1 TRA2B NCBP1 EIF4A3 RPS11 RPL13A DDX46 RBMX FAU EIF4A2 CNOT11 RPL8 RPL26 NXF1 POLR2H DDX21 POLR2G HNRNPH1 RPS9 RPS7 HNRNPA0 RPS27 IMP3 SRSF10 SF3B3 RPL12 DDX42 DDX39B RPL39 RNPS1 RPS18
mRNA Splicing-Major Pathway	7.09e-07	26	210	3.72379	MTREX SNRNP40 XAB2 SNRPA HNRNPM SNRPD3 HNRNPUL1 SRSF3 PPWD1 SF3B6 SRSF7 PPIL4 HNRNPA1 TRA2B NCBP1 EIF4A3 DDX46 RBMX POLR2H POLR2G HNRNPH1 HNRNPA0 SRSF10 SF3B3 DDX42 RNPS1
mRNA Splicing	7.09e-07	26	221	3.72379	MTREX SNRNP40 XAB2 SNRPA HNRNPM SNRPD3 HNRNPUL1 SRSF3 PPWD1 SF3B6 SRSF7 PPIL4 HNRNPA1 TRA2B NCBP1 EIF4A3 DDX46 RBMX POLR2H POLR2G HNRNPH1 HNRNPA0 SRSF10 SF3B3 DDX42 RNPS1
Nonsense-Mediated Decay NMD	7.09e-07	20	132	4.70374	PABPC1 RPS5 RPS16 RPL18A RPL24 RPL36 NCBP1 EIF4A3 RPS11 RPL13A FAU RPL8 RPL26 RPS9 RPS7 RPS27 RPL12 RPL39 RNPS1 RPS18
Nonsense Mediated Decay NMD enhanced by the Exon Junction Complex EJC	7.09e-07	20	132	4.70374	PABPC1 RPS5 RPS16 RPL18A RPL24 RPL36 NCBP1 EIF4A3 RPS11 RPL13A FAU RPL8 RPL26 RPS9 RPS7 RPS27 RPL12 RPL39 RNPS1 RPS18
Eukaryotic Translation Initiation	7.09e-07	21	137	4.42639	PABPC1 RPS5 EIF3L RPS16 RPL18A EIF3B RPL24 RPL36 RPS11 RPL13A EIF2B5 FAU EIF4A2 RPL8 RPL26 RPS9 RPS7 RPS27 RPL12 RPL39 RPS18
Cap-dependent Translation Initiation	7.09e-07	21	137	4.42639	PABPC1 RPS5 EIF3L RPS16 RPL18A EIF3B RPL24 RPL36 RPS11 RPL13A EIF2B5 FAU EIF4A2 RPL8 RPL26 RPS9 RPS7 RPS27 RPL12 RPL39 RPS18
Processing of Capped Intron-Containing Pre-mRNA	7.86e-07	29	281	3.32277	MTREX SNRNP40 XAB2 SNRPA HNRNPM SNRPD3 HNRNPUL1 SRSF3 PPWD1 SF3B6 SRSF7 PPIL4 THOC6 HNRNPA1 TRA2B NCBP1 EIF4A3 DDX46 RBMX NXF1 POLR2H POLR2G HNRNPH1 HNRNPA0 SRSF10 SF3B3 DDX42 DDX39B RNPS1
L13a-mediated translational silencing of Ceruloplasmin expression	9.11e-07	20	129	4.51369	PABPC1 RPS5 EIF3L RPS16 RPL18A EIF3B RPL24 RPL36 RPS11 RPL13A FAU EIF4A2 RPL8 RPL26 RPS9 RPS7 RPS27 RPL12 RPL39 RPS18
Nonsense Mediated Decay NMD independent of the Exon Junction Complex EJC	2.15e-06	18	112	4.7314	PABPC1 RPS5 RPS16 RPL18A RPL24 RPL36 NCBP1 RPS11 RPL13A FAU RPL8 RPL26 RPS9 RPS7 RPS27 RPL12 RPL39 RPS18
Major pathway of rRNA processing in the nucleolus and cytosol	2.43e-06	21	214	4.04481	UTP18 MTREX WDR18 RPS5 RPS16 RPL18A RPL24 RPL36 RPS11 RPL13A FAU RPL8 RPL26 DDX21 RPS9 RPS7 RPS27 IMP3 RPL12 RPL39 RPS18
SRP-dependent cotranslational protein targeting to membrane	2.78e-06	19	133	4.37641	SEC61A1 RPS5 RPS16 RPL18A RPL24 RPL36 RPS11 RPL13A SRP9 FAU RPL8 RPL26 RPS9 RPS7 RPS27 RPL12 RPL39 RPS18 DDOST
Infectious disease	2.9e-06	54	1270	2.11668	FKBP4 KDM1A PRKAR2B LTF CUL3 AP2S1 GNAI3 PRKACA RAB7A RPS5 HSP90AB1 MYO9B SNRPD3 CTSG TUBB1 UBE2I RPS16 TGFB1 RPL18A PRKAR2A RPL24 GNB4 PSMD14 SFPQ PSMB2 RPL36 STT3A VPS45 NCBP1 ACTR2 PML MVB12A SH3GL1 RPS11 RPL13A G3BP1 FAU ITPR1 VPS28 RPL8 RPL26 POLR2H POLR2G RPS9 RPS7 RELA RPS27 AGRN RPL12 RPL39 RPS18 DDOST LYN CYFIP1
Formation of a pool of free 40S subunits	3.29e-06	18	119	4.51876	RPS5 EIF3L RPS16 RPL18A EIF3B RPL24 RPL36 RPS11 RPL13A FAU RPL8 RPL26 RPS9 RPS7 RPS27 RPL12 RPL39 RPS18
GTP hydrolysis and joining of the 60S ribosomal subunit	3.74e-06	19	130	4.24512	RPS5 EIF3L RPS16 RPL18A EIF3B RPL24 RPL36 RPS11 RPL13A FAU EIF4A2 RPL8 RPL26 RPS9 RPS7 RPS27 RPL12 RPL39 RPS18
Eukaryotic Translation Elongation	4.68e-06	17	112	4.63203	RPS5 RPS16 RPL18A RPL24 RPL36 RPS11 RPL13A FAU RPL8 RPL26 RPS9 RPS7 RPS27 RPL12 RPL39 RPS18 EEF1G
rRNA processing in the nucleus and cytosol	5.28e-06	21	224	3.78385	UTP18 MTREX WDR18 RPS5 RPS16 RPL18A RPL24 RPL36 RPS11 RPL13A FAU RPL8 RPL26 DDX21 RPS9 RPS7 RPS27 IMP3 RPL12 RPL39 RPS18
Signaling by ROBO receptors	7.39e-06	25	267	3.22872	PABPC1 PRKACA RPS5 MYO9B RPS16 RPL18A PRKAR2A RPL24 PSMD14 PSMB2 RPL36 NCBP1 EIF4A3 RPS11 RPL13A FAU RPL8 RPL26 RPS9 RPS7 RPS27 RPL12 RPL39 RNPS1 RPS18
FGFR2 alternative splicing	9.18e-06	9	29	9.14021	HNRNPM RBFOX2 TIA1 HNRNPA1 NCBP1 TIAL1 POLR2H POLR2G HNRNPH1
Regulation of expression of SLITs and ROBOs	9.93e-06	22	218	3.4861	PABPC1 RPS5 RPS16 RPL18A RPL24 PSMD14 PSMB2 RPL36 NCBP1 EIF4A3 RPS11 RPL13A FAU RPL8 RPL26 RPS9 RPS7 RPS27 RPL12 RPL39 RNPS1 RPS18
Peptide chain elongation	1.17e-05	16	106	4.52511	RPS5 RPS16 RPL18A RPL24 RPL36 RPS11 RPL13A FAU RPL8 RPL26 RPS9 RPS7 RPS27 RPL12 RPL39 RPS18
Viral mRNA Translation	1.17e-05	16	106	4.52511	RPS5 RPS16 RPL18A RPL24 RPL36 RPS11 RPL13A FAU RPL8 RPL26 RPS9 RPS7 RPS27 RPL12 RPL39 RPS18
rRNA processing	1.35e-05	21	263	3.5278	UTP18 MTREX WDR18 RPS5 RPS16 RPL18A RPL24 RPL36 RPS11 RPL13A FAU RPL8 RPL26 DDX21 RPS9 RPS7 RPS27 IMP3 RPL12 RPL39 RPS18
Selenocysteine synthesis	1.48e-05	16	111	4.41338	RPS5 RPS16 RPL18A RPL24 RPL36 RPS11 RPL13A FAU RPL8 RPL26 RPS9 RPS7 RPS27 RPL12 RPL39 RPS18
Response of EIF2AK4 GCN2 to amino acid deficiency	1.48e-05	16	118	4.41338	RPS5 RPS16 RPL18A RPL24 RPL36 RPS11 RPL13A FAU RPL8 RPL26 RPS9 RPS7 RPS27 RPL12 RPL39 RPS18
Eukaryotic Translation Termination	1.7e-05	16	110	4.35956	RPS5 RPS16 RPL18A RPL24 RPL36 RPS11 RPL13A FAU RPL8 RPL26 RPS9 RPS7 RPS27 RPL12 RPL39 RPS18
Selenoamino acid metabolism	5.51e-05	17	135	3.79827	RPS5 RPS16 RPL18A RPL24 DARS1 RPL36 RPS11 RPL13A FAU RPL8 RPL26 RPS9 RPS7 RPS27 RPL12 RPL39 RPS18
Translation initiation complex formation	0.000102574	12	75	4.96505	PABPC1 RPS5 EIF3L RPS16 EIF3B RPS11 FAU EIF4A2 RPS9 RPS7 RPS27 RPS18
Activation of the mRNA upon binding of the cap-binding complex and eIFs and subsequent binding to 43S	0.000102574	12	76	4.96505	PABPC1 RPS5 EIF3L RPS16 EIF3B RPS11 FAU EIF4A2 RPS9 RPS7 RPS27 RPS18
Cellular response to starvation	0.000114186	17	181	3.58327	RPS5 RPS16 RPL18A RPL24 RPL36 RPS11 RPL13A FAU RRAGA RPL8 RPL26 RPS9 RPS7 RPS27 RPL12 RPL39 RPS18
Influenza Viral RNA Transcription and Replication	0.000119181	18	153	3.40821	RPS5 RPS16 RPL18A RPL24 RPL36 RPS11 RPL13A FAU RPL8 RPL26 POLR2H POLR2G RPS9 RPS7 RPS27 RPL12 RPL39 RPS18
Disease	0.000179838	66	2144	1.67761	FKBP4 KDM1A PRKAR2B ITGA2B LTF CAPN1 CUL3 AP2S1 GNAI3 PRKACA RAB7A RPS5 HSP90AB1 MYO9B SNRPD3 CTSG TUBB1 UBE2I RPS16 TGFB1 RPL18A PRKAR2A RPL24 GNB4 PSMD14 SFPQ PSMB2 RAC2 RPL36 F12 STT3A LMO7 VPS45 NCBP1 DERL1 ACTR2 PML MVB12A SH3GL1 RPS11 RPL13A G3BP1 NOTCH1 FAU ITPR1 VPS28 RPL8 RPL26 POLR2H SBSPON POLR2G RPS9 RPS7 RELA RPS27 AGRN MYO18A SND1 RPL12 RPL39 PPP1CB RPS18 DDOST LYN EEF1G CYFIP1
Developmental Biology	0.000179838	42	1294	2.01372	ITGA2B CAPN1 AP2S1 PABPC1 PRKACA RPS5 HSP90AB1 MYO9B MMP9 TUBB1 RPS16 TGFB1 RPL18A PRKAR2A RPL24 PSMD14 PSMB2 RPL36 NCBP1 ACTR2 PML EIF4A3 RPS11 RPL13A NOTCH1 FAU RPL8 RPL26 POLR2H POLR2G RPS9 RPS7 RELA DRAP1 RPS27 AGRN LAMA2 RPL12 RPL39 RNPS1 RPS18 LYN
Influenza Infection	0.000179838	19	179	3.168	RPS5 RPS16 TGFB1 RPL18A RPL24 RPL36 RPS11 RPL13A FAU RPL8 RPL26 POLR2H POLR2G RPS9 RPS7 RPS27 RPL12 RPL39 RPS18
Nervous system development	0.00025221	34	649	2.1892	ITGA2B AP2S1 PABPC1 PRKACA RPS5 HSP90AB1 MYO9B MMP9 TUBB1 RPS16 RPL18A PRKAR2A RPL24 PSMD14 PSMB2 RPL36 NCBP1 ACTR2 EIF4A3 RPS11 RPL13A FAU RPL8 RPL26 RPS9 RPS7 RPS27 AGRN LAMA2 RPL12 RPL39 RNPS1 RPS18 LYN
Axon guidance	0.000341032	33	623	2.18786	ITGA2B AP2S1 PABPC1 PRKACA RPS5 HSP90AB1 MYO9B MMP9 TUBB1 RPS16 RPL18A PRKAR2A RPL24 PSMD14 PSMB2 RPL36 NCBP1 ACTR2 EIF4A3 RPS11 RPL13A FAU RPL8 RPL26 RPS9 RPS7 RPS27 AGRN RPL12 RPL39 RNPS1 RPS18 LYN
Translation	0.000405926	27	336	2.4034	SEC61A1 PABPC1 RPS5 EIF3L RPS16 RPL18A EIF3B TARS1 RPL24 DARS1 RPL36 RPS11 RPL13A SRP9 EIF2B5 FAU EIF4A2 RPL8 RPL26 RPS9 RPS7 RPS27 RPL12 RPL39 RPS18 DDOST EEF1G
Activation of Matrix Metalloproteinases	0.000462559	5	37	12.4126	CTSG MMP9 MMP8 PLG ELANE
Ribosomal scanning and start codon recognition	0.000480483	11	75	4.5513	RPS5 EIF3L RPS16 EIF3B RPS11 FAU EIF4A2 RPS9 RPS7 RPS27 RPS18
mRNA Splicing-Minor Pathway	0.000742063	9	54	5.2917	SNRNP40 SNRPD3 SF3B6 SRSF7 NCBP1 POLR2H POLR2G SF3B3 DDX42
Formation of the ternary complex and subsequently the 43S complex	0.000742063	10	68	4.75377	RPS5 EIF3L RPS16 EIF3B RPS11 FAU RPS9 RPS7 RPS27 RPS18
Signaling by FGFR2	0.00165383	9	76	4.78773	HNRNPM RBFOX2 TIA1 HNRNPA1 NCBP1 TIAL1 POLR2H POLR2G HNRNPH1
SARS-CoV-2 modulates host translation machinery	0.00165383	9	73	4.78773	RPS5 SNRPD3 RPS16 RPS11 FAU RPS9 RPS7 RPS27 RPS18
Signaling by FGFR	0.00196537	9	90	4.67639	HNRNPM RBFOX2 TIA1 HNRNPA1 NCBP1 TIAL1 POLR2H POLR2G HNRNPH1
Leishmania infection	0.00627575	13	354	3.02558	PRKAR2B GNAI3 PRKACA HSP90AB1 MYO9B CTSG PRKAR2A GNB4 ACTR2 ITPR1 RELA LYN CYFIP1
Antimicrobial peptides	0.00627575	6	132	6.09348	LTF CTSG CAMP ELANE DEFA1 DEFA1B
Deadenylation of mRNA	0.00713758	5	35	7.44758	PABPC1 CNOT2 EIF4A3 EIF4A2 CNOT11
Metabolism of proteins	0.0111737	64	2197	1.46811	LTF CUL3 SEC61A1 RAB27A POLB PABPC1 RAB7A RAB21 RPS5 RAB10 GGA1 EIF3L DDX17 CTSG TUBB1 UBE2I RPS16 TGFB1 RPL18A EIF3B BST1 RAB35 TARS1 RPL24 GNB4 PSMD14 DARS1 PLG RECK PSMB2 RPL36 ACTR10 ARF3 STT3A LMO7 DERL1 DCUN1D5 PML RPS11 RPL13A SRP9 EIF2B5 IGFBP3 FAU RRAGA EIF4A2 RPL8 RPL26 RAD21 SBSPON GPS1 RPS9 RPS7 RELA RPS27 TRAPPC6B COPB2 UBE2H RPL12 RPL39 RPS18 DDOST FPGT EEF1G
FCGR3A-mediated IL10 synthesis	0.0131044	5	130	6.57139	PRKAR2B PRKACA PRKAR2A ITPR1 LYN
PKA activation in glucagon signalling	0.0155256	3	20	13.4056	PRKAR2B PRKACA PRKAR2A
Deadenylation-dependent mRNA decay	0.0166193	7	77	4.34442	PABPC1 DCPS DDX6 CNOT2 EIF4A3 EIF4A2 CNOT11
Anti-inflammatory response favouring Leishmania parasite infection	0.0189839	7	264	4.22701	PRKAR2B GNAI3 PRKACA PRKAR2A GNB4 ITPR1 LYN
Leishmania parasite growth and survival	0.0189839	7	264	4.22701	PRKAR2B GNAI3 PRKACA PRKAR2A GNB4 ITPR1 LYN
ADORA2B mediated anti-inflammatory cytokines production	0.0207593	5	142	5.87967	PRKAR2B GNAI3 PRKACA PRKAR2A GNB4
RNA Polymerase II Transcription Termination	0.0224149	8	74	3.64779	SNRPD3 SRSF3 SRSF7 THOC6 NCBP1 EIF4A3 DDX39B RNPS1
PKA activation	0.026338	3	21	11.1714	PRKAR2B PRKACA PRKAR2A
CREB1 phosphorylation through the activation of Adenylate Cyclase	0.026338	3	14	11.1714	PRKAR2B PRKACA PRKAR2A
RHOBTB GTPase Cycle	0.0293081	6	41	4.46855	CUL3 HSP90AB1 TRA2B RBMX GPS1 DDX39B
Glucagon-like Peptide-1 GLP1 regulates insulin secretion	0.0306521	5	45	5.3197	PRKAR2B PRKACA PRKAR2A GNB4 ITPR1
Defensins	0.0306521	2	82	22.3427	DEFA1 DEFA1B
Alpha-defensins	0.0306521	2	16	22.3427	DEFA1 DEFA1B
GPER1 signaling	0.0360965	5	49	5.0779	PRKAR2B GNAI3 PRKACA PRKAR2A GNB4
RHOBTB2 GTPase cycle	0.0360965	5	29	5.0779	CUL3 HSP90AB1 TRA2B RBMX DDX39B
PKA-mediated phosphorylation of CREB	0.0396063	3	23	9.57546	PRKAR2B PRKACA PRKAR2A
Glucagon signaling in metabolic regulation	0.0396063	4	37	6.38364	PRKAR2B PRKACA PRKAR2A GNB4
Transport of Mature mRNA derived from an Intron-Containing Transcript	0.0449147	8	81	3.19182	SRSF3 SRSF7 THOC6 NCBP1 EIF4A3 NXF1 DDX39B RNPS1
SARS-CoV Infections	0.0456917	20	543	1.93444	FKBP4 KDM1A CUL3 AP2S1 RPS5 HSP90AB1 SNRPD3 UBE2I RPS16 STT3A VPS45 RPS11 G3BP1 FAU RPS9 RPS7 RPS27 AGRN RPS18 DDOST
mRNA 3'-end processing	0.0480769	7	65	3.47554	SRSF3 SRSF7 THOC6 NCBP1 EIF4A3 DDX39B RNPS1
Vasopressin regulates renal water homeostasis via Aquaporins	0.0484082	4	47	5.95806	PRKAR2B PRKACA PRKAR2A GNB4
Aquaporin-mediated transport	0.0484082	4	56	5.95806	PRKAR2B PRKACA PRKAR2A GNB4
Neutrophil degranulation	0.0510254	26	580	1.73406	LTF CAPN1 RAB27A RAB7A RAB10 HSP90AB1 CTSG MMP9 RETN BST1 PSMD14 MMP8 ACTR10 ACTR2 HK3 S100P CAMP PGM2 AZU1 RAP2B ELANE DEFA1 DDX3X DEFA1B DDOST CYFIP1
G-protein mediated events	0.0806609	5	59	4.13754	PRKAR2B GNAI3 PRKACA PRKAR2A ITPR1
RAB GEFs exchange GTP for GDP on RABs	0.0815384	7	94	3.12798	RAB27A RAB7A RAB21 RAB10 MON1B RAB35 TRAPPC6B
Transport of Mature Transcript to Cytoplasm	0.0834654	8	91	2.83717	SRSF3 SRSF7 THOC6 NCBP1 EIF4A3 NXF1 DDX39B RNPS1
Signaling by Receptor Tyrosine Kinases	0.0904018	20	549	1.80183	AP2S1 PRKACA ITCH HNRNPM RBFOX2 MMP9 TIA1 PLG HNRNPA1 NCBP1 SH3GL1 ITPR1 TIAL1 POLR2H POLR2G HNRNPH1 MST1 LAMA2 LYN CYFIP1
RHOBTB1 GTPase cycle	0.109966	4	23	4.70374	CUL3 TRA2B RBMX GPS1
SARS-CoV-2 Infection	0.111493	16	360	1.91168	RPS5 HSP90AB1 SNRPD3 UBE2I RPS16 STT3A VPS45 RPS11 G3BP1 FAU RPS9 RPS7 RPS27 AGRN RPS18 DDOST
G alpha s signalling events	0.117849	5	165	3.72379	PRKAR2B GNAI3 PRKACA PRKAR2A GNB4
Gene expression Transcription	0.120635	32	1677	1.51798	ITGA2B PRKACA ITCH SNRPD3 UBE2I RETN TGFB1 CNOT2 SRSF3 PSMD14 SRSF7 TSNAX GTF3C4 PSMB2 THOC6 NCBP1 PML EIF4A3 LBR IGFBP3 NOTCH1 SMARCA5 RRAGA CNOT11 G6PD PF4 POLR2H DDX21 POLR2G RELA DDX39B RNPS1
Rab regulation of trafficking	0.120635	8	126	2.62856	RAB27A RAB7A RAB21 RAB10 GGA1 MON1B RAB35 TRAPPC6B
Neurotransmitter receptors and postsynaptic signal transmission	0.120635	8	224	2.62856	PRKAR2B AP2S1 GNAI3 PRKACA TUBB1 PRKAR2A GNB4 NRGN
DAG and IP3 signaling	0.121525	4	46	4.46855	PRKAR2B PRKACA PRKAR2A ITPR1
Infection with Mycobacterium tuberculosis	0.121525	4	35	4.46855	LTF RAB7A CTSG SFPQ
Metabolism of amino acids and derivatives	0.122803	20	416	1.732	RPS5 RPS16 RPL18A RPL24 PSMD14 DARS1 PSMB2 RPL36 RPS11 RPL13A ENOPH1 FAU RPL8 RPL26 RPS9 RPS7 RPS27 RPL12 RPL39 RPS18
Activation of caspases through apoptosome-mediated cleavage	0.124298	2	8	11.1714	CASP3 CASP7
RNA Polymerase II Transcription	0.166401	28	1523	1.52585	ITGA2B PRKACA ITCH SNRPD3 UBE2I RETN TGFB1 CNOT2 SRSF3 PSMD14 SRSF7 PSMB2 THOC6 NCBP1 PML EIF4A3 LBR IGFBP3 NOTCH1 RRAGA CNOT11 G6PD PF4 POLR2H POLR2G RELA DDX39B RNPS1
Signaling by Hedgehog	0.168139	8	175	2.44852	PRKAR2B CUL3 PRKACA ITCH TUBB1 PRKAR2A PSMD14 PSMB2
Degradation of the extracellular matrix	0.179329	7	149	2.60665	CAPN1 CTSG MMP9 MMP8 PLG CASP3 ELANE
Opioid Signalling	0.183374	6	96	2.85226	PRKAR2B GNAI3 PRKACA PRKAR2A GNB4 ITPR1
Signal Transduction	0.184551	56	2872	1.30197	FKBP4 KDM1A PRKAR2B ITGA2B CUL3 AP2S1 GNAI3 PRKACA RAB7A ITCH HSP90AB1 MYO9B HNRNPM RBFOX2 MMP9 TUBB1 TGFB1 PRKAR2A GNB4 PSMD14 TIA1 SFPQ PLG PSMB2 RAC2 HNRNPA1 TRA2B NCBP1 ACTR2 PML SH3GL1 LBR RBMX NOTCH1 ITPR1 TIAL1 BUB3 RRAGA TAOK1 PF4 POLR2H CASP3 RAD21 POLR2G HNRNPH1 GPS1 RELA MST1 ATP2A2 DRAP1 RPS27 LAMA2 DDX39B PPP1CB LYN CYFIP1
ROBO receptors bind AKAP5	0.184551	2	10	8.9371	PRKACA PRKAR2A
SMAC DIABLO binds to IAPs	0.184551	2	9	8.9371	CASP3 CASP7
SMACDIABLO-mediated dissociation of IAP:caspase complexes	0.184551	2	9	8.9371	CASP3 CASP7
SARS-CoV-2-host interactions	0.190579	12	270	1.95703	RPS5 HSP90AB1 SNRPD3 RPS16 VPS45 RPS11 G3BP1 FAU RPS9 RPS7 RPS27 RPS18
G alpha i signalling events	0.196224	7	370	2.52257	PRKAR2B GNAI3 PRKACA PRKAR2A GNB4 ITPR1 PF4
